# Supplementary material for: Methylomes in Vegans versus Pescatarians and Nonvegetarians
Source: Epigenomes. 2020 Dec 11;4(4):28. doi: 10.3390/epigenomes4040028 (PMC7990391; doi:10.3390/epigenomes4040028)
Supplement: Supplementary file 1 [file epigenomes-04-00028-s001.zip]

Archive with 11 entries (8 files):
- Supplemental files/
- Supplemental files/Table S1.xlsx
- __MACOSX/
- __MACOSX/Supplemental files/
- __MACOSX/Supplemental files/._Table S1.xlsx
- Supplemental files/Copy of Table S3.xlsx
- __MACOSX/Supplemental files/._Copy of Table S3.xlsx
- Supplemental files/Copy of Tabble S4.xlsx
- __MACOSX/Supplemental files/._Copy of Tabble S4.xlsx
- Supplemental files/Table S2.xlsx
- __MACOSX/Supplemental files/._Table S2.xlsx
