# Supplementary material for: Methylomes in Vegans versus Pescatarians and Nonvegetarians
Source: Epigenomes. 2020 Dec 11;4(4):28. doi: 10.3390/epigenomes4040028 (PMC7990391; doi:10.3390/epigenomes4040028)
Supplement: Supplementary file 1 [file epigenomes-04-00028-s001.zip › Supplemental files/Table S1.xlsx]

## Sheet: VE vs. NVFC1.2pval.05_annot.txt
Column #	Probeset ID	Gene Symbol	p-value(VE vs. OV)	MeanRatio(VE vs. OV)	FoldChange(VE vs. OV)	FoldChange(VE vs. NV) (Description)	ProbeID_A	ProbeID_B	ADDRESSA_ID	ALLELEA_PROBESEQ	ADDRESSB_ID	ALLELEB_PROBESEQ	INFINIUM_DESIGN_TYPE	NEXT_BASE	COLOR_CHANNEL	FORWARD_SEQUENCE	GENOME_BUILD	CHR	MAPINFO	SOURCESEQ	CHROMOSOME_36	COORDINATE_36	STRAND	PROBE_SNPS	PROBE_SNPS_10	RANDOM_LOCI	METHYL27_LOCI	UCSC_REFGENE_NAME	UCSC_REFGENE_ACCESSION	UCSC_REFGENE_GROUP	UCSC_CPG_ISLANDS_NAME	RELATION_TO_UCSC_CPG_ISLAND	PHANTOM	DMR	ENHANCER	HMM_ISLAND	REGULATORY_FEATURE_NAME	REGULATORY_FEATURE_GROUP	DHS	Index
134943	cg06952291	ABHD8	0.0391545	1.34489	1.34489	VE up vs OV	70658400	18650400	70658400	ATCAAAACAAAAAAATCCCAAACAAAAAAACCAACATCCACCTACTAACA	18650400	ATCGAAACGAAAAAATCCCAAACGAAAAAACCAACGTCCGCCTACTAACG	I	C	Grn	CGCGGGGCCCGGGTCGGGGCGGAGGGGTCCCAGGCGGAGAAGCCAGCGTCCGCCTGCTGG[CG]CCGTTTACATGGTGGCGCGGGGTCAGGCCGGGTGCGTCTACGCGGGCGGGCACCTGCCCC	37	19	17414100	GTCGGGGCGGAGGGGTCCCAGGCGGAGAAGCCAGCGTCCGCCTGCTGGCG	19	17275123	R					ABHD8;ABHD8	NM_024527;NM_024527	5'UTR;1stExon	chr19:17413733-17414486	Island		DMR		19:17274817-17275374	19:17413689-17414622	Unclassified		135823
92848	cg26124318	ADAM32	0.0364066	1.22568	1.22568	VE up vs OV	46692400	64628300	46692400	CCAAAAACAAAATACTCTCAATATTTAACATCCAAAACACAAAAAACCCA	64628300	CCGAAAACGAAATACTCTCGATATTTAACGTCCGAAACACGAAAAACCCG	I	C	Grn	CCACGCGGCTGGGGTGCGCCGGGAAGGGAGCTGGATGTTTTAGCCTCGGGGCGCACGCTG[CG]GGCCCTTCGTGTTCCGGACGCTAAACACCGAGAGCACCCCGTCTCCGGGGCCTCCGGAGA	37	8	38965100	CGGGCCCTTCGTGTTCCGGACGCTAAACACCGAGAGCACCCCGTCTCCGG	8	39084279	F					ADAM32;ADAM32	NM_145004;NM_145004	1stExon;5'UTR	chr8:38965013-38965423	Island				8:39084171-39084580				455815
211067	cg22954449	ADAMTS16	0.027268	1.2471	1.2471	VE up vs OV	25604400	39692400	25604400	CCTTAAAACTAAAAACTCAACAAAACTCCAACTACTACAATAACTCCACA	39692400	CCTTAAAACTAAAAACTCGACGAAACTCCAACTACTACAATAACTCCGCG	I	A	Red	TCCGCGGGCTGCAGGTGTCCCGGCCTCTGGCGGCGCCGGTGCGGCCCGGAGGTGGGAGCC[CG]CGGAGCCACTGCAGTAGCTGGAGTCCCGCCGAGTCCCCAGCCCCAAGGCAGGGCAGGAGC	37	5	5140000	CCTTGGGGCTGGGGACTCGGCGGGACTCCAGCTACTGCAGTGGCTCCGCG	5	5193001	F					ADAMTS16	NM_139056	TSS1500	chr5:5139441-5140941	Island		DMR		5:5192180-5193936	5:5139972-5140079	Unclassified_Cell_type_specific		404825
175529	cg27498114	ADRB3	0.0322669	1.25153	1.25153	VE up vs OV	33765400	44676400	33765400	CTCTTCTCATAATACTCTTCATCTACACACAAATTTTCATAATAACTACA	44676400	CTCTTCTCGTAATACTCTTCGTCTACGCGCGAATTTTCGTAATAACTACG	I	C	Grn	CGGCGGAGACTCCTCGGGCGGAAAGCGGCCCAGCTCCCCGCGCAGCAAGCGCAGCTGGCG[CG]TAGCCACCACGAAAACCCGCGCGTAGACGAAGAGCATCACGAGAAGAGGAAGGTAGAAGG	37	8	37823300	CTCTTCTCGTGATGCTCTTCGTCTACGCGCGGGTTTTCGTGGTGGCTACG	8	37942449	F					ADRB3	NM_000025	1stExon	chr8:37822486-37824008	Island		DMR	TRUE	8:37941652-37943165				479506
38576	cg07828276	AHNAK2	0.0279232	1.28502	1.28502	VE up vs OV	69611400	66810300	69611400	ACTAAACAAAACCAAACAAAATCCTAACTAAACAACTAAATAACCTAACA	66810300	ACTAAACGAAACCGAACGAAATCCTAACTAAACGACTAAATAACCTAACG	I	C	Grn	CGCTCTGCCCCGCTGCCCTGCGCTGCCGCGGGCGGCCGACCTCGGACTGCGGACACCGCG[CG]CCAGGCTACCCAGCCGCTCAGCTAGGACCCCGCCCGGCTCCGCCCAGCCCTGCCGGGCCA	37	14	105445000	GCTGGGCGGAGCCGGGCGGGGTCCTAGCTGAGCGGCTGGGTAGCCTGGCG	14	104515769	F					AHNAK2	NM_138420	TSS200	chr14:105444319-105445225	Island	high-CpG:104515752-104515942			14:104515172-104516257	14:105444513-105445159	Unclassified		152352
28204	cg04683516	AKR1C2	0.0308783	1.27637	1.27637	VE up vs OV	51686400	51686400	51686400	AAAAAAACTTAAATTTTACRTAAAACTAATACCTTAACTAAAAACCTACC	?		II			GAAACAAACTAAGAAGGACTTGAGTTTTACGTAGGGCTGATGCCTTGACTGAGAACCTGC[CG]CACATATAAGTTAATGACTGTCATGACATAGAACAAATCTATATACAGTAAAAAAGATGT	37	10	5047490	CGGCAGGTTCTCAGTCAAGGCATCAGCCCTACGTAAAACTCAAGTCCTTC	10	5037487	R					AKR1C2;AKR1C2;AKR1C2	NM_001135241;NM_205845;NM_001354	TSS1500;5'UTR;5'UTR										93611
47858	cg14805347	ALDH1A2	0.0381614	1.21063	1.21063	VE up vs OV	18634400	73620300	18634400	TATCTTACTAAAAATCATAATAACAAACCAAATATCCCTAACCCACAACA	73620300	TATCTTACTAAAAATCATAATAACGAACCGAATATCCCTAACCCGCGACG	I	T	Red	GCCGGGCATCTCTATCTTGCTGGAAGTCATGGTGGCGGGCCGGGTGTCCCTAGCCCGCGG[CG]TGGGGCAGTGCGGGCTGTGCGCGCGGTCCGCGGCCCGGGGGCGCGCTCGCCTGTATATAG	37	15	58357900	CGCCGCGGGCTAGGGACACCCGGCCCGCCACCATGACTTCCAGCAAGATA	15	56145171	R					ALDH1A2;ALDH1A2;ALDH1A2;ALDH1A2	NM_170696;NM_003888;NM_170696;NM_003888	5'UTR;1stExon;1stExon;5'UTR	chr15:58357309-58358776	Island	high-CpG:56145162-56145204	DMR	TRUE	15:56144513-56146090				275440
35241	cg07034362	ALDH1L1	0.0323302	1.25483	1.25483	VE up vs OV	47612300	59801400	47612300	CAAATAAAAACAACACTCACCAATAATAAAACTATAACAAAAACACAACA	59801400	CGAATAAAAACGACGCTCACCGATAATAAAACTATAACGAAAACGCAACG	I	C	Grn	CGGAGAGTCAGCCGAGTGGGGGCGGCGCTCACCGGTGGTGGGACTATGGCGGGAGCGCAG[CG]CACCCTCTCCGGGCGGGTCTATAAATGCCATGTAAAAGCCAACCCCGCAGGGGCCTGCGC	37	3	125900000	CGCTGCGCTCCCGCCATAGTCCCACCACCGGTGAGCGCCGCCCCCACTCG	3	127382242	R					ALDH1L1	NM_012190	TSS200	chr3:125898662-125899568	Island	high-CpG:127382051-127382336		TRUE	3:127381353-127382639				137431
81024	cg21470387	ALDH2	0.0156727	1.34488	1.34488	VE up vs OV	34747300	55669400	34747300	AAACAAAATCAACTCAATAACCCTAAAACCCTAACTCTACTCTCAATCCA	55669400	AAACGAAATCGACTCAATAACCCTAAAACCCTAACTCTACTCTCGATCCG	I	C	Grn	GCGCGGGGCGGGGAGCGGGGTCGGCTCAGTGGCCCTGAGACCCTAGCTCTGCTCTCGGTC[CG]CTCGCTGTCCGCTAGCCCGCTGCGATGTTGCGCGCTGCCGCCCGCTTCGGGCCCCGCCTG	37	12	112205000	GAGCGGGGTCGGCTCAGTGGCCCTGAGACCCTAGCTCTGCTCTCGGTCCG	12	110689144	R					ALDH2;ALDH2	NM_000690;NM_000690	5'UTR;1stExon	chr12:112204498-112204979	Island	high-CpG:110689077-110689166			12:110688752-110689628	12:112204419-112205576	Unclassified_Cell_type_specific	TRUE	382376
16929	cg07821629	AMPH	0.00257019	1.20947	1.20947	VE up vs OV	34749500	65773400	34749500	AAAAAAAATCAACAACAAACAACCAAAACTAAAACCAAAAACACCAAACA	65773400	AAAAAAAATCAACGACGAACGACCGAAACTAAAACCGAAAACGCCAAACG	I	A	Red	CGCCGCACCCCGAGGCTCGGGCCCCGCACAGCTGCAGCCGGTGCCCTCCGGCCAAGCCCC[CG]CCTGGCGTCCCCGGCCCCAGCCCCGGCCGCCCGCCGCTGACCTTTTCCTGCGCGCGGTTG	37	7	38670800	GGAAAAGGTCAGCGGCGGGCGGCCGGGGCTGGGGCCGGGGACGCCAGGCG	7	38637365	F					AMPH;AMPH	NM_139316;NM_001635	Body;Body	chr7:38670439-38671008	Island	high-CpG:38637315-38637544	DMR		7:38636965-38637676			TRUE	152236
7809	cg19875547	AMPH	0.00444285	1.41659	1.41659	VE up vs OV	73787500	51679300	73787500	AAAAACACCAAACAAAAACTTAACCAAAAAACACCAACTACAACTATACA	51679300	GAAAACGCCAAACGAAAACTTAACCGAAAAACACCGACTACAACTATACG	I	A	Red	TCCCAGCGTCCCTGGCCCCGGCCCCGCTCCGCAGCGCGCCGCACCCCGAGGCTCGGGCCC[CG]CACAGCTGCAGCCGGTGCCCTCCGGCCAAGCCCCCGCCTGGCGTCCCCGGCCCCAGCCCC	37	7	38670800	GGGGACGCCAGGCGGGGGCTTGGCCGGAGGGCACCGGCTGCAGCTGTGCG	7	38637329	F					AMPH;AMPH	NM_139316;NM_001635	Body;Body	chr7:38670439-38671008	Island	high-CpG:38637315-38637544			7:38636965-38637676			TRUE	358140
197160	cg05166490	ANK1	0.00849724	1.29651	1.29651	VE up vs OV	37616400	31679400	37616400	CAAAAACCAACTACTACAAAATCACAAAAAAACAAAAACAATTCCAAACA	31679400	CGAAAACCGACTACTACGAAATCGCGAAAAAACGAAAACAATTCCGAACG	I	C	Grn	TTCGTGGCGCCCCGAGGGCCGGCTGCTGCGGGGTCGCGGGAAGGCGAAGGCAGTTCCGGA[CG]CGGAGGGCGAGGGGCGGCTGCCCGCGGCCCGGGATGGCGCTGCCGCCGCGGCCGGAGCTC	37	8	41754200	CGAGGGCCGGCTGCTGCGGGGTCGCGGGAAGGCGAAGGCAGTTCCGGACG	8	41873329	R					ANK1;ANK1	NM_001142446;NM_001142446	1stExon;5'UTR	chr8:41753340-41755250	Island			TRUE	8:41872498-41874029	8:41753892-41755308	Unclassified_Cell_type_specific		102871
17373	cg01783736	ANKRD20B	0.0058337	0.801438	-1.24776	VE down vs OV	20708300	20708300	20708300	AAACACAAATCATATATAAAATTATAAATCRACCAAACAATACTAAATTC	?		II			ACCTCTAGGTGAAACACAGGTCATGTGTAAAGTTGTAGGTCGGCCAAGCAGTGCTGGATT[CG]ACACATCTTCTCACCTTCTCTTTCCAGCCACCCTCCAAGGTGCCCTGACTCACCTTCTCT	37	2	95454700	AACACAGGTCATGTGTAAAGTTGTAGGTCGGCCAAGCAGTGCTGGATTCG	2	94818468	R					ANKRD20B	NR_003366	Body										36519
1599	cg10178263	ANKRD34A	0.00122011	1.27185	1.27185	VE up vs OV	24692400	65649400	24692400	CATAAACAAAAACCAAAACACCCACATAATCTCAAACTAAAAAATCTACA	65649400	CGTAAACAAAAACCGAAACGCCCGCGTAATCTCGAACTAAAAAATCTACG	I	C	Grn	CATGCACGCTTGCGCCGGGGGTGGGGGCGCCGCGGTGGCCTCGCTGCTCCTTGCCCACGG[CG]CAGACCCCTCAGTCCGAGATCACGCGGGCGCCTCGGCTCTTGTCCACGCCCTGGACCGCG	37	1	145474000	CGTGGACAAGAGCCGAGGCGCCCGCGTGATCTCGGACTGAGGGGTCTGCG	1	144184988	F					ANKRD34A	NM_001039888	Body	chr1:145472980-145474702	Island		DMR		1:144184338-144186032				193902
28070	cg13051071	ANKRD34A	0.010402	1.26338	1.26338	VE up vs OV	19621400	48762400	19621400	AACCACACTCTTCTTCAAACAATAAATCAAAATAAACTACACTTAACCCA	48762400	AACCACGCTCTTCTTCGAACGATAAATCAAAATAAACTACGCTTAACCCG	I	T	Red	TTGCACACCGAGGGCCACGCTCTTCTTCGGGCGGTGGGTCAGGGTAAGCTACGCTTGGCC[CG]TTTGCTTCTGGAGGGAGGCGCCTACGTGAATGAGGGTGATGCGCAGGGGGAGACTGCGCT	37	1	145473000	CGGGCCAAGCGTAGCTTACCCTGACCCACCGCCCGAAGAAGAGCGTGGCC	1	144184749	R					ANKRD34A	NM_001039888	Body	chr1:145472980-145474702	Island		DMR		1:144184338-144186032				241202
8300	cg27312727	AP3B1	0.00191032	1.21502	1.21502	VE up vs OV	61653400	49603400	61653400	CACCTTTCCTAAACCCATCACAATCACTTTTCCTTTTCTTACTTATTTCA	49603400	CACCTTTCCTAAACCCATCACGATCGCTTTTCCTTTTCTTACTTATTTCG	I	A	Red	AGCACGCCAGATCACCTTTCCTAAACCCATCACGATCGCTTTTCCTTTTCTTGCTTGTTT[CG]GCTACTCTCTTCCATCCGGCTTTGCCTTACTTTCATATCGGTCCCAAACAACTTTTCTCC	37	5	77590900	CACCTTTCCTAAACCCATCACGATCGCTTTTCCTTTTCTTGCTTGTTTCG	5	77626671	R					AP3B1	NM_003664	TSS1500	chr5:77590137-77590721	S_Shore				5:77626643-77626759	5:77590055-77591118	Promoter_Associated		476451
29176	cg01954188	APBB2	0.0218753	1.44877	1.44877	VE up vs OV	60758400	60758400	60758400	ACCTTTAAATCTTACTAAAAAACCCATTACCTCCCTACRTATTCCCAAAC	?		II			CTCCCAGGGCGACCCCTGCAGGTGGAGGCGGCAGGGCCTGCGGGAGGCACCCTCCCCAAT[CG]CCTGGGAACACGCAGGGAGGCAATGGGTCCCCCAGTAAGACCCAAAGGCAGGACGTGCAG	37	4	41216800	CGCCTGGGAACACGCAGGGAGGCAATGGGTCCCCCAGTAAGACCCAAAGG	4	40911557	F					APBB2;APBB2;APBB2	NM_004307;NM_001166050;NM_173075	TSS200;TSS200;TSS200	chr4:41215871-41216813	Island				4:40910339-40911640	4:41216390-41217066	Unclassified		40066
14128	cg14559388	APC2	0.00547553	1.33715	1.33715	VE up vs OV	71726500	70633400	71726500	AATCCAAACCTACTACAAAACCTACTAAAACTAACTACAAACCCAAAACA	70633400	AATCCGAACCTACTACGAAACCTACTAAAACTAACTACAAACCCGAAACG	I	A	Red	CGTGCTGGAGCAGATCCGGGCCTACTGCGAGACCTGCTGGGACTGGCTGCAGGCCCGAGA[CG]GCGGGCCCGAGGGAGGTGGCGCCGGCAGCGGTGAGTGCCTGGCCTGGTGGGCCCCCTCCG	37	19	1457210	GATCCGGGCCTACTGCGAGACCTGCTGGGACTGGCTGCAGGCCCGAGACG	19	1408211	R					APC2	NM_005883	Body	chr19:1456885-1457312	Island		DMR		19:1407058-1408457	19:1457089-1457494	Unclassified_Cell_type_specific		270984
254047	cg01499217	APCDD1	0.0321089	1.33924	1.33924	VE up vs OV	36614400	72710400	36614400	AAAAAACACTACAACTACAATAACAATAACAACCACTACAACTCAAAACA	72710400	AAAAAACGCTACAACTACGATAACGATAACGACCACTACAACTCAAAACG	I	A	Red	GCTGGAAATATGAAGAGACGCTGCAGCTGCGGTGGCGGTGGCGGCCACTGCAGCTCAGAG[CG]GCGCACGCGGCGGCCGGGGCGGGACGCGGGGCCGGGCGCGGAGAAGTCGGGGCGGGCGGC	37	18	10454700	AAGAGACGCTGCAGCTGCGGTGGCGGTGGCGGCCACTGCAGCTCAGAGCG	18	10444681	R					APCDD1;APCDD1	NM_153000;NM_153000	5'UTR;1stExon	chr18:10454453-10455268	Island				18:10443763-10445606				31087
314212	cg05627083	APCDD1	0.0497352	1.39403	1.39403	VE up vs OV	36722400	12700400	36722400	AAACACTACAACTACAATAACAATAACAACCACTACAACTCAAAACAACA	12700400	AAACGCTACAACTACGATAACGATAACGACCACTACAACTCAAAACGACG	I	C	Grn	GGAAATATGAAGAGACGCTGCAGCTGCGGTGGCGGTGGCGGCCACTGCAGCTCAGAGCGG[CG]CACGCGGCGGCCGGGGCGGGACGCGGGGCCGGGCGCGGAGAAGTCGGGGCGGGCGGCAGA	37	18	10454700	CGCCGCTCTGAGCTGCAGTGGCCGCCACCGCCACCGCAGCTGCAGCGTCT	18	10444684	R					APCDD1;APCDD1	NM_153000;NM_153000	5'UTR;1stExon	chr18:10454453-10455268	Island				18:10443763-10445606			TRUE	111395
60239	cg04926329	ARHGEF10	0.0262697	1.40239	1.40239	VE up vs OV	73737400	40753400	73737400	TACAAACAAAAAAACAAAAACTCAAAAACAAATCAAATAAAATCCCAACA	40753400	TACGAACGAAAAAACGAAAACTCAAAAACGAATCGAATAAAATCCCGACG	I	C	Grn	GGCAGGGCCAGCTGCGGACGGAGGGACGGGGGCTCAAGGGCGGGTCGGGTGGGGTCCCGA[CG]CCCCCTCCTCGGCTGGGCGCACCCCGGGTGTCCGCAGGGAGGGGCGATGTTCTGGGGGGG	37	8	1771560	TGCGGACGGAGGGACGGGGGCTCAAGGGCGGGTCGGGTGGGGTCCCGACG	8	1758968	R					ARHGEF10	NM_014629	TSS1500	chr8:1771361-1772760	Island		DMR		8:1758769-1760116	8:1771551-1772977	Unclassified_Cell_type_specific		98332
102643	cg07186032	ARHGEF3	0.01289	1.23633	1.23633	VE up vs OV	24791400	24791400	24791400	TAAATAAAATCAAAACRCCCCATAATATAATACTACCTCTTTATCCRTTC	?		II			CGGCTCGGGTGGGAGTTGAGAGCCGGCCCATCCCAGGCTCAGCAGCAGGGGGCTTACCTG[CG]AACGGACAAAGAGGCAGCACCACACCATGGGGCGCTCTGACCTCATCCACCCGGACTCAC	37	3	56950300	GGATGAGGTCAGAGCGCCCCATGGTGTGGTGCTGCCTCTTTGTCCGTTCG	3	56925380	F					ARHGEF3	NM_001128615	Body					TRUE		3:56950299-56950665	Unclassified_Cell_type_specific		140568
198979	cg26382586	ARHGEF4	0.0171719	1.20065	1.20065	VE up vs OV	14715300	14715300	14715300	CRAAACACTAACCRACCACRCATAACCTACAACTAAAAATAAATCAAAAC	?		II			TCCGAGGGATGCGGGGCACTGACCGGCCACGCATGGCCTGCAGCTGAGGGTGAATCAGGA[CG]AGCCCGCGGATGACGACGCCCCTCTGGCCGGGAACAGCGGAGCGGAGGACGGCGGGGCGG	37	2	131798000	GGGGCACTGACCGGCCACGCATGGCCTGCAGCTGAGGGTGAATCAGGACG	2	131514076	R					ARHGEF4;ARHGEF4	NM_032995;NM_015320	Body;Body	chr2:131797362-131798088	Island				2:131513705-131514716				460405
86527	cg22098115	ARHGEF4	0.0476642	1.34137	1.34137	VE up vs OV	61758400	24715500	61758400	AACAACAACAACATAATATATAACAACCACAAAAACAACAAAAACATACA	24715500	AACAACAACGACGTAATATATAACGACCGCGAAAACAACGAAAACATACG	I	C	Grn	GGCTCCGACTCGGACAGCAGCGGCGTGGTGTGTGGCGGCCGCGGAGGCAACGGGGGCATG[CG]CGGCGCCGTGTCCCGCTCCTGGAGCCTGGAGAGCCTGCGCTCGGCCACCGCCGGTAAGGA	37	2	131722000	GACAGCAGCGGCGTGGTGTGTGGCGGCCGCGGAGGCAACGGGGGCATGCG	2	131438238	R					ARHGEF4;ARHGEF4	NM_032995;NM_015320	Body;Body	chr2:131720819-131721867	Island		DMR		2:131437224-131438745	2:131721618-131721793	Unclassified_Cell_type_specific	TRUE	391845
63098	cg15528091	ARRDC2	0.0259343	1.28217	1.28217	VE up vs OV	32611400	30734400	32611400	CAATTTTACATTCTAAAACTACAACATCAACATCTTAAACTACCAATTCA	30734400	CGATTTTACGTTCTAAAACTACAACGTCGACATCTTAAACTACCGATTCG	I	C	Grn	GCGCGTTGACGGCGATTTTGCGTTCTGAGGCTGCAGCGTCGGCATCTTGAGCTGCCGGTT[CG]CGAGTTCGAGGCCAGGTTCCGCCTGTCGTGGGTTCGCACCCCGGACGCGATGCTATTCGA	37	19	18119100	CGATTTTGCGTTCTGAGGCTGCAGCGTCGGCATCTTGAGCTGCCGGTTCG	19	17980069	R					ARRDC2;ARRDC2;ARRDC2	NM_001025604;NM_015683;NM_015683	Body;1stExon;5'UTR	chr19:18118741-18119553	Island		DMR		19:17979538-17980525	19:18117464-18119145	Promoter_Associated		286848
27524	cg00392242	ARRDC4	0.00528932	1.40109	1.40109	VE up vs OV	54601500	21721400	54601500	TACAACAAATCAACAAAAAACAAAACTCACAACTAACCAATAACCACCCA	21721400	TACAACAAATCAACAAAAAACAAAACTCGCAACTAACCAATAACCGCCCG	I	C	Grn	TCAGTGACCATCTACAACAAATCAGCAAGAAGCAGGGCTCGCAGCTGACCAATGGCCGCC[CG]CCGGGGGTGGGCTGTCCCGGCCCTTTTCCAGGCCCAACTGGGTTTGTTAAAGCGACAGGC	37	15	98503900	TACAACAAATCAGCAAGAAGCAGGGCTCGCAGCTGACCAATGGCCGCCCG	15	96304882	R					ARRDC4	NM_183376	TSS200	chr15:98503534-98504649	Island				15:96304508-96305673	15:98503293-98504575	Unclassified_Cell_type_specific		8276
156902	cg05595345	ARRDC4	0.0162565	1.44781	1.44781	VE up vs OV	35773300	64639400	35773300	AATACCAAAAACCACATAAAAAACCTAAATCTAATATTCAAAAACAAACA	64639400	AATACCGAAAACCGCGTAAAAAACCTAAATCTAATATTCGAAAACGAACG	I	C	Grn	GCGGCGGCCGTGGGTGCCGAGGGCCGCGTGAAGAGCCTGGGTCTGGTGTTCGAGGACGAG[CG]CAAGGGCTGCTATTCCAGCGGCGAGACAGTGGCCGGGCACGTGCTGCTGGAGGCGTCCGA	37	15	98504200	CGCTCGTCCTCGAACACCAGACCCAGGCTCTTCACGCGGCCCTCGGCACC	15	96305177	R				TRUE	ARRDC4	NM_183376	1stExon	chr15:98503534-98504649	Island				15:96304508-96305673	15:98503293-98504575	Unclassified_Cell_type_specific		110805
118	cg23125542	ATPGD1	0.000944049	1.42536	1.42536	VE up vs OV	55779500	34631500	55779500	AAACATACCCCAAACATTTCTATATAAAACAACACCACTTAAACCAAACA	34631500	AAACATACCCCAAACGTTTCTATATAAAACGACGCCGCTTAAACCGAACG	I	C	Grn	CCGCTGGGCACTGGGCATGCCCCAGGCGTTTCTATATAAAGCGGCGCCGCTTGGGCCGGG[CG]CTGTGCCACTGCCACCGCCGCCGCCGCTGCATCCCGCCCGGTCCGAGTCCGCCCGCCACG	37	11	67183200	CGCCCGGCCCAAGCGGCGCCGCTTTATATAGAAACGCCTGGGGCATGCCC	11	66939724	R					ATPGD1;ATPGD1;ATPGD1;ATPGD1	NM_001166222;NM_020811;NM_020811;NM_001166222	1stExon;1stExon;5'UTR;5'UTR	chr11:67182965-67183393	Island	high-CpG:66939720-66939732		TRUE	11:66939542-66939927				407798
106707	cg04910677	BARX2	0.0227098	1.20683	1.20683	VE up vs OV	69651400	72769400	69651400	CAACATCTTCACTAAACCTTTTTAAAACAACACAACTATCAATCAACACA	72769400	CAACATCTTCGCTAAACCTTTTTAAAACAACGCAACTATCAATCAACGCG	I	A	Red	GGGCGGGGTGGGCGCGGACGCCCCTCAGCACACACTCCGCACCCGGCCCTGCAGGAAGCT[CG]CGCTGATTGACAGCTGCGTTGTCCCAAAAAGGCTCAGCGAAGATGCTGATCTGCGGGTGG	37	11	129246000	CGCGCTGATTGACAGCTGCGTTGTCCCAAAAAGGCTCAGCGAAGATGCTG	11	128750899	F					BARX2	NM_003658	TSS200	chr11:129245108-129246395	Island				11:128750319-128751702	11:129245549-129246833	Unclassified	TRUE	98011
56741	cg19450111	BCL11B	0.0252999	1.2609	1.2609	VE up vs OV	42778400	42778400	42778400	CTTCRTAAATTATAAATAAACATAAACTCRCTAACAAAAACTCCCTCTTC	?		II			TGTTCAGCATCCATCCGCCCGAGCTCTGCATCCGACTGGAGACTTTACACCTGCTTCCTA[CG]AAGAGGGAGCTCTTGCCAGCGAGCCCATGCTTACCCATAATCTACGAAGAGATCTTTTCA	37	14	99729000	TTCGTAGATTATGGGTAAGCATGGGCTCGCTGGCAAGAGCTCCCTCTTCG	14	98798737	F					BCL11B;BCL11B	NM_022898;NM_138576	Body;Body					TRUE	14:98798692-98798874	14:99728711-99729276	Promoter_Associated_Cell_type_specific		350854
18888	cg17319486	BRUNOL4	0.00444235	1.22681	1.22681	VE up vs OV	44754400	44754400	44754400	TATTCTATTTAAACCCRTAAAACAAACRAAAACAAATCAAACCATCCCCC	?		II			TGCCCGCTCGCCCGCCGGAGGGGGAGGAAGGCGCTGGGCGCGGTGGCCGGTGAGCCAGCG[CG]GGGGATGGCTTGATTTGCCCTCGTCTGCTTTACGGGTTCAAATAGAATATATTTTTTTAA	37	18	35147100	CGGGGGATGGCTTGATTTGCCCTCGTCTGCTTTACGGGTTCAAATAGAAT	18	33401054	F					BRUNOL4;BRUNOL4;BRUNOL4;BRUNOL4	NM_001025089;NM_001025087;NM_020180;NM_001025088	TSS1500;TSS1500;TSS1500;TSS1500	chr18:35144907-35147628	Island				18:33400670-33401055				317068
151601	cg19397320	BTBD3	0.0215418	1.33731	1.33731	VE up vs OV	39602300	30763400	39602300	ACCAAAACCTAAAAAACAAACACAAAACAAAACAACAAACAACTACATCA	30763400	ACCGAAACCTAAAAAACGAACACAAAACAAAACGACGAACGACTACGTCG	I	C	Grn	CCGAGTGCCCCGGCCGGGGCCTGAGGAGCGGGCACAGGGCAAGGCGGCGGACGGCTGCGT[CG]CCCGAGGCGAGGAGGAGCGCTGGCGGTGAGTGAGGGCGCCGCGGGCGAGCGGGTCGGCGC	37	20	11871600	GCCGGGGCCTGAGGAGCGGGCACAGGGCAAGGCGGCGGACGGCTGCGTCG	20	11819576	R					BTBD3;BTBD3	NM_181443;NM_181443	1stExon;5'UTR	chr20:11871374-11872207	Island				20:11819248-11820371	20:11871234-11871986	Unclassified_Cell_type_specific		349959
36616	cg18966047	BTNL9	0.00168334	1.20421	1.20421	VE up vs OV	10781400	10781400	10781400	CTCACCTTATCTCTTCTCCRCCTACTTCCTCAACTTTTCTAAAAAAAAAC	?		II			ACGCGGCGCGGGAAGGCGGCCTGGAAGGGGCGGGGGCGCGCACTCAGCCCTCTCCGCTCC[CG]TTTCCCTTCAGAAAAGCTGAGGAAGCAGGCGGAGAAGAGACAAGGTGAGCGGGGACAGGG	37	5	180480000	TCACCTTGTCTCTTCTCCGCCTGCTTCCTCAGCTTTTCTGAAGGGAAACG	5	180413062	F					BTNL9	NM_152547	Body	chr5:180479585-180480959	Island			TRUE	5:180412192-180413565	5:180479521-180481269	Unclassified		343651
2571	cg05719877	C11orf71	0.000321204	1.21997	1.21997	VE up vs OV	42607300	58774300	42607300	CCTAAACAAACCAAAATCTTCCAAAAAAACAACACCCAACAAACATTTCA	58774300	CCTAAACGAACCAAAATCTTCCAAAAAAACGACACCCAACGAACGTTTCG	I	C	Grn	TCGTAGCCGTCAGGGGACCCGACGGGTGGCTGTTTGGGGGTGAAAGGCGGGTCTGGGTTG[CG]AAACGCTCGCTGGGTGTCGCTTTCCTGGAAGATCTTGGTTCGTTTAGGCCGAAAGTGACG	37	11	114272000	CCTAAACGAACCAAGATCTTCCAGGAAAGCGACACCCAGCGAGCGTTTCG	11	113776839	F					C11orf71;RBM7	NM_019021;NM_016090	TSS1500;Body	chr11:114270799-114271690	Island				11:113775938-113776900	11:114270438-114272078	Promoter_Associated		113050
43460	cg07428323	C11orf87	0.0169312	1.20326	1.20326	VE up vs OV	35672400	51626300	35672400	TTAATCACCTTACTTACCAACAATTACTCCCTTAATCCTTAACTCACTCA	51626300	TTAATCGCCTTACTTACCAACAATTACTCCCTTAATCCTTAACTCGCTCG	I	C	Grn	GCCGCTCACTCCTTGGTCGCCTTGCTTGCCAGCAGTTGCTCCCTTAGTCCTTGGCTCGCT[CG]CACACCCCCTCCCGCTACAGGGAGCAGTTTTGGGTGGCGTGGGCTCCGTCCTCTTCTTGG	37	11	109294000	TTGGTCGCCTTGCTTGCCAGCAGTTGCTCCCTTAGTCCTTGGCTCGCTCG	11	108799443	R					C11orf87	NM_207645	5'UTR	chr11:109293519-109294983	Island			TRUE	11:108798730-108800318				144919
96583	cg18547942	C11orf93	0.0225275	1.22236	1.22236	VE up vs OV	67648400	31777300	67648400	TCTAAAACAAACATTTCTCCAAAACACACTAAAACTCCAAAACAAATCCA	31777300	TCTAAAACAAACGTTTCTCCGAAACGCACTAAAACTCCGAAACGAATCCG	I	C	Grn	CTCCCGGCGGAGTGCAGGGTCATCGGGAGCCCCGGACGGCTTTCCCCAGCTCGCGCTGCG[CG]GACTCGCCCCGGAGCCTCAGTGCGCCTCGGAGAAACGCCTGCCCCAGAAAGGGAGGGGGT	37	11	111170000	TCTGGGGCAGGCGTTTCTCCGAGGCGCACTGAGGCTCCGGGGCGAGTCCG	11	110675600	F					C11orf93;C11orf93;C11orf92;C11orf92	NM_001136105;NM_001136105;NM_207429;NM_207429	5'UTR;1stExon;5'UTR;1stExon	chr11:111169304-111170428	Island				11:110674530-110675889			TRUE	337020
52356	cg13001868	C17orf46	0.00341276	1.25375	1.25375	VE up vs OV	64741400	61746400	64741400	AAACTAAAAACCATAATCAAAAACACCAAATAAACTTTAACAACAAATCA	61746400	AAACTAAAAACCGTAATCAAAAACACCGAATAAACTTTAACGACGAATCG	I	A	Red	GCGCAGGGGCTGAGGCTGGGAGCCGTAGTCAGGGGCACCGGGTGGGCTTTGGCGGCGGGT[CG]ACCTGCCTTTCAGGTGCCGGGGGTTTGGGAGCAGGGGAACGGGCCCTGGGCGGATTCCTG	37	17	43339200	CGACCCGCCGCCAAAGCCCACCCGGTGCCCCTGACTACGGCTCCCAGCCT	17	40695006	R					C17orf46;LOC100133991;LOC100133991	NM_152343;NR_024434;NR_024435	Body;Body;TSS1500	chr17:43339124-43339832	Island				17:40694908-40695592	17:43338903-43339923	Promoter_Associated	TRUE	240472
29023	cg05531255	C3orf50	0.0152704	1.33537	1.33537	VE up vs OV	30604400	63651300	30604400	CTCACAACTATAACTCTAATACTTCTACCTAAACAATTACCAACTAACCA	63651300	CTCGCGACTATAACTCTAATACTTCTACCTAAACGATTACCGACTAACCG	I	C	Grn	CGCCGAGATGTCCTCGCGACTGTGGCTCTGGTGCTTCTGCCTGGGCGGTTGCCGGCTGGC[CG]CCAGGAAGCGCCCTACAGCTCCGGCTGGGCATGTAAGTGGCGCCCGCGCGCTCCGGAACG	37	3	167968000	CGGCCAGCCGGCAACCGCCCAGGCAGAAGCACCAGAGCCACAGTCGCGAG	3	169450476	R					C3orf50	NR_021485	Body	chr3:167967246-167968130	Island				3:169449281-169450798	3:167967472-167967926	Unclassified_Cell_type_specific	TRUE	109724
53182	cg12860686	C5orf38	0.000988476	1.29914	1.29914	VE up vs OV	14627300	16679400	14627300	AAAAAACAACCAAATTAAACAAACCATCAACAATCTACAACATTTTTACA	16679400	AAAAAACAACCGAATTAAACAAACCGTCGACAATCTACGACATTTTTACG	I	C	Grn	ACAGAGAGAGAGAGAAAGCAGCCGGGTTGGGCAAGCCGTCGACAGTCTGCGACATTTTTG[CG]CTTCCTGGGAGGGAATTCCTCCAAGAAGAGGGGTAAATGAGAGGCCCACACGCTGGATGG	37	5	2753880	AGAAAGCAGCCGGGTTGGGCAAGCCGTCGACAGTCTGCGACATTTTTGCG	5	2806876	R					C5orf38	NM_178569	Body	chr5:2748368-2757024	Island				5:2806838-2806929				238359
140345	cg03723510	C5orf39	0.0208537	1.21161	1.21161	VE up vs OV	60793400	60793400	60793400	AACTATCTACTAAAACTCTACCCTAACCACCTTACAAACRAAAAACTAAC	?		II			TGCCACCGGAAAACTGTCTGCTAGGGCTCTGCCCTAACCACCTTGCAAACGAGAAACTGG[CG]CGTTGAACTTAGCAAGCGCCGGCACCTAGCGGATAGCGCTGGTATTGCCAAACAAATATC	37	5	43040600	CGCCAGTTTCTCGTTTGCAAGGTGGTTAGGGCAGAGCCCTAGCAGACAGT	5	43076316	R					C5orf39	NM_001014279	TSS200	chr5:43040345-43040633	Island				5:43076211-43076390	5:43040323-43041183	Promoter_Associated		75233
228043	cg05904966	C5orf49	0.0240682	1.40609	1.40609	VE up vs OV	67694400	10770500	67694400	CTCACCCACACCAAACAATAATAATAACTATACTCTTTAAAATCCAAACA	10770500	CTCACCCGCGCCGAACGATAATAATAACTATACTCTTTAAAATCCAAACG	I	C	Grn	CAGTCCGCGGTCCTCACCCGCGCCGGGCGGTAGTAGTAGCTGTGCTCTTTGGGGTCCAGG[CG]CCGCGGCGGGATGTAGCTGAAGGCGGACTGCGCCGAGACGGGCGGCGGCCTGGGCTTGCC	37	5	7851030	CTCACCCGCGCCGGGCGGTAGTAGTAGCTGTGCTCTTTGGGGTCCAGGCG	5	7904031	R					C5orf49	NM_001089584	1stExon	chr5:7850957-7851413	Island		DMR		5:7903707-7904645	5:7849934-7851840	Unclassified_Cell_type_specific	TRUE	116391
54732	cg07531221	C6orf124	0.0267383	1.23406	1.23406	VE up vs OV	62704500	62704500	62704500	ATAATACTAACTTTCCCCTCCCAACTAACAACCTACAAATTTATAAACCC	?		II			TGTGGCTCGCGGCGCCCCTTCGCCGTGGCCGGGATGGAGCCTGTGACGCGCGCTGTGCTT[CG]GGTTCATAAACTTGCAGGCTGCCAGCTGGGAGGGGAAAGTCAGTATCACAAAGTTCGGGA	37	6	168228000	CGGGTTCATAAACTTGCAGGCTGCCAGCTGGGAGGGGAAAGTCAGTATCA	6	167971223	F					C6orf124;MLLT4;MLLT4;MLLT4	NR_027906;NM_001040000;NM_001040001;NM_005936	TSS1500;Body;Body;Body	chr6:168226063-168228559	Island				6:167968946-167971625	6:168227013-168228854	Unclassified		146861
190828	cg10039188	C6orf155	0.0261169	1.33757	1.33757	VE up vs OV	42799400	62705500	42799400	CAAACAAACAACAAAACAACTAAAAAACAACAAAAAACACACAAAAAACA	62705500	CAAACGAACGACGAAACGACTAAAAAACGACGAAAAACACACAAAAAACG	I	C	Grn	CGGTGGCACCGGCGGGCGCGGGGAGGAGTTGCCGTCCCCTTTCGCCGCCGCCGCCCACCG[CG]TTCTTTGTGTGTCTCTCGCCGCCCTCCAGCCGCTTCGCCGCTCGCCTGACAGCTGATGGG	37	6	72130200	CAGGCGAGCGGCGAAGCGGCTGGAGGGCGGCGAGAGACACACAAAGAACG	6	72186930	F					C6orf155	NR_026807	Body	chr6:72129508-72130756	Island	high-CpG:72186924-72187275	DMR		6:72186063-72187521			TRUE	191305
11260	cg08082908	C7orf50	0.0287958	1.74325	1.74325	VE up vs OV	61602400	36801400	61602400	ATAAAAACACTAAAACTACTAAAAACACAAACCAAACAATACACACTACA	36801400	ATAAAAACGCTAAAACTACTAAAAACGCGAACCGAACGATACGCACTACG	I	A	Red	GACCTCTGACCCGGCTGTCAGGTCCCGCGGGCACGGACGGCGCCGGGGCAGGGATGCGCC[CG]CAGTGCGCACCGCCCGGCCCGCGCCTCCAGCAGCCTCAGCGCCTCCACACTGCGCATGCC	37	7	1067950	GTGGAGGCGCTGAGGCTGCTGGAGGCGCGGGCCGGGCGGTGCGCACTGCG	7	1034477	F					C7orf50;C7orf50;C7orf50	NM_001134395;NM_032350;NM_001134396	Body;Body;Body	chr7:1066931-1068245	Island	high-CpG:1034304-1034622			7:1033458-1034769	7:1067758-1068354	Promoter_Associated		156869
288256	cg19019537	C8orf42	0.0312891	1.24204	1.24204	VE up vs OV	60774400	21647500	60774400	CTCAACCCAAACTAACAACAATAAAAAACAAAAATAAAACCATAATACCA	21647500	CTCGACCCGAACTAACGACGATAAAAAACGAAAATAAAACCGTAATACCG	I	A	Red	GGGCGCCGCGGGCTCGGCCCGGACTGACGGCGGTGGGGGGCGGGGATGGGGCCGTGGTGC[CG]GGCCGCGCAGAACCCTTGGGACCCCCGCGGCGCCCAGGTTGGGGCTCAGGGCCCGGAGAA	37	8	495817	CTCGGCCCGGACTGACGGCGGTGGGGGGCGGGGATGGGGCCGTGGTGCCG	8	485817	R					C8orf42	NM_175075	TSS1500	chr8:494155-496083	Island		DMR		8:484160-486066			TRUE	344435
203641	cg24533913	CABP7	0.0443677	1.20819	1.20819	VE up vs OV	70601400	33765400	70601400	TTAATATACCAAAACATCTACACCATACCCAACCTACTATCAAAACAACA	33765400	TTAATATACCGAAACATCTACACCGTACCCAACCTACTATCGAAACAACG	I	C	Grn	GTGACGGCGGCGTTGATGTACCGGGGCATCTACACCGTGCCCAACCTGCTGTCGGAGCAG[CG]CCCGGTGGACATCCCGGAGGACGAGCTGGAGGGTGAGTGTCCGCCGGGATCCCCGCCCCG	37	22	30116500	TTGATGTACCGGGGCATCTACACCGTGCCCAACCTGCTGTCGGAGCAGCG	22	28446489	R					CABP7	NM_182527	1stExon	chr22:30116081-30117160	Island		DMR		22:28445886-28447149	22:30115764-30117149	Unclassified_Cell_type_specific		430591
28903	cg01392544	CACNB2	0.00795716	1.54145	1.54145	VE up vs OV	52619500	67655300	52619500	CAATAACACAAAAAATCCAAATAAAACTACTAAAAAACATAACTCCCACA	67655300	CGATAACGCAAAAAATCCAAATAAAACTACTAAAAAACGTAACTCCCGCG	I	A	Red	CAGCGGCGGCGGCGGTGGCGCAGGAGATCCAGATGGAACTGCTAGAGAACGTGGCTCCCG[CG]GGGGCGCTCGGAGCCGCCGCACAGGTAGCGAGAGCGCGGCGCCTTCTCCTTCCTTTGTGA	37	10	18429800	CGGTGGCGCAGGAGATCCAGATGGAACTGCTAGAGAACGTGGCTCCCGCG	10	18469766	R					CACNB2;CACNB2;CACNB2;CACNB2;CACNB2;CACNB2;CACNB2;CACNB2;CACNB2	NM_001167945;NM_201571;NM_201572;NM_201571;NM_201593;NM_201597;NM_201596;NM_201572;NM_001167945	1stExon;1stExon;1stExon;5'UTR;1stExon;1stExon;1stExon;5'UTR;5'UTR	chr10:18429125-18430234	Island				10:18469181-18470544				28928
29949	cg24310038	CAMK1G	0.0141468	1.20895	1.20895	VE up vs OV	68677500	70768500	68677500	ACAACTAAATCTACAAACAAACTACATACCTAACACTACAACTACAAACA	70768500	ACGACTAAATCTACAAACAAACTACGTACCTAACGCTACAACTACAAACG	I	C	Grn	TGAATGAGGGGAGCGGCTGAGTCTGCAAACAGGCTGCGTGCCTGGCGCTACAACTGCAGG[CG]CGCCGCCACGGTCAATGGCGAGGGGGTTGGGGCTGAGTGGGAGCGGCTGCCAGCAAGAAA	37	1	209759000	GCGGCTGAGTCTGCAAACAGGCTGCGTGCCTGGCGCTACAACTGCAGGCG	1	207825878	R					CAMK1G	NM_020439	5'UTR						1:207825690-207825889			TRUE	426832
141025	cg01951637	CBFA2T3	0.040206	1.36641	1.36641	VE up vs OV	14704500	49677400	14704500	AAACCAAACTAAAAAAAACAACAACTCCCAAACCAAATCACAAATATACA	49677400	AAACCAAACTAAAAAAAACAACGACTCCCGAACCGAATCGCGAATATACG	I	C	Grn	GCGGGGCGGACACGGCACTTACGGTCGGGGGGTCCGGGGGATCCGGCGGGCGGCGGACGG[CG]CACACTCGCGACTCGGTCCGGGAGTCGCTGCTCCTTCCAGCTTGGTCCCCGCCTCCACGA	37	16	89007500	GGACCAAGCTGGAAGGAGCAGCGACTCCCGGACCGAGTCGCGAGTGTGCG	16	87534967	F					CBFA2T3;CBFA2T3;CBFA2T3	NM_175931;NM_175931;NM_005187	1stExon;5'UTR;Body	chr16:89006334-89008600	Island		DMR		16:87533072-87536431				40006
271897	cg03389653	CBLN1	0.0182642	1.32634	1.32634	VE up vs OV	23622500	28691400	23622500	AAACAACACACCCCAAAATCAAAAATAAAATCACTAAAAACTACAAATCA	28691400	AAACGACGCGCCCCGAAATCGAAAATAAAATCGCTAAAAACTACGAATCG	I	C	Grn	CCCTCAGGTAGGAGGCGGCGCGCCCCGGGGTCGGGAGTGGAATCGCTGGAGGCTGCGAGT[CG]CCTGCCCGCCTGTGGGCGCGCCCGTTGGGAGGGGAGCGCCCCCCAGCGGGCGCGGGCGCG	37	16	49316200	AGGCGGCGCGCCCCGGGGTCGGGAGTGGAATCGCTGGAGGCTGCGAGTCG	16	47873698	R					CBLN1	NM_004352	TSS1500	chr16:49314037-49316543	Island			TRUE	16:47870723-47874194	16:49315628-49316206	Unclassified		68591
883	cg04126816	CCDC106	0.0128832	1.29205	1.29205	VE up vs OV	40638400	50637300	40638400	ATCATAAAACAATTCCAACAAAAACATACACTAAAACAAAAATACAAACA	50637300	ATCGTAAAACGATTCCAACGAAAACATACACTAAAACGAAAATACAAACG	I	C	Grn	GAGCGCGGGGGGCCTCGGCCCCTCGGACCCCGGGCACCCGCGGGCGGGGGATGGTGGCCG[CG]TTTGCACCCCCGCCCTAGTGCATGTTCCCGCTGGAATCGTTCCACGACCGCTCCCCCTCC	37	19	56159700	GTCGTGGAACGATTCCAGCGGGAACATGCACTAGGGCGGGGGTGCAAACG	19	60851522	F				TRUE	CCDC106	NM_013301	5'UTR	chr19:56159257-56159937	Island				19:60851070-60851745	19:56159037-56160091	Promoter_Associated		82909
38494	cg26321609	CCDC14	0.00757149	0.809699	-1.23503	VE down vs OV	12631400	12631400	12631400	AAAACAAAATCTTCCAAAAAACACACRATACCAAACTAAAAATAAAAAAC	?		II			GGGACAGGGGTAGGAGGCGAATAGGTTTCAGAAGGAATTGAGCGCGACTTTTTGGGTTTT[CG]CTCTTTATTTTTAGTTTGGCATCGTGTGCCTTTTGGAAGATTTTGTTCTTGATATTCTAT	37	3	123680000	CGCTCTTTATTTTTAGTTTGGCATCGTGTGCCTTTTGGAAGATTTTGTTC	3	125163170	F					CCDC14	NM_022757	TSS1500	chr3:123679785-123680481	Island					3:123679477-123680520	Promoter_Associated		459288
20067	cg15167008	CCDC3	0.000802797	1.21451	1.21451	VE up vs OV	29791300	15786400	29791300	AAATTACTAAACCACTATCCCCAATTCAAAACTAAATCCCAACATCCCCA	15786400	AAATTACTAAACCACTATCCCCAATTCAAAACTAAATCCCGACGTCCCCG	I	C	Grn	GGCGGGGAGTCGGGCGGGTCCCGGCGCCGGCTGGGGCGGGGACCAGGGACTCGGAGAACG[CG]GGGACGCCGGGACCCAGCCCTGAATTGGGGACAGTGGCCCAGCAATCTCCTGGCGCCCCA	37	10	13043900	CGGGGACGCCGGGACCCAGCCCTGAATTGGGGACAGTGGCCCAGCAATCT	10	13083884	F					CCDC3	NM_031455	TSS200	chr10:13043094-13043781	S_Shore		DMR		10:13083113-13083974			TRUE	281506
173877	cg02604524	CCDC48	0.0466665	1.2266	1.2266	VE up vs OV	44623400	15622500	44623400	ACCAAAATAACCACAAAAACACACATAAAACTAACAAAAAATAAACTCCA	15622500	ACCGAAATAACCACAAAAACGCGCGTAAAACTAACGAAAAATAAACTCCG	I	A	Red	CCACGGACGGGGACTCAGATACCGATGAAGAGGCGCGCCTGGCGCTGCGCGCCGAGCCGC[CG]GAGCTCACCTTCCGCCAGTTCCACGCGCGCCTCTGTGGCTACTTCGGCACCCGTGCGGGG	37	3	128721000	GCCGAAGTAGCCACAGAGGCGCGCGTGGAACTGGCGGAAGGTGAGCTCCG	3	130203574	F					CCDC48	NM_024768	1stExon	chr3:128719865-128721245	Island		DMR		3:130202503-130203890				53036
1007	cg09520904	CCND1	0.00486657	1.25606	1.25606	VE up vs OV	54789400	54789400	54789400	TAATCAAATATAACCCRATAAATAAAAATAATATCCCAAACAACCTTACC	?		II			CCTCTCCAGAGTGATCAAGTGTGACCCGGTAAGTGAGGGTGATGTCCCAGGCAGCCTTGC[CG]GGGCTTACAGGGGGAGACACCTAGTGCCACGGAAATGCCGAGGCTGGTGCCAAGGCCCCC	37	11	69462900	GATCAAGTGTGACCCGGTAAGTGAGGGTGATGTCCCAGGCAGCCTTGCCG	11	69172124	R					CCND1	NM_053056	Body	chr11:69461060-69461378	S_Shore				11:69171822-69172165				182491
186166	cg16115720	CD34	0.0177883	1.25428	1.25428	VE up vs OV	38639500	63772400	38639500	TTCCACTCAATACATCTCTCTAAAAACCACACAAAAAAAATACTAATCCA	63772400	TTCCACTCGATACGTCTCTCTAAAAACCGCGCGAAAAAAATACTAATCCG	I	C	Grn	CTCAGCAAGCAAAGCGCGGTCCAGCCCCGCGGCATCCTGGGCCCTGCGCGCGCGCCCCTG[CG]GACCAGCATCCTTCCCGCGCGGCTCCTAGAGAGACGCACCGAGTGGAAGACACTACTCGG	37	1	208084000	TTCCACTCGGTGCGTCTCTCTAGGAGCCGCGCGGGAAGGATGCTGGTCCG	1	206151038	F					CD34;CD34	NM_001773;NM_001025109	1stExon;1stExon	chr1:208084098-208084513	Island	high-CpG:206151002-206151096	DMR		1:206150430-206151136	1:208084027-208084596	Unclassified_Cell_type_specific		296628
23282	cg10065825	CDH11	0.0263229	1.25226	1.25226	VE up vs OV	40767400	40767400	40767400	AAAACTAACAAAACCRAAACTTAAAAATCACRCCAAAAACTAAACRAAAC	?		II			CGCCGGGAGAAAGGGCTGGCAGGGCCGGGGCTTAGGAATCACGCCAAGGACTGGGCGGGG[CG]CTCGCGGTACCGGGAACGGCGTGGGGATCCGCACACCCAGCAGGGAACAACCATGCCTGT	37	16	65157000	CGCCCCGCCCAGTCCTTGGCGTGATTCCTAAGCCCCGGCCCTGCCAGCCC	16	63714551	R				TRUE	CDH11	NM_001797	TSS1500	chr16:65154656-65157664	Island				16:63712158-63715368			TRUE	191751
22560	cg11036833	CDO1	0.00318953	1.23595	1.23595	VE up vs OV	72767300	66651500	72767300	CAACAAAACTCTTAAAAAAACACAAAACCCAAAAAAACCAAAAATATACA	66651500	CAACGAAACTCTTAAAAAAACGCGAAACCCGAAAAAACCGAAAATATACG	I	C	Grn	GGCGGAGAGCCACCCAAGAAAGGTGGCGGAGGCGGGGAGACCCTGCGGGCACGGCTCACG[CG]CACATCCCCGGCTTCCCCGGGCTCCGCGCCTTCCCAAGAGCCCCGTTGTCTCCGGCGTCC	37	5	115152000	CAACGGGGCTCTTGGGAAGGCGCGGAGCCCGGGGAAGCCGGGGATGTGCG	5	115180393	F					CDO1	NM_001801	TSS200	chr5:115151348-115152713	Island				5:115179182-115180685			TRUE	208515
242393	cg05181186	CDS1	0.0478977	1.21488	1.21488	VE up vs OV	44679400	71623300	44679400	TACAAACAACCTCAAACACTCTCTCATTAATACCATTTTAAAAATAACCA	71623300	TACAAACGACCTCGAACGCTCTCTCGTTAATACCGTTTTAAAAATAACCG	I	A	Red	AGCCGCGCTCGCTGCAGGCGGCCTCGAGCGCTCTCTCGTTGATGCCGTTTTGGAGGTGAC[CG]GCGCGGCGGCCGCTCTATGGTGGGGCCGCGTTAGTGGCTGCGGCTCCGCGGGACTCCAGG	37	4	85504400	TGCAGGCGGCCTCGAGCGCTCTCTCGTTGATGCCGTTTTGGAGGTGACCG	4	85723415	R					CDS1;CDS1	NM_001263;NM_001263	5'UTR;1stExon	chr4:85503546-85504893	Island				4:85722571-85724161				103138
37214	cg08547343	CENPBD1	0.0208201	1.22077	1.22077	VE up vs OV	19676500	65605400	19676500	CAAAAATAAATATTAATACCAATACCCAATTTAAAATAAATCTAAAAACA	65605400	CAAAAATAAATATTAATACCGATACCCGATTTAAAATAAATCTAAAAACG	I	C	Grn	CATGGAGGACCCCAGAAATAAGTGTTGATGCCGATGCCCGATTTAAGATAAGTCTAAAGG[CG]CTGGCTATCCCCTTAGGGCCCAGCTGTCTGGGCAGGGCGAGGCTGCGCTGGCGATCAAAC	37	16	90038800	CGCCTTTAGACTTATCTTAAATCGGGCATCGGCATCAACACTTATTTCTG	16	88566316	R					CENPBD1;AFG3L1;AFG3L1;CENPBD1;AFG3L1	NM_145039;NR_003228;NR_003227;NM_145039;NR_003226	5'UTR;TSS200;TSS200;1stExon;TSS200	chr16:90038530-90039583	Island				16:88565702-88567217	16:90038065-90039768	Promoter_Associated		165420
14681	cg00475036	CHPT1	0.000439688	1.23824	1.23824	VE up vs OV	27637300	24743300	27637300	ACTACACTACACCTAAAATCTAATATCTTAACCCACAACATCAAATTACA	24743300	ACTACACTACGCCTAAAATCTAATATCTTAACCCACGACGTCGAATTACG	I	C	Grn	GACCCCTAGGAGAGGAACCGGCTCGGTCGTGGTGCAGCCCGCGAGGAGACGACCTCAGGG[CG]TAATCCGACGCCGTGGGTTAAGACATCAGACCTCAGGCGCAGTGCAGCCGGCCCCTGGGG	37	12	102091000	GCTGCACTGCGCCTGAGGTCTGATGTCTTAACCCACGGCGTCGGATTACG	12	100615350	F					CHPT1	NM_020244	TSS200	chr12:102091044-102092366	Island				12:100615073-100616470			TRUE	10080
60714	cg14298792	CHRFAM7A	0.0280342	1.24938	1.24938	VE up vs OV	15724500	67743400	15724500	TAAACTAACTAAAAACAACCATAAATCCCAAAAAAACTCCCACAACAACA	67743400	TAAACTAACTAAAAACGACCATAAATCCCAAAAAAACTCCCGCAACGACG	I	A	Red	CCCTAGAGCAGGTGGGCTGACTGAGGGCGACCATGGGTCCCAAGAGGGCTCCCGCAGCGG[CG]GGCTCCCACCTCGAGGCGCAGCGACAGGGGCCGAGAGGGGCCAGCAGCCCCCAAGCCAGC	37	15	30685200	CGCCGCTGCGGGAGCCCTCTTGGGACCCATGGTCGCCCTCAGTCAGCCCA	15	28472490	R					CHRFAM7A;CHRFAM7A	NM_139320;NM_148911	5'UTR;5'UTR	chr15:30685087-30685891	Island				15:28472335-28473328				265701
19078	cg17641857	CHST13	0.0272029	1.29065	1.29065	VE up vs OV	60777400	46791500	60777400	AATAAAAAACACAAAAAACCAAATTTAATTAAAAATACACAACTCAACCA	46791500	GATAAAAAACGCGAAAAACCAAATTTAATTAAAAATACGCGACTCGACCG	I	A	Red	GCGCCGCGCTCCTGCTCCTATGCGCCGCGCCCCGCTCCCTGCGCCCGGGTGAGTGCCCGC[CG]GCCGAGCCGCGCACCCCCAACCAAACCTGGCTCCTCGCGCTTTCCACCGCGGCCTGACCC	37	3	126243000	GGTGGAAAGCGCGAGGAGCCAGGTTTGGTTGGGGGTGCGCGGCTCGGCCG	3	127725975	F					CHST13	NM_152889	Body	chr3:126242783-126243358	Island			TRUE	3:127725567-127726213			TRUE	322178
59188	cg19594305	CHST8	0.0425901	1.25612	1.25612	VE up vs OV	25703500	43695300	25703500	AACAAACAACATAAAACCAACAACCAAAACATACAAAAAACAAAAAAACA	43695300	AACGAACAACGTAAAACCGACAACCGAAACGTACGAAAAACGAAAAAACG	I	C	Grn	CGGCGGCAGCAGGAGGTGGGGGACCGATCGCGCCGGGGGCCGAAGAGGAACGCCGCCCCG[CG]CCCTCTCGCTCCCCGCACGCTCCGGCTGCCGGCCCCACGCTGCTCGCCCACAGATCGCAC	37	19	34113000	GGCGAGCAGCGTGGGGCCGGCAGCCGGAGCGTGCGGGGAGCGAGAGGGCG	19	38804831	F					CHST8;CHST8;CHST8;CHST8	NM_001127895;NM_001127895;NM_001127896;NM_001127896	1stExon;5'UTR;5'UTR;1stExon	chr19:34112279-34114353	Island			TRUE	19:38803966-38806159	19:34112603-34113143	Unclassified_Cell_type_specific		353222
15812	cg21389743	CLDN11	0.00601593	1.33996	1.33996	VE up vs OV	35708500	74780500	35708500	AAATTATTTTACTTTACATCACCAAACTACACTACAAACAAAATAAAACA	74780500	AAATTATTTTACTTTACATCGCCGAACTACGCTACGAACGAAATAAAACG	I	A	Red	TGGACCTGGATGGAATTGTTTTACTTTGCATCGCCGGACTGCGCTGCGGACGGGGTGGGG[CG]GCCCAATGGCCCCCCTGGGGTTACTCTGCTCCCCTTCACGCTTCCCTCCCGGCCCCGCCC	37	3	170136000	CGCCCCACCCCGTCCGCAGCGCAGTCCGGCGATGCAAAGTAAAACAATTC	3	171619193	R					CLDN11	NM_005602	TSS200	chr3:170136242-170137886	Island				3:171618937-171619935	3:170136091-170137789	Unclassified	TRUE	381286
47532	cg21474897	CLDN11	0.0144097	1.2829	1.2829	VE up vs OV	37798300	57607400	37798300	AACCTAAATAAAATTATTTTACTTTACATCACCAAACTACACTACAAACA	57607400	AACCTAAATAAAATTATTTTACTTTACATCGCCGAACTACGCTACGAACG	I	A	Red	TCCGTTTCTCTGGACCTGGATGGAATTGTTTTACTTTGCATCGCCGGACTGCGCTGCGGA[CG]GGGTGGGGCGGCCCAATGGCCCCCCTGGGGTTACTCTGCTCCCCTTCACGCTTCCCTCCC	37	3	170136000	GACCTGGATGGAATTGTTTTACTTTGCATCGCCGGACTGCGCTGCGGACG	3	171619183	R					CLDN11	NM_005602	TSS200	chr3:170136242-170137886	Island				3:171618937-171619935	3:170136091-170137789	Unclassified	TRUE	382449
277341	cg16404157	CLEC14A	0.0365253	1.20076	1.20076	VE up vs OV	39611400	39611400	39611400	ATCCCAAATAAACTAAAATCCAAAACRACRCTATACAACTAAAAAAACRC	?		II			CACTCACCTCGGTCCCAGGTGGACTGAAGTCCAGAGCGGCGCTGTGCAGCTGGAAGGGCG[CG]CGATAGCTCAAGTTAGAGGCGGCCCCGGGGCGCGGCGCAGGACACAAGACCTCAAACTGG	37	14	38724600	CGCGCCCTTCCAGCTGCACAGCGCCGCTCTGGACTTCAGTCCACCTGGGA	14	37794399	R					CLEC14A	NM_175060	1stExon	chr14:38724254-38725537	Island			TRUE	14:37793917-37795485				301618
21849	cg15833657	CLEC2L	0.00741956	1.23015	1.23015	VE up vs OV	43636400	43636400	43636400	CAACCTCACCTAAAAACATTATCAACTAATAATATATAAAAATCCCTAAC	?		II			ATTCCACTTCTCAGCCTCACCTGGGGGCATTGTCAGCTAATAATATGTGAAAGTCCCTGG[CG]CTTAGTAGGTGCTCAATAAATGTTAATTGAATCTGCAACGTCACTTCGCTTGCTCCTTTA	37	7	139208000	CGCCAGGGACTTTCACATATTATTAGCTGACAATGCCCCCAGGTGAGGCT	7	138858511	R					CLEC2L	NM_001080511	TSS1500	chr7:139208442-139209069	N_Shore								291991
7992	cg20727142	CNGA3	0.00031031	1.20183	1.20183	VE up vs OV	41759300	18723300	41759300	CAAAAAAAACAAAACTAACTCCCACTAAAAACAAATAAAACTTACAACCA	18723300	CAAAAAAAACAAAACTAACTCCCGCTAAAAACGAATAAAACTTACAACCG	I	C	Grn	CGGGGCGGGAGGCAGAAGGAGCAGGGCTGGCTCCCGCTGGGGACGGGTAGGGCTTGCAGC[CG]CGACCCCACCCCATACATTTCCTCCTGTCACGCTGTCCCCGGACCGCCAGTCCGGGAAGG	37	2	98963400	CAGAAGGAGCAGGGCTGGCTCCCGCTGGGGACGGGTAGGGCTTGCAGCCG	2	98329840	R					CNGA3;CNGA3	NM_001298;NM_001079878	5'UTR;5'UTR	chr2:98962873-98964187	Island		DMR		2:98329274-98330018			TRUE	371327
25504	cg24424545	CNNM1	0.00484274	1.25019	1.25019	VE up vs OV	42675400	42675400	42675400	CAAAAAACAAAACRACTAAACATCRAACRTAAAAATCCTAAAACCCTTAC	?		II			CCGCAGCGCTGCAGGGAGCAGAGCGACTGGGCATCGGACGTGGAAGTCCTGGGGCCCTTG[CG]TCCCGGGGGCGTGGCAGGCTCGGCCCTGGTCCAGGTGCGAGTGCGGGAGCTGCGCAAGGG	37	10	101090000	CGCAAGGGCCCCAGGACTTCCACGTCCGATGCCCAGTCGCTCTGCTCCCT	10	101079582	R					CNNM1	NM_020348	1stExon	chr10:101089010-101090655	Island		DMR	TRUE	10:101078756-101080616				428728
26170	cg15227302	CNOT4	0.0170623	1.42653	1.42653	VE up vs OV	53705300	53705300	53705300	AAAAAAATAAATTAAACAAACRCCTATTTCCTCCTTATTCRCAAACAAAC	?		II			AGGTTGTGGGTACGAAGAGCGCGGGATTTGATCCAGGGTGAGAATTTGATACAGACTTGG[CG]TCTGTTTGCGAACAAGGAGGAAACAGGCGCCTGTTTAATTCATTTCCCTGTCCTTGCGCA	37	7	135195000	GGGAAATGAATTAAACAGGCGCCTGTTTCCTCCTTGTTCGCAAACAGACG	7	134845887	F					CNOT4;CNOT4	NM_001008225;NM_013316	TSS1500;TSS1500	chr7:135194567-135195309	S_Shore				7:134844896-134845946	7:135194053-135195556	Promoter_Associated		282375
773	cg18114040	COL4A2	1.5869e-05	1.29881	1.29881	VE up vs OV	30702500	30702500	30702500	AAAAATACAAAATATCCAAATAACACCAACCCTTTATTAACTAAAAAAAC	?		II			GGGAGTCTTGGGGGAGTGCAGGATGTCCAGATAGCACCAGCCCTTTGTTAACTGGAGAGA[CG]ACAGACAATAACCCCGGCGTGGTGAAACCCGGCCCACACGTCCCGCCCGCCCCAGAGCCA	37	13	111062000	CGTCTCTCCAGTTAACAAAGGGCTGGTGCTATCTGGACATCCTGCACTCC	13	109860248	R					COL4A2	NM_001846	Body						13:109860248-109860298				329728
33089	cg16763192	CPPED1	0.00834381	1.22004	1.22004	VE up vs OV	52712300	67797500	52712300	CAAACAAATTTCTAACCTTCACTTAAAACACTACATAAATAAAAACCACA	67797500	CGAACGAATTTCTAACCTTCACTTAAAACACTACGTAAATAAAAACCGCG	I	C	Grn	CAGCCGACATGGCGAGCGAGTTTCTGGCCTTCACTTAGAACACTGCGTGGGTGGAAGCCG[CG]CGACTTCACACAGAACAACCGCTGGACCTGTCCCGCTTTGGGCGACGCCCTTTGATCTCG	37	16	12897700	CGCGGCTTCCACCCACGCAGTGTTCTAAGTGAAGGCCAGAAACTCGCTCG	16	12805185	R					CPPED1;CPPED1;CPPED1;CPPED1	NM_018340;NM_018340;NM_001099455;NM_001099455	5'UTR;1stExon;1stExon;5'UTR	chr16:12897365-12897889	Island	high-CpG:12805166-12805247			16:12804703-12805390	16:12896596-12898244	Promoter_Associated		308255
28496	cg13558371	CRB2	0.00122716	1.28306	1.28306	VE up vs OV	39697400	25677300	39697400	AAAAACATATAACTAACAATACACAATAACTCACTAACAAAAAACATACA	25677300	AAAAACGTATAACTAACGATACGCAATAACTCGCTAACGAAAAACGTACG	I	C	Grn	GCGGGCGCCCTGGAAGGCGTGTGGCTGGCGGTGCGCAATGGCTCGCTGGCGGGGGGCGTG[CG]CGGAGGCCATGGCCTGCCCGGCGCTGTGCTGCCCATACCGGGGCCGCGCGTGGCCGATGG	37	9	126136000	GAAGGCGTGTGGCTGGCGGTGCGCAATGGCTCGCTGGCGGGGGGCGTGCG	9	125175431	R					CRB2	NM_173689	Body	chr9:126135407-126136193	Island				9:125175249-125175994				250270
318851	cg14573411	CRB2	0.0491176	1.23155	1.23155	VE up vs OV	67770300	37722500	67770300	AACATCAAAAAAATCACAACAAACACCATCATACAAACAAAACAAAAACA	37722500	AACGTCGAAAAAATCACGACAAACACCGTCGTACAAACAAAACGAAAACG	I	C	Grn	TCGCGTCTTGGCCTGGGACGCCGGCCCCGATCCTCGGCTGCCGCGGCGCGCCCGTGTGTG[CG]CCCTCGCCCTGTCTGCACGACGGTGCCTGCCGTGACCTCTTCGACGCCTTTGCCTGCGCC	37	9	126136000	CGCCCTCGCCCTGTCTGCACGACGGTGCCTGCCGTGACCTCTTCGACGCC	9	125175813	F					CRB2	NM_173689	Body	chr9:126135407-126136193	Island			TRUE	9:125175249-125175994	9:126135718-126136318	Unclassified_Cell_type_specific		271275
137820	cg16574285	CREG2	0.0496918	1.20567	1.20567	VE up vs OV	54630300	48645300	54630300	TATACATAAAACCTAATCTTCTACAAACCTAAACTTCTAAACTTCACACA	48645300	TATACGTAAAACCTAATCTTCTACGAACCTAAACTTCTAAACTTCGCGCG	I	C	Grn	GCCCCTGCAGGATCCCCGGGCGCGGTCCCCCGCGCGAGTCCCGGCGAATCCCTGCAGCCG[CG]CGCGAAGCTCAGAAGTCCAGGCTCGCAGAAGACCAGGTTCCACGCACACGCCGCGCATCC	37	2	102004000	TGTGCGTGGAACCTGGTCTTCTGCGAGCCTGGACTTCTGAGCTTCGCGCG	2	101370517	F					CREG2	NM_153836	TSS200	chr2:102003277-102004187	Island				2:101369577-101370687	2:102002520-102004509	Unclassified_Cell_type_specific		304699
294486	cg00437985	CRYM	0.0376405	1.25456	1.25456	VE up vs OV	22717300	59665400	22717300	TAAAAAAAATATTAAAATAAAAAACCCCAACCAAATAAACACACACCCCA	59665400	TAAAAAAAATATTAAAATAAAAAACCCCAACCAAATAAACGCGCACCCCG	I	C	Grn	GCGGCGGGCCGTTGGGGAGGGTGTTGGGATGAGGAGCCCCAACCAGATGGACGCGCACCC[CG]CAGCGGCGGAGGCGGCGGCGAGGCTTGAGCAGTGAGTGCTCGGGAGCCCCGGCCAGCCCT	37	16	21295300	CGGGGTGCGCGTCCATCTGGTTGGGGCTCCTCATCCCAACACCCTCCCCA	16	21202756	R					CRYM	NM_001014444	5'UTR	chr16:21294980-21295414	Island				16:21202407-21202913			TRUE	9255
82385	cg21102477	CSMD2	0.0134582	1.20994	1.20994	VE up vs OV	51671500	65661400	51671500	CAATACACAAAAACCCTAAACTTCTACAACTAAAATAAACCAAATATCCA	65661400	CGATACGCGAAAACCCTAAACTTCTACGACTAAAATAAACCAAATATCCG	I	C	Grn	CGGAAAAAATCCCGGTACGCGGGAGCCCTGAGCTTCTGCGGCTGGAATGAACCAAGTGTC[CG]CCCGGCCGGGGAGAGGCGCGCTGCGCTCTCGGAAATGACTCGCTCCAATCCCGCTTCGCG	37	1	34630800	CGGTACGCGGGAGCCCTGAGCTTCTGCGGCTGGAATGAACCAAGTGTCCG	1	34403431	R					CSMD2	NM_052896	Body	chr1:34628783-34630976	Island	high-CpG:34403338-34403575			1:34401886-34403631				376791
112296	cg23525243	CTNND2	0.016083	1.22313	1.22313	VE up vs OV	65608400	65608400	65608400	CATAATCTCCCTAATCRCAATCACAATCTATTTATTTTAATAAAAAATTC	?		II			GACAGGGCAATCATGATCTCCCTGGTCGCAATCACAATCTGTTTGTTTTAATGAGAAATT[CG]GGCAGTAAATCTTTTTCTGTCCCCCACTCCCCACCCTTGCCCCAGGTCATTTCATTAGAT	37	5	11385700	ATGATCTCCCTGGTCGCAATCACAATCTGTTTGTTTTAATGAGAAATTCG	5	11438735	R					CTNND2	NM_001332	Body	chr5:11384681-11385521	S_Shore		DMR						414346
65629	cg18088486	CUX1	0.0449567	1.21519	1.21519	VE up vs OV	42660500	42660500	42660500	ACCCCTCTATTATACTCTTACAACATTCTAAAATCCATAAAATTTACACC	?		II			TAAATAAAATAACCCCTCTGTTGTGCTCTTGCAGCATTCTGAAGTCCATGGAGTTTGCAC[CG]TCCGAGGGCGCTGGGACACAGGTACGTGTCTCACCTCAATGGTCAGCACTAGCATCAGCC	37	7	101837000	CGGTGCAAACTCCATGGACTTCAGAATGCTGCAAGAGCACAACAGAGGGG	7	101623868	R					CUX1;CUX1;CUX1	NM_181500;NM_181552;NM_001913	Body;Body;Body	chr7:101838731-101839597	N_Shore								329239
224753	cg19031658	CXCL2	0.0327453	1.22554	1.22554	VE up vs OV	24774400	11798400	24774400	AAAAACAACAAAAAACATAACACAAACCATAAAACTCAACAAACAATTCA	11798400	AAAAACGACGAAAAACGTAACGCGAACCATAAAACTCAACAAACGATTCG	I	A	Red	CCGGGGATTGCTGGGGGCGGCGGAGAGCGTGGCGCGGGCCATGGGGCTCAGCAGGCGGTT[CG]AGCGGCTGTGCGAGGAGGAGAGCTGGCAAGGAGCTGCCTGTGGCCCGGGCTCTGTGGCTC	37	4	74964900	GGGGGCGGCGGAGAGCGTGGCGCGGGCCATGGGGCTCAGCAGGCGGTTCG	4	75183720	R					CXCL2;CXCL2	NM_002089;NM_002089	1stExon;5'UTR	chr4:74964656-74965279	Island				4:75183301-75184143				344632
36770	cg21117476	CYP2S1	0.0455874	1.24938	1.24938	VE up vs OV	28783500	38621500	28783500	ACTCCAACAAATATCTCCAAAATCACCCAAATTTACACAAAACTTAAACA	38621500	ACTCCAACGAATATCTCCGAAATCACCCAAATTTACGCGAAACTTAAACG	I	A	Red	GACTTCCAGGTTCTTCTGTTTGCTTACTCCCTATCCGGGGGCCCAAGGCGCTGTCTCCGC[CG]CCCAAGCCCCGCGTAAACCTGGGTGACCTCGGAGACATCCGTTGGAGCATGAGTTCCCGA	37	19	41698900	GCTCCAACGGATGTCTCCGAGGTCACCCAGGTTTACGCGGGGCTTGGGCG	19	46390758	F					CYP2S1	NM_030622	TSS200	chr19:41698743-41699325	Island	high-CpG:46390615-46391026		TRUE	19:46390584-46391123	19:41698531-41699721	Unclassified_Cell_type_specific	TRUE	377035
52133	cg12064069	D4S234E	0.00325633	1.21895	1.21895	VE up vs OV	12620300	46715400	12620300	TCTTTTATTACACCCACCATACAAAATTTAAAAATACACACCCAACAACA	46715400	TCTTTTATTACGCCCGCCGTACGAAATTTAAAAATACACACCCGACAACG	I	T	Red	CGATGTCAATCAGCTGCAGTTCCCGCCCCCGGATAAGGTAAGCCCCCCCACGCCCCTCCA[CG]TTGCCGGGTGTGCACCCCCAAATCTCGCACGGCGGGCGCAACAAAAGAAACGCGCCGCGT	37	4	4389510	TCTTTTGTTGCGCCCGCCGTGCGAGATTTGGGGGTGCACACCCGGCAACG	4	4440410	F					D4S234E;D4S234E	NM_014392;NM_001040101	Body;Body	chr4:4387593-4389919	Island		DMR		4:4438495-4440820			TRUE	225658
12533	cg01311064	DACH1	0.00622088	1.24441	1.24441	VE up vs OV	58609400	10630400	58609400	AAAAACAAACACAAAAAACACTCTAAAAAAAAACACACAAAAATATCCCA	10630400	AAAAACGAACACGAAAAACGCTCTAAAAAAAAACGCACAAAAATATCCCG	I	C	Grn	AGCGAGCGCAAGAGGGGCGAGCACGAGAGGCGCTCTGGAGAGGAACGCACAAAAGTGTCC[CG]CAAGTCGAAATGCGAGTCCTCTCCGGGGGCTGGGATCGAGGGCTGGTTTGGGGGTGGGGG	37	13	72441100	CGGGACACTTTTGTGCGTTCCTCTCCAGAGCGCCTCTCGTGCTCGCCCCT	13	71339147	R					DACH1;DACH1;DACH1;DACH1;DACH1;DACH1	NM_080760;NM_080759;NM_004392;NM_080760;NM_004392;NM_080759	5'UTR;1stExon;5'UTR;1stExon;1stExon;5'UTR	chr13:72439362-72440059	S_Shore	high-CpG:71338558-71339558			13:71337159-71339783	13:72441097-72441231	Unclassified_Cell_type_specific	TRUE	27407
58865	cg15264752	DDAH2	0.0122058	1.2078	1.2078	VE up vs OV	31677500	31677500	31677500	AACCTCRAAAACTAAAAACTCTAACTTTTAACRCRAATCCTTATATAAAC	?		II			CCCCGTCTTCAAGCCTCGGGGACTGGGAGCTCTGGCTTTTAGCGCGGGTCCTTGTGTAGG[CG]AGCTCATATACTACGATGGGGCAGGGGCGCGACGGTCTGGCGGCTCCGGGGCATTGTCTA	37	6	31698000	CGCCTACACAAGGACCCGCGCTAAAAGCCAGAGCTCCCAGTCCCCGAGGC	6	31805952	R					DDAH2;DDAH2	NM_013974;NM_013974	1stExon;5'UTR	chr6:31695894-31698245	Island	high-CpG:31805554-31806443			6:31805255-31806224	6:31696696-31698363	Promoter_Associated		282952
242778	cg21174533	DIO3	0.0192271	1.29489	1.29489	VE up vs OV	44686300	20799500	44686300	CACCCAAACACATCAAATACATACTTTCAACCATAAATAAATACTAAACA	20799500	CGCCCGAACGCGTCAAATACGTACTTTCAACCGTAAATAAATACTAAACG	I	T	Red	GACGCCGCGGCAGGGCCGGCCAGGGCCCCACGAGTTAGGGAGTTGCCCCGCACCCCTAAA[CG]CTCAGCACCCATTTACGGTTGAAAGTACGCACTTGACGCGTCCGGGCGCCTCCGCGGTGA	37	14	102027000	CGCTCAGCACCCATTTACGGTTGAAAGTACGCACTTGACGCGTCCGGGCG	14	101096308	F					DIO3	NM_001362	TSS1500	chr14:102025989-102031567	Island				14:101095743-101098594	14:102026433-102027266	Unclassified_Cell_type_specific		378045
44498	cg03304380	DLC1	0.00769956	1.50117	1.50117	VE up vs OV	45753500	43769400	45753500	AAATTACACAAAAAACAAAACACCTCCAAATAACTATACTACAACTCACA	43769400	AAATTACACAAAAAACGAAACGCCTCCGAATAACTATACTACAACTCGCG	I	C	Grn	CGCGCGCGGCGGCCACATCTGGAAAGACTTACCCTGCGCCGGCGACACCCTCGCGGGGCG[CG]CGAGCTGCAGCACAGCTATCCGGAGGCGTCTCGCTTCCTGTGCAACCCAATGACTCACCT	37	8	13134100	GGGTTGCACAGGAAGCGAGACGCCTCCGGATAGCTGTGCTGCAGCTCGCG	8	13178515	F					DLC1	NM_182643	Body	chr8:13133842-13134312	Island	high-CpG:13178335-13178624	DMR		8:13178114-13178671			TRUE	66890
323365	cg13764991	DMRT2	0.0253491	1.28009	1.28009	VE up vs OV	74614400	63769300	74614400	CACAACATAATATCCTACCTAAAAAACCACAAACACTTCTATCACTAACA	63769300	CACGACGTAATATCCTACCTAAAAAACCACAAACGCTTCTATCGCTAACG	I	C	Grn	CGCTGCCGCAACCACGGCGTGGTGTCCTGCCTGAAGGGCCACAAGCGCTTCTGTCGCTGG[CG]CGACTGCCAGTGCGCCAACTGCCTGCTGGTGGTGGAGCGGCAGCGCGTCATGGCCGCCCA	37	9	1052050	CGCCAGCGACAGAAGCGCTTGTGGCCCTTCAGGCAGGACACCACGCCGTG	9	1042046	R					DMRT2;DMRT2;DMRT2	NM_001130865;NM_181872;NM_006557	Body;Body;Body	chr9:1051819-1052240	Island				9:1041472-1042305	9:1051985-1052219	Unclassified_Cell_type_specific	TRUE	254544
88916	cg10512745	DMRTA2	0.00946691	1.27803	1.27803	VE up vs OV	58703400	67747300	58703400	AATCACACATAAAATCACTAAAAACATAATCCATAAATAAACAAAAACCA	67747300	GATCACGCATAAAATCGCTAAAAACGTAATCCATAAATAAACGAAAACCG	I	A	Red	CGGCGGCCGAGCGGTCACGCATGAGATCGCTAAAGGCGTAGTCCATGGGTGGGCGGAAGC[CG]AGCGTGGGCACCAAGCCGGCAGTGGAGTAGGGCGCCATGAAGGCCAGACCGCGGCTGTGC	37	1	50884500	CGGCTTCCGCCCACCCATGGACTACGCCTTTAGCGATCTCATGCGTGACC	1	50657067	R					DMRTA2	NM_032110	Body	chr1:50884228-50891471	Island		DMR		1:50656565-50657940				199703
57978	cg17457528	DMXL1	0.00178216	1.21632	1.21632	VE up vs OV	28625500	29652300	28625500	AAATATATAAACAACACAACCTTCCTAACCAATAAATCAACCCCAAATCA	29652300	AAATATATAAACAACGCGACCTTCCTAACCGATAAATCGACCCCGAATCG	I	T	Red	GAGGTCCAGAGGAAGTGTGTGGACAGCGCGGCCTTCCTGGCCGGTGAGTCGGCCCCGGGT[CG]TGGCCGGTGAGGGGACCCTGAGCTTCACCTGGGCTAGCGCGGGGAGTGACAGGTGCGCGA	37	5	118407000	CGACCCGGGGCCGACTCACCGGCCAGGAAGGCCGCGCTGTCCACACACTT	5	118434869	R					DMXL1	NM_005509	TSS200	chr5:118406744-118407442	Island	high-CpG:118434620-118435025			5:118434183-118435329	5:118406050-118407811	Promoter_Associated	TRUE	319348
47964	cg26986180	DNAH10	0.024277	1.22761	1.22761	VE up vs OV	34801500	34801500	34801500	ACTCTCTAACCCCAACTTCATCTACAAAATAAACRAACTACTTACAAACC	?		II			TCGTCTCGCCAACTCTCTAGCCCCAGCTTCATCTGCAAGGTGGGCGGGCTGCTTGCAAAC[CG]GTCGGCGTGGGGTGGGGTCGCACCCTCGGCTGCAGCGGCCCGAGGGCGGCTCCTGGCGGC	37	12	124247000	CTCTCTAGCCCCAGCTTCATCTGCAAGGTGGGCGGGCTGCTTGCAAACCG	12	122812478	R					DNAH10	NM_207437	TSS1500	chr12:124246524-124247254	Island				12:122812354-122813471	12:124246341-124247255	Promoter_Associated	TRUE	470945
50774	cg02823783	DNAH10	0.0292955	1.63597	1.63597	VE up vs OV	66605400	56778500	66605400	ACAAATCCTCAAAAAACTAAAAATCAATAATACCAAAAACCACATACACA	56778500	ACAAATCCTCGAAAAACTAAAAATCGATAATACCGAAAACCGCATACACG	I	C	Grn	GGCTCCCTCTGCACTGCGCGGCGCCATGGACGACCTGCGGGTGCTGTGGATGCGCGACCG[CG]TGTATGCGGCTTTCGGCATCACCGACCCCCAGCTTTTCGAGGACCTGCTCAACCGCGACG	37	12	124247000	GCAGGTCCTCGAAAAGCTGGGGGTCGGTGATGCCGAAAGCCGCATACACG	12	122812872	F					DNAH10	NM_207437	TSS200	chr12:124246524-124247254	Island				12:122812354-122813471	12:124246341-124247255	Promoter_Associated	TRUE	57392
11239	cg11026555	DNAH10	0.0307242	1.20776	1.20776	VE up vs OV	69647500	58795500	69647500	AACTATAATTACTAAATTCACCCAAAACCTACACATAACAAACAACAACA	58795500	GACTATAATTACTAAATTCGCCCGAAACCTACACGTAACGAACGACAACG	I	T	Red	GCGCCGGGGCTGCTAGAGCCTGCCCATCGTCCGGCCCCGGCCTCAGGTGCTGTCCACAAA[CG]CTGCCGCCCGCCACGTGCAGGCCCCGGGCGAACCCAGCAATCACAGCCGTCCCTGCCCTC	37	12	124247000	CGCTGCCGCCCGCCACGTGCAGGCCCCGGGCGAACCCAGCAATCACAGCC	12	122813176	F					DNAH10	NM_207437	Body	chr12:124246524-124247254	Island				12:122812354-122813471	12:124246341-124247255	Promoter_Associated	TRUE	208338
115077	cg01240444	DNAH10	0.0375264	1.21277	1.21277	VE up vs OV	41675300	41675300	41675300	CAATCTCCACCTCCACCTCCTCCRACACCATAATACRATAAATAAAAAAC	?		II			AGGGCGAGGACCTCATCTTGCACTTCCTCAACCAGGCGAGCGAGGAGGAGGGGCCCTCGG[CG]CTCTTCATCTACCGCACTATGGTGCCGGAGGAGGTGGAGGTGGAGATTGGTGAGCCTCGA	37	12	124247000	AATCTCCACCTCCACCTCCTCCGGCACCATAGTGCGGTAGATGAAGAGCG	12	122813000	F					DNAH10;DNAH10	NM_207437;NM_207437	1stExon;5'UTR	chr12:124246524-124247254	Island				12:122812354-122813471	12:124246341-124247255	Promoter_Associated	TRUE	26002
12596	cg19182537	DNAJC15	0.00594255	1.2982	1.2982	VE up vs OV	22715500	22715500	22715500	CCTAACRCTCACTTATTCAATAAAAAAACCRCTTTATACTAAACTTTAAC	?		II			ACGGTCTGTGCCCTAGCGCTCACTTGTTCAGTGGAGAGACCGCTTTGTGCTGGGCTTTGA[CG]CCTGGGCGTGGAAGACGGAGCAGTTCTGAGGATCTGTCTCCTCAAGGAGCTTCCAGTCTT	37	13	43598000	CTAGCGCTCACTTGTTCAGTGGAGAGACCGCTTTGTGCTGGGCTTTGACG	13	42496038	R					DNAJC15	NM_013238	Body	chr13:43597504-43597856	S_Shore				13:42495505-42496047	13:43597275-43598292	Promoter_Associated_Cell_type_specific	TRUE	346723
53410	cg14729962	DNAJC15	0.0137065	1.25684	1.25684	VE up vs OV	73718400	73718400	73718400	TACRCCTATAAATATAATTCAAAAACRTCCCAATACCCTTAACTCCTTTC	?		II			CGCGTTGGCTTTGCGCCTGTGAGTGTGATTCAAGAACGTCCCAGTGCCCTTGGCTCCTTT[CG]GAGTGTGACCCCGTGCTTGCACGGGACACGTTACCCAGCTCGGGTGAGAAGGGTATCTTC	37	13	43597600	GCGCCTGTGAGTGTGATTCAAGAACGTCCCAGTGCCCTTGGCTCCTTTCG	13	42495565	R					DNAJC15;DNAJC15	NM_013238;NM_013238	5'UTR;1stExon	chr13:43597504-43597856	Island				13:42495505-42496047	13:43597275-43598292	Promoter_Associated_Cell_type_specific	TRUE	274164
5143	cg18182269	DST	0.00221802	1.21475	1.21475	VE up vs OV	15616300	47751500	15616300	AAAAAACATCCCAAAAACAAAATAAAAAAACCTCTACAAATAACCCCACA	47751500	AAAAAACATCCCGAAAACAAAATAAAAAAACCTCTACAAATAACCCCGCG	I	C	Grn	GGGTCCGCGTCTAGGGGACATCCCGGGGACAGGGTGAGGAGGCCTCTGCAGGTGGCCCCG[CG]CATCAGCGCCTGACAGCCGGGCCGCGCCTGCGCCTGAGCTCCCGGCCGCCGCGAGGCTGC	37	6	56709000	CGCGGGGCCACCTGCAGAGGCCTCCTCACCCTGTCCCCGGGATGTCCCCT	6	56816990	R					DST;DST;DST;DST	NM_001144770;NM_001144771;NM_183380;NM_001144769	Body;Body;TSS1500;Body	chr6:56708059-56709166	Island				6:56815609-56817067	6:56707727-56709327	Unclassified	TRUE	330993
3810	cg10496082	DUOX1	0.00346816	1.41053	1.41053	VE up vs OV	33765300	74628500	33765300	ACAAAACAAAACACAATAAAACAAAATAAAATCTAACACCTAAAAAAACA	74628500	ACGAAACGAAACGCAATAAAACGAAATAAAATCTAACGCCTAAAAAAACG	I	C	Grn	GCGCCCCGGGAGCCCTCGCCGTCTCACCTCGCGCGCTGCCGTCCGCTGGAAGCACCTCCG[CG]CCTCCCCAGGCGCCAGACTCCATCCCGCCCCACTGCGCCCCGCCCCGTGGCTGAGCCGAG	37	15	45422100	ACGGGGCGGGGCGCAGTGGGGCGGGATGGAGTCTGGCGCCTGGGGAGGCG	15	43209375	F					DUOX1;DUOX1;DUOXA1	NM_175940;NM_017434;NM_144565	TSS200;TSS200;TSS200	chr15:45421236-45422394	Island				15:43208545-43209635	15:45421340-45422704	Unclassified	TRUE	199320
2796	cg24505618	DUOX1	0.00853157	1.22475	1.22475	VE up vs OV	68746400	50610400	68746400	AATCTAACACCTAAAAAAACACAAAAATACTTCCAACAAACAACAACACA	50610400	AATCTAACGCCTAAAAAAACGCGAAAATACTTCCAACGAACGACAACGCG	I	C	Grn	CCTTCGGCACCGACGGAACATCTCTACCTGCGCCCCGGGAGCCCTCGCCGTCTCACCTCG[CG]CGCTGCCGTCCGCTGGAAGCACCTCCGCGCCTCCCCAGGCGCCAGACTCCATCCCGCCCC	37	15	45422100	CGCGCTGCCGTCCGCTGGAAGCACCTCCGCGCCTCCCCAGGCGCCAGACT	15	43209346	F					DUOX1;DUOX1;DUOXA1;DUOXA1	NM_175940;NM_017434;NM_144565;NM_144565	TSS200;TSS200;1stExon;5'UTR	chr15:45421236-45422394	Island			TRUE	15:43208545-43209635	15:45421340-45422704	Unclassified	TRUE	430070
22148	cg05804220	DUOX1	0.0264334	1.26818	1.26818	VE up vs OV	20688400	48800300	20688400	CAAAATAAAATCTAACACCTAAAAAAACACAAAAATACTTCCAACAAACA	48800300	CGAAATAAAATCTAACGCCTAAAAAAACGCGAAAATACTTCCAACGAACG	I	A	Red	ACCGACGGAACATCTCTACCTGCGCCCCGGGAGCCCTCGCCGTCTCACCTCGCGCGCTGC[CG]TCCGCTGGAAGCACCTCCGCGCCTCCCCAGGCGCCAGACTCCATCCCGCCCCACTGCGCC	37	15	45422100	CGGGATGGAGTCTGGCGCCTGGGGAGGCGCGGAGGTGCTTCCAGCGGACG	15	43209354	F					DUOX1;DUOX1;DUOXA1	NM_175940;NM_017434;NM_144565	TSS200;TSS200;TSS200	chr15:45421236-45422394	Island				15:43208545-43209635	15:45421340-45422704	Unclassified	TRUE	114550
16943	cg05612977	DUSP1	0.00721882	1.20581	1.20581	VE up vs OV	23807500	62768500	23807500	ACCAATAAAAAAATCATCCCTACCAAAACCAACTCAAACAAATTAAAACA	62768500	ACCGATAAAAAAATCGTCCCTACCAAAACCGACTCGAACGAATTAAAACG	I	A	Red	ATGAACAACTCTGCCGATAGAAAAGTCGTCCCTACCAAGACCGACTCGAGCGAGTTGGGG[CG]GAGAGGTTCAGGGCAATGCTTTCCTGTTTCCCAGACTTTTCTTTAAGGTGGCTTTAAAAT	37	5	172199000	CGCCCCAACTCGCTCGAGTCGGTCTTGGTAGGGACGACTTTTCTATCGGC	5	172131482	R					DUSP1	NM_004417	TSS1500	chr5:172197482-172199606	Island				5:172129863-172131483	5:172198628-172199895	Promoter_Associated		111129
48712	cg05732530	DUSP2	0.0173876	1.25403	1.25403	VE up vs OV	69675400	19720500	69675400	AAAAACACCAATAACCATAAAACTAAAAACAACACACAAACTAAAATACA	19720500	AAAAACACCGATAACCATAAAACTAAAAACGACGCGCGAACTAAAATACG	I	C	Grn	AGTCCAGCAGCAGCGTGCGTTCCGCCTCCCGCGGATCCCGCAGCAGCGTGCCCAGCGCCG[CG]CACTCCAGCTCGCGCGCCGCCTCCAGCCCCATGGCCACCGGTGCCTCTTCCTCTTCCTTT	37	2	96811100	AGAGGCACCGGTGGCCATGGGGCTGGAGGCGGCGCGCGAGCTGGAGTGCG	2	96174787	F				TRUE	DUSP2	NM_004418	1stExon	chr2:96810443-96811454	Island	high-CpG:96174502-96174955		TRUE	2:96174062-96175121	2:96811033-96812631	Promoter_Associated		113271
30505	cg17104258	DUSP27	0.0178432	1.24215	1.24215	VE up vs OV	21673300	15652400	21673300	ATAAATCTATCAATCACCTACAACATAAAAAATATATCCCACCTCACTCA	15652400	ATAAATCTATCGATCGCCTACGACGTAAAAAATATATCCCACCTCGCTCG	I	C	Grn	ACGTGGGATTGAATGGGTCTGTCGGTCGCCTGCGGCGTAAGGAGTGTGTCCCACCTCGCT[CG]CAGGTCCTGGAGCGCACCGGCAGACCTCGAGGCGGAGCGGGTACGCTCGCAATAGCTCCA	37	1	167091000	ATGGGTCTGTCGGTCGCCTGCGGCGTAAGGAGTGTGTCCCACCTCGCTCG	1	165357270	R					DUSP27	NM_001080426	Body	chr1:167090575-167091010	Island				1:165357232-165357634				313508
778	cg00672622	DYSF	0.000131652	1.20682	1.20682	VE up vs OV	35668300	35668300	35668300	AACCCRTTCCCCTTTAAAAACAACTACTCTAAACCAAAAACCAAAAATTC	?		II			CAGCCGGGGGTGGCCCGTTCCCCTTTAAGAGCAACTGCTCTAAGCCAGGAGCCAGAGATT[CG]AGCCGGCCTCGCCCAGCCAGCCCTCTCCAGCGAGGGGACCCACAAGCGGCGCCTCGGCCC	37	2	71681000	GCCCGTTCCCCTTTAAGAGCAACTGCTCTAAGCCAGGAGCCAGAGATTCG	2	71534515	R					DYSF;DYSF;DYSF;DYSF;DYSF;DYSF;DYSF;DYSF;DYSF;DYSF;DYSF;DYSF;DYSF;DYSF	NM_001130978;NM_001130977;NM_001130981;NM_001130980;NM_001130979;NM_001130977;NM_001130980;NM_001130979;NM_001130976;NM_003494;NM_003494;NM_001130981;NM_001130978;NM_001130976	5'UTR;1stExon;5'UTR;1stExon;1stExon;5'UTR;5'UTR;5'UTR;1stExon;5'UTR;1stExon;1stExon;1stExon;5'UTR	chr2:71680558-71681276	Island				2:71534118-71534865			TRUE	14219
71433	cg24236409	EDNRB	0.00433713	1.20736	1.20736	VE up vs OV	61664400	70649400	61664400	AACTTAAAAAATCTCTACAAATTTCCAAATCTCCAACACACTCCTAAACA	70649400	AACTTAAAAAATCTCTACGAATTTCCGAATCTCCGACGCACTCCTAAACG	I	C	Grn	CTCCTCCCGGCGGATGAAAGCCGCTACTCCCTGGCTGGCTGAGCTACAGCTCCCGCAGCG[CG]CCCAGGAGTGCGCCGGAGATTCGGAAACCCGCAGAGACTTCTCAAGTCAGCAGGAACTTG	37	13	78493300	GACTTGAGAAGTCTCTGCGGGTTTCCGAATCTCCGGCGCACTCCTGGGCG	13	77391283	F					EDNRB;EDNRB;EDNRB	NM_003991;NM_000115;NM_001122659	TSS1500;5'UTR;TSS1500	chr13:78492425-78493382	Island		CDMR	TRUE	13:77390358-77391367	13:78492285-78493698	Unclassified		425865
143626	cg05251676	EGFLAM	0.0338449	1.38648	1.38648	VE up vs OV	20748500	38624500	20748500	TTTACAAACACCAACTACAAAATAAATTTAATCCAAAACATCTTACTCCA	38624500	TTTACAAACGCCGACTACGAAATAAATTTAATCCGAAACGTCTTACTCCG	I	A	Red	ACTTGGTGAAACTTTGCAGGCGCCGGCTGCGAAATGGATTTAATCCGAGGCGTCTTGCTC[CG]GCTCCTGCTCCTGGCTTCCAGCCTCGGACCCGGCGCGGTGTCGCTCCGAGCGGCCATCCG	37	5	38258900	TTTGCAGGCGCCGGCTGCGAAATGGATTTAATCCGAGGCGTCTTGCTCCG	5	38294641	R					EGFLAM	NM_152403	1stExon	chr5:38257825-38259136	Island	high-CpG:38294289-38294679	DMR	TRUE	5:38293406-38294893			TRUE	104475
131673	cg11849717	EGFR	0.0240559	1.20539	1.20539	VE up vs OV	33662500	33662500	33662500	AAACCCCATTTTAAAACACCATAATATTAACCAAAATAAACTCTACTTCC	?		II			GCGGGACGCGGCTGTCCGGCCACTGCAGGGGGGGATCGCGGGACTCTTGAGCGGAAGCCC[CG]GAAGCAGAGCTCATCCTGGCCAACACCATGGTGTTTCAAAATGGGGCTCACAGCAAACTT	37	7	55088100	AGCCCCATTTTGAAACACCATGGTGTTGGCCAGGATGAGCTCTGCTTCCG	7	55055598	F					EGFR;EGFR;EGFR;EGFR	NM_201283;NM_201284;NM_201282;NM_005228	Body;Body;Body;Body	chr7:55086141-55088105	Island				7:55053636-55055599				222071
132001	cg25419506	EIF4EBP3	0.0046195	1.24141	1.24141	VE up vs OV	74701300	74701300	74701300	ACRCATTTCCAACTTTCTCTAAACCRAACTAACTTCCTAACAAATAAAAC	?		II			TGGGACTTTGGACGCATTTCCAGCTTTCTCTGAACCGGGCTGGCTTCCTAGCAGATAGGG[CG]GGACCGTCGGGTTGAGTGACGGCCGGTGGCCCGCCCTGGGCGTGACGTTGTTCTAGTGTT	37	5	139927000	CGCCCTATCTGCTAGGAAGCCAGCCCGGTTCAGAGAAAGCTGGAAATGCG	5	139907342	R					EIF4EBP3;ANKHD1-EIF4EBP3	NM_003732;NM_020690	TSS200;Body	chr5:139927157-139927491	Island				5:139907342-139908015	5:139926392-139928363	Promoter_Associated		444931
268065	cg15923025	EIF4EBP3	0.0172969	1.40607	1.40607	VE up vs OV	29654400	33732300	29654400	TCCTAACAAATAAAACAAAACCATCAAATTAAATAACAACCAATAACCCA	33732300	TCCTAACAAATAAAACGAAACCGTCGAATTAAATAACGACCGATAACCCG	I	C	Grn	ACCGGGCTGGCTTCCTAGCAGATAGGGCGGGACCGTCGGGTTGAGTGACGGCCGGTGGCC[CG]CCCTGGGCGTGACGTTGTTCTAGTGTTGTTGCCAGCAGCTGCACGTGGTCGGCTGAGTCC	37	5	139927000	CGGGCCACCGGCCGTCACTCAACCCGACGGTCCCGCCCTATCTGCTAGGA	5	139907375	R					EIF4EBP3;ANKHD1-EIF4EBP3	NM_003732;NM_020690	TSS200;Body	chr5:139927157-139927491	Island				5:139907342-139908015	5:139926392-139928363	Promoter_Associated		293463
174738	cg26911562	EIF4EBP3	0.0292655	1.2088	1.2088	VE up vs OV	65694400	65694400	65694400	TTCCAACTTTCTCTAAACCRAACTAACTTCCTAACAAATAAAACRAAACC	?		II			TTTGGACGCATTTCCAGCTTTCTCTGAACCGGGCTGGCTTCCTAGCAGATAGGGCGGGAC[CG]TCGGGTTGAGTGACGGCCGGTGGCCCGCCCTGGGCGTGACGTTGTTCTAGTGTTGTTGCC	37	5	139927000	CGGTCCCGCCCTATCTGCTAGGAAGCCAGCCCGGTTCAGAGAAAGCTGGA	5	139907348	R					EIF4EBP3;ANKHD1-EIF4EBP3	NM_003732;NM_020690	TSS200;Body	chr5:139927157-139927491	Island				5:139907342-139908015	5:139926392-139928363	Promoter_Associated		469564
327870	cg13678973	ELAVL4	0.0258936	1.21194	1.21194	VE up vs OV	50775300	11746400	50775300	ACAAATATCCATAACAAAAAACAAACAAAATCAAAAATACAAAACCTACA	11746400	ACGAATATCCGTAACAAAAAACGAACAAAATCGAAAATACGAAACCTACG	I	C	Grn	CTCGGGCCGGATCGCCCGGCGGGGAAGATGCGCCTCAAGAACCAGGTAGAAGCGCCTCGG[CG]CAGGCCCCGCACCCCCGACTCTGCCCGCCCTCTGTTACGGACACCCGCTGGGCCACGTGG	37	1	50513900	GCGGGTGTCCGTAACAGAGGGCGGGCAGAGTCGGGGGTGCGGGGCCTGCG	1	50286457	F					ELAVL4	NM_001144777	Body	chr1:50513644-50514320	Island			TRUE	1:50286241-50286907				252805
100533	cg14185025	EML1	0.00448963	1.22496	1.22496	VE up vs OV	60803400	38601400	60803400	AACACATCAAAAACAAATAAACTTAAATATCCATAACAAAAATTACCCCA	38601400	AACGCGTCGAAAACGAATAAACTTAAATATCCGTAACGAAAATTACCCCG	I	A	Red	GGGCGCGGGAACAGCGCGTCGGGGGCGGGTGGGCTTGGGTGTCCGTGGCGGAGGTTACCC[CG]GGCCCCACGCGCCCGCTCTCTCCCGGCCTTGGTCTTTGTCCCCGCGCCCCCGCAAGGGCC	37	14	100259000	AGCGCGTCGGGGGCGGGTGGGCTTGGGTGTCCGTGGCGGAGGTTACCCCG	14	99329094	R					EML1;EML1	NM_004434;NM_001008707	TSS1500;TSS1500	chr14:100259160-100259542	Island		DMR		14:99328773-99329982	14:100258851-100260555	Unclassified		263234
65029	cg25849281	ENO1	0.0162005	1.20138	1.20138	VE up vs OV	44701400	31729500	44701400	CAATAAATCAAAATCATATCACTACACTCTAACCTAAACAAAAAAACACA	31729500	CAATAAATCGAAATCGTATCACTACACTCTAACCTAAACGAAAAAACGCG	I	A	Red	TGGGATTACAGGCGCCTGCCATTACGCCCAGGTGATTTTTTTTTTTTTTTGAGACGGAGT[CG]CGCTCTTTCGCCCAGGCTAGAGTGCAGTGACACGATCTCGACTCACTGCAGGCTCCGCCT	37	1	8937080	CGCGCTCTTTCGCCCAGGCTAGAGTGCAGTGACACGATCTCGACTCACTG	1	8859664	F					ENO1	NM_001428	5'UTR	chr1:8938098-8939409	N_Shore		DMR						451570
200071	cg06972019	ENO1	0.0383414	1.20489	1.20489	VE up vs OV	56668400	56668400	56668400	TCCCTAATTCRAAATTCCATCCAAACAACTAAAAAAACTATAAATAATCC	?		II			CTGAGGAGGCCCACCTCGGCATCCCAAAGTGCTCGGATTACAGGCGTGAGCCACCGCGCC[CG]GACCATTCACAGCTTTTTTAGCTGCCTGGATGGAACCCCGAATTAGGGACACGGTAAATG	37	1	8937450	CCCTAATTCGGGGTTCCATCCAGGCAGCTAAAAAAGCTGTGAATGGTCCG	1	8860035	F					ENO1	NM_001428	5'UTR	chr1:8938098-8939409	N_Shore		DMR						136232
101928	cg19579167	EPB41L3	0.0106598	1.29611	1.29611	VE up vs OV	24753300	11631300	24753300	TCCCTACTAATCCCAAATAACTTTTCCACCTCTCAAAATAAAAAACTACA	11631300	TCCCTACTAATCCCAAATAACTTTTCCGCCTCTCGAAATAAAAAACTACG	I	A	Red	CGCGCGCCTCGCCCCAGGCCTCGGGCTCTTCCTCCGCACCTCGTAAAGCCGAGACCCCCT[CG]CAGTCCCCCACTCCGAGAGGCGGAAAAGTTACCTGGGATCAGCAGGGAGCCCGGGCGCGC	37	18	5543880	CGCAGTCCCCCACTCCGAGAGGCGGAAAAGTTACCTGGGATCAGCAGGGA	18	5533878	F					EPB41L3	NM_012307	5'UTR	chr18:5543437-5544241	Island		DMR		18:5532823-5534217	18:5543793-5544104	Unclassified_Cell_type_specific	TRUE	352935
262797	cg03321003	EPHA3	0.0236694	1.20746	1.20746	VE up vs OV	38658300	60718300	38658300	TCCCAAAATAAAATAAATAAACAAACACAACCTAATACTCTTTTACTCCA	60718300	TCCCGAAATAAAATAAATAAACGAACGCAACCTAATACTCTTTTACTCCG	I	A	Red	CCACGGCCTCCGTCCCGAGGTAGGGTGGGTGGGCGAGCGCAGCCTGATGCTCTTTTGCTC[CG]GGTTTCTGCCCCCGGGCGGACGGTGTAGACTCTGTAGCGAGCGGAGAGCGAAGGTGCAAA	37	3	89163800	TCCCGAGGTAGGGTGGGTGGGCGAGCGCAGCCTGATGCTCTTTTGCTCCG	3	89246494	R					EPHA3;EPHA3	NM_182644;NM_005233	Body;Body	chr3:89163635-89164107	Island		DMR	TRUE	3:89246326-89246797	3:89163362-89164611	Unclassified		67239
69023	cg11980016	EPHA6	0.0355719	1.20582	1.20582	VE up vs OV	17799300	17799300	17799300	TTACTTCTCCACATTTCCACCRCTAAAAAAAATAAATACCRTAAACAAAC	?		II			GCGACCCGCGCGGAGGAGGGTCGGGCTGACTGCCGCCGCTGAGCTGTCCCCGGACGGGAG[CG]CCTGTCCACGGCACTCACCCCCTCCAGCGGTGGAAATGTGGAGAAGTAAGTGGGAGGCGG	37	3	96532900	CGCCTGTCCACGGCACTCACCCCCTCCAGCGGTGGAAATGTGGAGAAGTA	3	98015549	F					EPHA6	NM_001080448	TSS1500	chr3:96532023-96533625	Island		DMR		3:98014719-98016916				224294
47466	cg02847140	F3	0.0249833	1.31564	1.31564	VE up vs OV	64656500	57685500	64656500	AAATACAAAAAAATACAAAAAACTCACAATCTTAAAAAACCAATACCCCA	57685500	AAATACGAAAAAATACGAAAAACTCGCAATCTTAAAAAACCGATACCCCG	I	C	Grn	GCCGGCCAGAGGGAGTGCGAGGGGGTGCGGGGAGCTCGCAGTCTTGGGGAGCCGGTGCCC[CG]CGCGCTATAAAGGGCCGGCGGCGCGCTCTCCCGCGCCTCTGCCCGCCCCCGGCGCCCGCC	37	1	95007300	GAGTGCGAGGGGGTGCGGGGAGCTCGCAGTCTTGGGGAGCCGGTGCCCCG	1	94779919	R					F3;F3	NM_001993;NM_001993	1stExon;5'UTR	chr1:95006837-95008051	Island	high-CpG:94779877-94779986			1:94779317-94780594	1:95007081-95007689	Unclassified		57835
17855	cg12615766	FAM110B	0.00720197	1.3238	1.3238	VE up vs OV	57724400	28694400	57724400	ATAAAAAACCTCAACCCTTTCTTTCTTCCCAACACAACATTATACTACCA	28694400	GTAAAAAACCTCAACCCTTTCTTTCTTCCCGACACAACGTTATACTACCG	I	C	Grn	AAGAGTTCGCGCGTGGGAAACCTCAGCCCTTTCTTTCTTCCCGGCACAGCGTTGTGCTGC[CG]CGCGTCGGCGCAGGCGGGGGCGCAAGGCCCGGGTCGTCCCCCTCGCGCGGTCGGGAAAAC	37	8	59058300	GTGGGAAACCTCAGCCCTTTCTTTCTTCCCGGCACAGCGTTGTGCTGCCG	8	59220827	R					FAM110B	NM_147189	5'UTR	chr8:59058167-59059414	Island	high-CpG:59220802-59221031		TRUE	8:59220722-59222360			TRUE	234593
29536	cg13247663	FAM110B	0.016417	1.25372	1.25372	VE up vs OV	31696400	31721400	31696400	CAACTAAAAAAATTCACACATAAAAAACCTCAACCCTTTCTTTCTTCCCA	31721400	CAACTAAAAAAATTCGCGCGTAAAAAACCTCAACCCTTTCTTTCTTCCCG	I	A	Red	CCAATCCGGAGGCAGCTGGAAGAGTTCGCGCGTGGGAAACCTCAGCCCTTTCTTTCTTCC[CG]GCACAGCGTTGTGCTGCCGCGCGTCGGCGCAGGCGGGGGCGCAAGGCCCGGGTCGTCCCC	37	8	59058300	CAGCTGGAAGAGTTCGCGCGTGGGAAACCTCAGCCCTTTCTTTCTTCCCG	8	59220808	R					FAM110B	NM_147189	5'UTR	chr8:59058167-59059414	Island	high-CpG:59220802-59221031		TRUE	8:59220722-59222360			TRUE	244256
35613	cg23881926	FAM110B	0.0389517	1.25078	1.25078	VE up vs OV	30680500	42733400	30680500	ATAAAAACCACCATAACAATTAATAAACTATAAAATAAAACACTACTACA	42733400	ATAAAAACCACCGTAACGATTAATAAACTATAAAATAAAACGCTACTACG	I	A	Red	GGAGAAAAGTGTATGAAAGCCACCGTGGCGGTTAATGAGCTGTGAGATGAGGCGCTGCTG[CG]GCCGCTGCTGCTGACACTCGCTCCCAGGCTGCACCCGCCGCCCTTGGCGCTTCATGTACA	37	8	59058700	ATGAAAGCCACCGTGGCGGTTAATGAGCTGTGAGATGAGGCGCTGCTGCG	8	59221210	R					FAM110B	NM_147189	5'UTR	chr8:59058167-59059414	Island			TRUE	8:59220722-59222360	8:59058517-59058691	Unclassified_Cell_type_specific	TRUE	419816
275228	cg10094616	FAM150A	0.00664476	1.28046	1.28046	VE up vs OV	58809300	55753400	58809300	CAACTAAAACTACACTAAAACTCAATCCTCAATATACCAAAACCTAAACA	55753400	CGACTAAAACTACACTAAAACTCGATCCTCAATATACCGAAACCTAAACG	I	C	Grn	CGTCCCGGGGGTCGGCTGGAGCTGCACTGGGACTCGGTCCTCAGTGTGCCGAAGCCTAAG[CG]CTGCGGGGCGCGGGGCGGGAACGGGAGGCGGTGCCTGGGGCCACGGGGTCGTCCCCCAGG	37	8	53478000	CGGCTGGAGCTGCACTGGGACTCGGTCCTCAGTGTGCCGAAGCCTAAGCG	8	53640576	R					FAM150A	NM_207413	TSS200	chr8:53477544-53478627	Island				8:53640018-53641242				192279
137407	cg25985659	FAM155A	0.0448903	1.22725	1.22725	VE up vs OV	65680500	18748400	65680500	AAAACACTTTTTTAAAAAAAACACTAACTTTTACATCATCTCCTCCCACA	18748400	AAAACACTTTTTTAAAAAAAACGCTAACTTTTACGTCATCTCCTCCCGCG	I	C	Grn	CTTCGTCCTGGAGAAACACTTTTTTGGGGGGAGCGCTGGCTTTTGCGTCATCTCCTCCCG[CG]CCGAGCTCGCTCCATCCTGGCGCAGTGGCGCCGGCTCGGCCCGGGAGGAGGGAGAAGGCG	37	13	108520000	CGCGGGAGGAGATGACGCAAAAGCCAGCGCTCCCCCCAAAAAAGTGTTTC	13	107317881	R					FAM155A	NM_001080396	TSS1500	chr13:108519292-108521063	Island				13:107317271-107318009	13:108519686-108520024	Unclassified_Cell_type_specific	TRUE	453548
54455	cg24094706	FAM19A5	0.000359418	1.52369	1.52369	VE up vs OV	47759400	49754300	47759400	TAAACACAAAACAACAAAATCCACAAAAAATCAAACTCCTAATAAAATCA	49754300	TAAACGCGAAACAACGAAATCCGCGAAAAATCGAACTCCTAATAAAATCG	I	C	Grn	GCCGCCGCGCTCGGCTGAGGCTCGTGGAGCGCCACTGCGGGCCCGGAGCGGCCGGCGGCG[CG]ACCCTACCAGGAGCCCGACCCCCCGCGGATCTCGCTGCCCCGCGCCCATCGGGGCTCACC	37	22	48972500	TGGGCGCGGGGCAGCGAGATCCGCGGGGGGTCGGGCTCCTGGTAGGGTCG	22	47351200	F					FAM19A5;FAM19A5	NM_015381;NM_001082967	Body;Body	chr22:48970857-48972947	Island		DMR		22:47349522-47351611	22:48972454-48972672	Unclassified_Cell_type_specific		423592
77888	cg04198308	FAM19A5	0.0414204	1.31941	1.31941	VE up vs OV	13683500	58742400	13683500	TACTAACAATACAACTCCAAAAACAACAACAAAACTAATTCATAAAACCA	58742400	TACTAACGATACGACTCCGAAAACGACGACGAAACTAATTCATAAAACCG	I	C	Grn	CCGTCCGGGCCCTGCTGGCGGTGCGGCTCCGGGGGCGGCGGCGGGGCTGATTCATGGGGC[CG]CGGCGGCCGCCCCCCGGCGCCCCGCAGCCAGCGATGGTGGCCGAGTGGTCGGAGCGGCGG	37	22	48972000	TGCTGGCGGTGCGGCTCCGGGGGCGGCGGCGGGGCTGATTCATGGGGCCG	22	47350623	R					FAM19A5;FAM19A5	NM_001082967;NM_015381	Body;TSS200	chr22:48970857-48972947	Island				22:47349522-47351611	22:48971843-48972135	Unclassified_Cell_type_specific		84330
183529	cg16248329	FAT1	0.0471307	1.25194	1.25194	VE up vs OV	12735400	31756500	12735400	CAAAAACAAAAACATACAACACACTACAATACAAACTCTATAAATATCCA	31756500	CGAAAACGAAAACGTACAACGCGCTACGATACGAACTCTATAAATATCCG	I	C	Grn	TCCGGGAAGTCGCGCGCTCATCCGTTTTCGGCAGCGCCGGAGCCCGAGCCGGGGACCGGG[CG]GACACCCACAGAGTCCGCACCGCAGCGCGCTGCACGCTCTCGCCCCCGCCCGCCGGCCCG	37	4	187645000	CGGGGGCGAGAGCGTGCAGCGCGCTGCGGTGCGGACTCTGTGGGTGTCCG	4	187881733	F					FAT1	NM_005245	5'UTR	chr4:187644319-187648253	Island	high-CpG:187881691-187882282			4:187881314-187882275				298797
166244	cg00096440	FBXL16	0.0037808	1.23922	1.23922	VE up vs OV	73725400	73725400	73725400	TAACTCRAAAATAAAAATACAAAAATCCRAAAAACCTAACAAATTCCCTC	?		II			CGAGGGAGGGATGGCTCGGGAATGGGGGTGCAAAGATCCGAGGAGCCTGGCAAGTTCCCT[CG]GGAATAAACTGGAGGCTGGAGGCGGCGGCGGCTGCTGCAGCCCGGGGCAGGGGTGGGGCG	37	16	756586	GGCTCGGGAATGGGGGTGCAAAGATCCGAGGAGCCTGGCAAGTTCCCTCG	16	696587	R					FBXL16	NM_153350	TSS1500	chr16:755037-756696	Island				16:695039-696697	16:756543-756690	Unclassified_Cell_type_specific		2262
82	cg00622682	FBXO7	0.000297079	1.20801	1.20801	VE up vs OV	29667400	48644400	29667400	AAAACCAAATAACAAAACAACCACTATAACAAAACTCTTTCCCCATTTCA	48644400	AAAACCGAATAACAAAACGACCACTATAACGAAACTCTTTCCCCGTTTCG	I	C	Grn	CGCTCTATTCCAGAGACCGAGTGGCAGGGCGGCCACTGTGGCGGGGCTCTTTCCCCGTTT[CG]CCTCAGCTACCCCTCAGCTCCGGTAGTCGCCAGTCCGGGGTCGTCGCCGTTTGGGGCGGG	37	22	32870900	GAGACCGAGTGGCAGGGCGGCCACTGTGGCGGGGCTCTTTCCCCGTTTCG	22	31200857	R					FBXO7;FBXO7;FBXO7	NM_012179;NM_012179;NM_001033024	5'UTR;1stExon;TSS1500	chr22:32870550-32871364	Island	high-CpG:31200646-31201338			22:31200551-31201439	22:32869285-32871235	Promoter_Associated		13262
34296	cg13963446	FDFT1	0.0174094	1.20879	1.20879	VE up vs OV	67723500	14698400	67723500	AAAAAACCATAACCTTAATACCACAAACAACTACAACCATAAAAATCACA	14698400	AAAAAACCATAACCTTAATACCGCAAACGACTACGACCATAAAAATCGCG	I	A	Red	CCCCTCGTCGGGCGCTTCCCAGATCTGCTTGAGTCTATGGAGGAAAAACTCCGCGGGGTC[CG]CGATTCCCATGGCCGCAGCCGCCTGCGGCACCAAGGCCATGGCCCTCTTCAAGCGCACCT	37	8	11666000	CGCGATTCCCATGGCCGCAGCCGCCTGCGGCACCAAGGCCATGGCCCTCT	8	11703426	F					FDFT1	NM_004462	Body	chr8:11665773-11666045	Island				8:11703092-11704004	8:11665471-11666754	Promoter_Associated	TRUE	258569
314547	cg16584573	FGF8	0.0144516	1.29723	1.29723	VE up vs OV	14601300	74708500	14601300	AAAAACAAATAACAAAACAAAACAACACAATACTCACAAACAACTCAACA	74708500	AAAAACGAATAACGAAACAAAACGACGCGATACTCACAAACAACTCAACG	I	C	Grn	GCGAGGGGCGCGGGGGGCGGGTGGCGGGGCAGGGCGGCGCGGTACTCACAGGCAGCTCAG[CG]CGGAGCGGGGGCTGCCCATGGCGCGCGGCCCCGGGGCACCGAGAGCCCGGCGGGTCACGC	37	10	103536000	GGGGGCGGGTGGCGGGGCAGGGCGGCGCGGTACTCACAGGCAGCTCAGCG	10	103525627	R				TRUE	FGF8;FGF8;FGF8;FGF8	NM_033163;NM_006119;NM_033164;NM_033165	1stExon;1stExon;1stExon;1stExon	chr10:103535636-103536505	Island				10:103524706-103526480				304935
69679	cg11869007	FIGNL2	0.0225889	1.20843	1.20843	VE up vs OV	10714400	10714400	10714400	AACTCCAATTACRAACCRTAAACRAAAAAACCCAAAACCTTAAAAAAAAC	?		II			ACTTTTCAAAGGGCTCCAGTTGCGGGCCGTAGACGGGGGAGCCCAGGACCTTGAGGGGGA[CG]CCGCCACCGTACTTGCCCGACGCCTCCTCCGCGGCTCCTGGCGGCTTGGCCCGGAACCCG	37	12	52215200	GCTCCAGTTGCGGGCCGTAGACGGGGGAGCCCAGGACCTTGAGGGGGACG	12	50501483	R					FIGNL2	NM_001013690	1stExon	chr12:52214179-52216138	Island				12:50500242-50502385				222457
6557	cg06429439	FLJ22536	0.00777149	1.221	1.221	VE up vs OV	38700400	38700400	38700400	AAAAATCAAAACTACTTATCTAAAACATCTTTTATCATCCATTTAAAAAC	?		II			GCATGCTAAAAGGAAATCAAAACTGCTTATCTGAAACATCTTTTATCATCCATTTGGAAA[CG]AAGAATTCAGCCTGCTCTGCTTCCACCCCTGTAGGAAGCTACACCAAGCTGACTTCTCAG	37	6	21971300	GAAATCAAAACTGCTTATCTGAAACATCTTTTATCATCCATTTGGAAACG	6	22079304	R					FLJ22536	NR_015410	Body					TRUE					125595
30963	cg16448525	FLJ42709	0.00275058	1.21896	1.21896	VE up vs OV	58735300	58735300	58735300	TAATAATAACAAAACACACTCCTAAAATTTACAACTATTACCACAAATTC	?		II			TGATTGGAAAGTTTATTTTTAAAATCATCTTTGGGATAAATAGGAACCCTTGATTCCGAT[CG]AATTTGTGGCAATAGCTGCAAATTCCAGGAGTGTGCTTTGTCATCATTAAACCTTTTAAA	37	5	92918100	AATGATGACAAAGCACACTCCTGGAATTTGCAGCTATTGCCACAAATTCG	5	92943828	F					FLJ42709;FLJ42709;NR2F1	NR_021491;NR_021490;NM_005654	TSS1500;TSS1500;TSS1500	chr5:92919558-92921430	N_Shore								302439
235156	cg04241652	FLJ42875	0.0338269	1.20936	1.20936	VE up vs OV	26807400	67783500	26807400	TCACCTTAAAAACACAACAACAAAAAAACACAAACAAAAAAATACAAACA	67783500	TCACCTTAAAAACGCGACGACAAAAAAACGCGAACGAAAAAATACGAACG	I	C	Grn	GCAGCCGGGTACTCACCTTGGGGGCGCGGCGGCAGGAGAGCGCGGGCGGAGAGGTGCGGG[CG]CCCTGGGACGACCAGCCGAGGACGCCTGGTGTTTGGACGGCTGCCCCCGCGCTGTCCCCC	37	1	2984830	CGCCCGCACCTCTCCGCCCGCGCTCTCCTGCCGCCGCGCCCCCAAGGTGA	1	2974690	R					FLJ42875;PRDM16;PRDM16;FLJ42875	NR_015440;NM_199454;NM_022114;NR_024371	TSS1500;TSS1500;TSS1500;TSS1500	chr1:2983925-2987962	Island		DMR		1:2973786-2977805				85221
135492	cg19622874	FLRT2	0.0023808	1.24814	1.24814	VE up vs OV	34661500	34661500	34661500	AAAAATCCRCTCAACTCTCCCCRCAAAAAAATTTAAATAAAACAATAACC	?		II			CTGAGGACGAGTAGTGCGGTCGCGCCTGGGGCGCGTCCGGAAATCATCCTCAGCCTGTGG[CG]GCCACTGCCCCACTTAAACTCTTCTGCGGGGAGAGTTGAGCGGATCCCTGGGGGGTTGGT	37	14	85998500	CGGCCACTGCCCCACTTAAACTCTTCTGCGGGGAGAGTTGAGCGGATCCC	14	85068245	F					FLRT2	NM_013231	5'UTR	chr14:85997468-85998637	Island		CDMR		14:85068131-85068423			TRUE	353705
47640	cg10500512	FOXA2	0.00181879	1.20666	1.20666	VE up vs OV	42604300	42604300	42604300	AAATACTAACTTAAAAATACTCCATAAAACCCCTATTCTAAAATCTAAAC	?		II			GGAAGGTGGCGAGCGGATTGCTGCTTGGGCATGTGGCCCGTTCCTAGCCCTTCTCCACCT[CG]CCCAGATTCTAGAACAGGGGTCCCATGGAGTACTCCCAAGCCAGCACCCCAAATACATTC	37	20	22564000	CGCCCAGATTCTAGAACAGGGGTCCCATGGAGTACTCCCAAGCCAGCACC	20	22512041	F					FOXA2;FOXA2	NM_021784;NM_153675	Body;Body	chr20:22562736-22566104	Island				20:22510305-22512586				199409
1337	cg26789332	FOXD3	0.00286955	1.20172	1.20172	VE up vs OV	29760400	29760400	29760400	TCTTTAAATAAAAAATAATCTATCAAACCAATCCTTAAAACRAAACTTTC	?		II			CTCCCGCTGGATCTTTAAGTAGAAAGTAATCTATCAGGCCAGTCCTTAAAACGGGACTTT[CG]ACTACCGGGGCTTCGGCGTCCCTGACACCCAGCCCCCTGCCCCCCCGCTACTGTCCCTGC	37	1	63788300	CTTTAAGTAGAAAGTAATCTATCAGGCCAGTCCTTAAAACGGGACTTTCG	1	63560843	R					FOXD3	NM_012183	TSS1500	chr1:63782394-63790471	Island		DMR		1:63560419-63563043			TRUE	467292
135202	cg24151352	FOXF2	0.0204356	1.21095	1.21095	VE up vs OV	62627500	63771300	62627500	TCAAACCCATATACCACCACATAATAAACAACTTAAACTTCAAAACATCA	63771300	TCAAACCCATATACCACCGCGTAATAAACGACTTAAACTTCGAAACGTCG	I	C	Grn	AGTGCCAGGCGCTCAAGCCCATGTACCACCGCGTGGTGAGCGGCTTGGGCTTCGGGGCGT[CG]CTGCTGCCCCAGGGCTTCGACTTCCAGGCGCCCCCGTCGGCGCCGCTCGGCTGCCACAGC	37	6	1390840	TCAAGCCCATGTACCACCGCGTGGTGAGCGGCTTGGGCTTCGGGGCGTCG	6	1335837	R					FOXF2	NM_001452	1stExon	chr6:1389139-1391393	Island		DMR		6:1334145-1336365	6:1389827-1390980	Unclassified_Cell_type_specific		424596
245394	cg27111463	FOXI3	0.0280237	1.21224	1.21224	VE up vs OV	37735500	54719400	37735500	AACTACTTCAAAAAAATACCCCACAACAAAAACAACCCAAATAAAAACCA	54719400	GACTACTTCAAAAAAATACCCCGCGACGAAAACGACCCAAATAAAAACCG	I	C	Grn	ACCCCTGCGCCGGCCCTTGCGACCCGCGTCCGCCCTCCCCGGCTGGGAAGCACCTGCCAG[CG]GCCCTCACCTGGGTCGTCCTCGTCGCGGGGCACCTTCTTGAAGCAGTCGTTGAGCGACAG	37	2	88751400	CGGCCCTCACCTGGGTCGTCCTCGTCGCGGGGCACCTTCTTGAAGCAGTC	2	88532520	F					FOXI3	NM_001135649	Body	chr2:88751335-88752865	Island		DMR		2:88532116-88533542				473074
57142	cg17495719	FREM3	0.0222767	1.25208	1.25208	VE up vs OV	48796500	48796500	48796500	AACRACAAATACAAACAATAAAAACAATAACTACTATCCAATCRATAACC	?		II			GGGATCTGCTGAGCGGCAGGTGCAGGCAGTGGAAGCAGTAGCTGCTGTCCAGTCGGTAGC[CG]ACTTGCGGATCCAGCAAGAGCCAGCGGCTGCGCTTCGGCTGCTGCAGGTAACGGCAGCGG	37	4	144622000	CGGCTACCGACTGGACAGCAGCTACTGCTTCCACTGCCTGCACCTGCCGC	4	144841395	R					FREM3	NM_001168235	TSS200	chr4:144620822-144622218	Island				4:144840273-144841668				320034
24657	cg22447539	FSCN1	0.00199104	1.21937	1.21937	VE up vs OV	24656400	27623300	24656400	TCTACACACTATAACACTAATCCTAAAAAACAAAAATAATAAACAAATCA	27623300	TCTACACGCTATAACGCTAATCCTAAAAAACGAAAATAATAAACGAATCG	I	A	Red	GCACCTGAGCGCGCGGCCGGCCGACGAGATCGCCGTGGACCGCGACGTGCCCTGGGGCGT[CG]ACTCGCTCATCACCCTCGCCTTCCAGGACCAGCGCTACAGCGTGCAGACCGCCGACCACC	37	7	5633090	TCTGCACGCTGTAGCGCTGGTCCTGGAAGGCGAGGGTGATGAGCGAGTCG	7	5599612	F					FSCN1	NM_003088	1stExon	chr7:5632335-5634555	Island		DMR		7:5598606-5601072				396808
118577	cg21540437	GABRA2	0.0139435	1.22706	1.22706	VE up vs OV	54607500	29788500	54607500	AAAAAAAAAACACCAAATTCTACTTACCATTTCAAATAAAATCACACACA	29788500	AAAAAAAAAACACCGAATTCTACTTACCGTTTCAAATAAAATCGCACACG	I	T	Red	GGGAGATGAGGCATGCACGCGAGGCAAAGACAAACAGGAAAGTGTCTCTATCGGGACCAA[CG]TGTGCGACCCTACCTGAAACGGCAAGCAGAATTCGGTGTTTTCTTCCTTTTGCCCTGATC	37	4	46391700	CGTGTGCGACCCTACCTGAAACGGCAAGCAGAATTCGGTGTTTTCTTCCT	4	46086494	F					GABRA2;GABRA2	NM_001114175;NM_000807	TSS1500;5'UTR	chr4:46391903-46392572	N_Shore				4:46086384-46087407				383533
3359	cg08566437	GABRG2	0.00475483	1.25217	1.25217	VE up vs OV	69752500	69752500	69752500	RTACTACAACAACRTACATCACTTCCACTTTAACCTCATAATTAATCTAC	?		II			TGTGTTAATTCGTGCTGCAGCAGCGTGCATCACTTCCACTTTGACCTCATAGTTAATCTG[CG]TGATAGTTAATCACGCAGAGTCTCTAGTGATTTTTTTCCTATTTATTTTAAATACACACA	37	5	161494000	CGCAGATTAACTATGAGGTCAAAGTGGAAGTGATGCACGCTGCTGCAGCA	5	161427078	R					GABRG2;GABRG2;GABRG2	NM_198903;NM_000816;NM_198904	TSS200;TSS200;TSS200					TRUE					165741
1637	cg11281641	GAD1	0.000651067	1.33693	1.33693	VE up vs OV	22762400	54726400	22762400	ACCTACCTAATAAAAATACACAAAAATAAAAACAACAAAAAAAACATACA	54726400	ACCTACCTAATAAAAATACGCAAAAATAAAAACAACGAAAAAAACGTACG	I	C	Grn	CCGCCAGACTCGAGAGCGGCCCAGGGCTACGCTCCCTGCGCCCCAGTACCGGAGCTAGCG[CG]CACGTCTCCTCCGCTGCCCCCACCCCTGCGCACCCCTACCAGGCAGGCTCGCTGCCTTTC	37	2	171675000	GCCTGCCTGGTAGGGGTGCGCAGGGGTGGGGGCAGCGGAGGAGACGTGCG	2	171383101	F					GAD1;GAD1	NM_000817;NM_013445	5'UTR;5'UTR	chr2:171672310-171675447	Island		DMR		2:171381472-171383825	2:171674748-171675160	Unclassified_Cell_type_specific		212585
186584	cg23928824	GALNTL1	0.0188495	1.20436	1.20436	VE up vs OV	25765400	57752300	25765400	ACTACAATTCCAAACTACACTCTAACACAAAATTCAAAATATATTCAACA	57752300	ACTACAATTCCGAACTACGCTCTAACGCGAAATTCAAAATATATTCGACG	I	A	Red	CTGCAGATTCCAGTACAAACTCAGGACTCTCCCCCGCCCAGCCGCCCCTACACAAGGACT[CG]CCGAACACACCTTGAATCCCGCGCCAGAGCGCAGCCCGGAACTGCAGCTCGCGGCGCGGG	37	14	69726400	CGCCGAACACACCTTGAATCCCGCGCCAGAGCGCAGCCCGGAACTGCAGC	14	68796150	F					GALNTL1;GALNTL1	NM_020692;NM_001168368	TSS1500;TSS1500	chr14:69726250-69728393	Island		DMR		14:68795828-68798146			TRUE	420640
216657	cg21170041	GDA	0.0251535	1.39399	1.39399	VE up vs OV	20601400	22678400	20601400	ATATCAACAACAAAACACAACACAAATCTACTAATCAAAAAAAACACACA	22678400	ATATCAACGACGAAACGCAACGCGAATCTACTAATCGAAAAAAACGCACG	I	C	Grn	GAGCCTGTGTCCGCCCGGCAGCCGCCCGCAGCTGCAGAGAGTCCCGCTGCGTCTCCGCCG[CG]TGCGCCCTCCTCGACCAGCAGACCCGCGCTGCGCTCCGCCGCTGACATGTGTGCCGCTCA	37	9	74764400	ATGTCAGCGGCGGAGCGCAGCGCGGGTCTGCTGGTCGAGGAGGGCGCACG	9	73954248	F					GDA;GDA	NM_004293;NM_004293	1stExon;5'UTR	chr9:74764241-74764903	Island	high-CpG:73954100-73954270		TRUE	9:73954081-73954723				377969
42196	cg08381274	GDF6	0.031269	1.20932	1.20932	VE up vs OV	62635400	62635400	62635400	CTATTCTCCCACTCTCAACCATAAACTTCAAATATAACTTTAAAATTTCC	?		II			AGAGTTTATGCCTGTTCTCCCACTCTCAACCATAGGCTTCAGGTGTAACTTTGGGGTTTC[CG]GGGTAAGGAAGGCTTTTTACAGATACTGTACAGGAGCAAGTCGCCCATGCCTCCTGGACT	37	8	97169600	TGTTCTCCCACTCTCAACCATAGGCTTCAGGTGTAACTTTGGGGTTTCCG	8	97238797	R					GDF6	NM_001001557	Body	chr8:97169731-97170432	N_Shore		CDMR			8:97169583-97169726	Unclassified_Cell_type_specific		162496
57004	cg14492800	GDNF	0.0404944	1.22574	1.22574	VE up vs OV	49659500	70699300	49659500	AAACAACCACCACTACTTTAAATAAAAAACTAACAAAACTACACACATCA	70699300	GAACAACCGCCGCTACTTTAAATAAAAAACTAACAAAACTACGCGCGTCG	I	C	Grn	AAGCCGAGGTCCGAGCAGCCGCCGCTGCTTTGGGTGGGGGGCTGACAGGGCTGCGCGCGT[CG]CGCTCTTGGCTGGGGCTGCGCGGGCCCGGGGCGCTGCGGGCGGCTCAGCGGCAGCTGCCG	37	5	37839900	GAGCAGCCGCCGCTGCTTTGGGTGGGGGGCTGACAGGGCTGCGCGCGTCG	5	37875680	R					GDNF	NM_000514	TSS200	chr5:37836747-37840726	Island		DMR		5:37874755-37876520				269519
212397	cg11163620	GLRB	0.0451055	1.32095	1.32095	VE up vs OV	47660400	41718300	47660400	AATCTAAAAACAAAAATAAACACCTTTACAAAAACAACAAATCAAACCCA	41718300	AATCTAAAAACGAAAATAAACGCCTTTACGAAAACAACGAATCAAACCCG	I	A	Red	GGCGGCGACGGTGGTCTGAGGACGGGAATAGACGCCTTTGCGGAAACAGCGGGTCAAGCC[CG]GGGCGGCGGAGCGCGAGGAGCACTGCGGCGTGCCCGGGAGGACGCGCGCTGCCCTGCGCG	37	4	157998000	GGTCTGAGGACGGGAATAGACGCCTTTGCGGAAACAGCGGGTCAAGCCCG	4	158217004	R					GLRB;GLRB;GLRB;GLRB	NM_001166060;NM_001166061;NM_000824;NM_001166060	5'UTR;5'UTR;5'UTR;1stExon	chr4:157997166-157997686	Island	high-CpG:158216631-158217138			4:158216617-158217136			TRUE	210541
38905	cg06196161	GNB1	0.0108108	1.2042	1.2042	VE up vs OV	55670400	18744500	55670400	AAAAAAACCAAAAACTAAAATCCAAAATTCAAAATACAAAATCAAAATCA	18744500	AAAAAAACCGAAAACTAAAATCCGAAATTCGAAATACAAAATCGAAATCG	I	A	Red	CGAAACTCGGCCCCCAGCCTTGGGCCTGGGACCCCGGCTCCTCTCCCTAGACCCCGCCCT[CG]ACCCCGACCCTGCACCCCGAACCTCGGACCCCAGCCCCCGGCCCCCCCTTCGGACGCCGC	37	1	1822070	GGGGGGGCCGGGGGCTGGGGTCCGAGGTTCGGGGTGCAGGGTCGGGGTCG	1	1811926	F					GNB1	NM_002074	5'UTR	chr1:1821405-1823272	Island	high-CpG:1811350-1812483			1:1811266-1813301				121686
278043	cg14847688	GPR135	0.00221921	1.23138	1.23138	VE up vs OV	41728500	73701500	41728500	AAATAACAATCACTAAAAACCTAACAAAACCTTTAACATAAATTCCAACA	73701500	AAATAACGATCGCTAAAAACCTAACGAAACCTTTAACGTAAATTCCAACG	I	T	Red	GCTCGGCCGGAGGGGTGGCGGTCGCTGGGGACCTGGCGGAGCCTTTGACGTGGGTTCCAG[CG]TTGCCGAGGGAACCGCGTGTTTACGCAGGAGCGCGGGGCGGGACGGCAGCCCAGTACCCG	37	14	59932100	CGCTGGAACCCACGTCAAAGGCTCCGCCAGGTCCCCAGCGACCGCCACCC	14	59001866	R				TRUE	GPR135	NM_022571	TSS200	chr14:59930634-59932251	Island				14:59000286-59002027	14:59930846-59932828	Promoter_Associated_Cell_type_specific	TRUE	276148
238425	cg21893185	GPR135	0.0311667	1.30847	1.30847	VE up vs OV	21791500	46794400	21791500	ATAACAATATCACAAATCAACTTTACAACAAATACTAAACTACCATCCCA	46794400	ATAACGATATCGCGAATCGACTTTACAACGAATACTAAACTACCGTCCCG	I	C	Grn	GCCTTTGACGTGGGTTCCAGCGTTGCCGAGGGAACCGCGTGTTTACGCAGGAGCGCGGGG[CG]GGACGGCAGCCCAGTACCCGCTGCAAAGCCGACCCGCGACACCGCCACTCCGGAGGTTAC	37	14	59932200	GTGGCGGTGTCGCGGGTCGGCTTTGCAGCGGGTACTGGGCTGCCGTCCCG	14	59001906	F					GPR135	NM_022571	TSS200	chr14:59930634-59932251	Island				14:59000286-59002027	14:59930846-59932828	Promoter_Associated_Cell_type_specific	TRUE	388888
59504	cg16847696	GPR37	0.0170119	1.38194	1.38194	VE up vs OV	42779400	42704300	42779400	ACTCAAAATTAACAACAAAACAAAACAAACTACTAAACAACATACCACCA	42704300	ACTCAAAATTAACGACGAAACGAAACAAACTACTAAACGACGTACCGCCG	I	C	Grn	GCTTCTCCTCCAGCTCAAAGTTGACGACGGGGCGAAGCAGGCTGCTGGACGGCGTGCCGC[CG]CAGAGAAGGAAATCGTGGGGAGAAGGGGGAGAAGAGGGCGCCGCTCGTCGGTGGACAGTG	37	7	124406000	CGGCGGCACGCCGTCCAGCAGCCTGCTTCGCCCCGTCGTCAACTTTGAGC	7	124192996	R					GPR37	NM_005302	TSS200	chr7:124404700-124406189	Island	high-CpG:124192353-124193409	DMR		7:124191411-124193649	7:124404774-124406338	Unclassified		309543
72147	cg16050165	GPRC5C	0.0152522	1.22736	1.22736	VE up vs OV	52722300	34810400	52722300	TCACCAACCAAAAAATACAAATCAACTCAACCTAAAAATAAATCAAAACA	34810400	TCACCAACCGAAAAATACGAATCGACTCAACCTAAAAATAAATCGAAACG	I	A	Red	CTCCCATCTCCCTCACCAGCCGGAAAGTACGAGTCGGCTCAGCCTGGAGGTGAGTCGGGG[CG]GGGAGGGCCGGGCAGGCTTTGTTCCTGTGTAAACGGAGCGCACGTACCTGGAGCGCGGCG	37	17	72428300	CGCCCCGACTCACCTCCAGGCTGAGCCGACTCGTACTTTCCGGCTGGTGA	17	69939887	R					GPRC5C	NM_022036	Body	chr17:72426783-72428977	Island	high-CpG:69939843-69939916			17:69938308-69940708	17:72427583-72429027	Unclassified		295612
460	cg02585344	GRIN2A	0.000997587	1.2604	1.2604	VE up vs OV	54733400	54733400	54733400	ATACACCCTAAAATAAAACTCCCRCTATCAACCACAAAAACTAAAAATCC	?		II			CCCAGGGGGGCTAGACAAGAGGGGGGAAGCTGAAGCCCGATGCCCACGACGCCCCCAGTG[CG]GATCCTCAGCCCCTGTGGCTGATAGCGGGAGCTCCACTCCAGGGTGCACAGGAGAATGGG	37	16	10276100	TGCACCCTGGAGTGGAGCTCCCGCTATCAGCCACAGGGGCTGAGGATCCG	16	10183593	F					GRIN2A;GRIN2A;GRIN2A;GRIN2A	NM_001134407;NM_000833;NM_001134408;NM_001134407	5'UTR;5'UTR;TSS200;1stExon	chr16:10273943-10277424	Island				16:10181458-10184925				52661
22434	cg04470971	GRM5	0.0210396	1.20729	1.20729	VE up vs OV	33710400	33710400	33710400	TAACAAAAAAACTAAAAACACTCCCAAAACTTACTTTTCACATATTTACC	?		II			AGATGCTCACATGGCAAGGGAGCTGGAGGCACTCCCAGGACTTACTTTTCACATGTTTAC[CG]TCATATCTCAGCACCTGGGATACAAATCCCTAAATTCTAAGAATAAACCTGTATTGAGTG	37	11	88797100	CGGTAAACATGTGAAAAGTAAGTCCTGGGAGTGCCTCCAGCTCCCTTGCC	11	88436733	R					GRM5	NM_000842	TSS1500										89623
59507	cg22012530	GSDMD	0.0265817	1.21539	1.21539	VE up vs OV	52781300	52781300	52781300	CRAAAACTACTACCAAACCAAAACAATATCTAACAAACACCTAAAATCCC	?		II			CCAGACCCCCTCGGGAGCTGCTGCCAGGCCAGGACAGTGTCTGGCAGGCACCTGAAGTCC[CG]CCCTGCGCGGGGCTGGTTCCCGAGGCCGGGTTGTCCAGGTCGCGGTCTGGCGTGAGTCCT	37	8	144635000	GGGAGCTGCTGCCAGGCCAGGACAGTGTCTGGCAGGCACCTGAAGTCCCG	8	144706452	R					GSDMD	NM_001166237	TSS1500	chr8:144635308-144636026	Island			TRUE		8:144635072-144636483	Promoter_Associated		390556
68657	cg17197981	GSTCD	0.0331872	1.87913	1.87913	VE up vs OV	24739400	56791500	24739400	ACCAACACAAATATTTTCCACATAAAATAACTATCATTTTTCTCCTAACA	56791500	ACCGACGCGAATATTTTCCACATAAAATAACTATCGTTTTTCTCCTAACG	I	T	Red	TTATGAATGACGGCCGGCGCGAGTATTTTCCACATAAGGTGGCTGTCGTTTTTCTCCTGG[CG]TCTGTGGAGGCGAGTGGTCTGCGGGCAGCAGCTCCCAGAGGCAGCCTTGGAATTCCAGCT	37	4	106630000	CGCCAGGAGAAAAACGACAGCCACCTTATGTGGAAAATACTCGCGCCGGC	4	106849478	R					GSTCD;INTS12;INTS12;GSTCD	NM_024751;NM_020395;NM_001142471;NM_024751	1stExon;TSS200;TSS200;5'UTR	chr4:106629575-106630214	Island	high-CpG:106849354-106849490			4:106848979-106849768	4:106628924-106630618	Promoter_Associated	TRUE	315101
90250	cg20064778	GSTT1	0.0395518	1.52666	1.52666	VE up vs OV	34736500	56704300	34736500	AAATCAACAAACTCCAATACCAAAACTCAAATCTCAAACCTCAAACCACA	56704300	AAATCAACAAACTCCAATACCAAAACTCGAATCTCGAACCTCAAACCACG	I	C	Grn	GGAAACCAGAGGGAGTCAGCAAACTCCAGTGCCAGGACTCGGGTCTCGGACCTCAGACCA[CG]CCCCTGCGGCTACGCACCCCGACCGCTGTGCCCCATTGGGCGGCACGGACGCCTGGGACA	37	22	24384300	GAGTCAGCAAACTCCAGTGCCAGGACTCGGGTCTCGGACCTCAGACCACG	22	22714315	R					GSTT1	NM_000853	TSS200	chr22:24384134-24384405	Island				22:22713895-22714427	22:24384030-24385101	Unclassified_Cell_type_specific		361194
74125	cg15254640	GSTT1	0.040523	1.59389	1.59389	VE up vs OV	56711400	70679500	56711400	TACCCCATTAAACAACACAAACACCTAAAACACTCTTTAATCCAATTACA	70679500	TACCCCATTAAACGACACGAACGCCTAAAACACTCTTTAATCCAATTACG	I	A	Red	CCCCGACCGCTGTGCCCCATTGGGCGGCACGGACGCCTGGGACACTCTTTAGTCCAATTG[CG]GGCGGCGGGCGGCCTGTCTCAGGGCTGGGCCCGCCTGGCTCCTGTGGGATCAGGGTGGGT	37	22	24384400	TGCCCCATTGGGCGGCACGGACGCCTGGGACACTCTTTAGTCCAATTGCG	22	22714393	R					GSTT1	NM_000853	TSS200	chr22:24384134-24384405	Island				22:22713895-22714427	22:24384030-24385101	Unclassified_Cell_type_specific		282802
9520	cg22138327	GTF3A	0.0330612	0.810619	-1.23362	VE down vs OV	69731400	69731400	69731400	CTATCTACTTCCTCAACTCCTTCCCCAAATCCTAAATATCAAAACTAAAC	?		II			GCGTGGCCCCGGGGTAGCCACTGCAGTCGTGGCCAGGGCCGCAGGCCCCGCTGTGCAGCG[CG]TTCAGCTTTGACATCCAGGACTTGGGGAAGGAGCTGAGGAAGTAGACAGGAAGTTGTAGG	37	13	27999200	TGTCTACTTCCTCAGCTCCTTCCCCAAGTCCTGGATGTCAAAGCTGAACG	13	26897177	F					GTF3A	NM_002097	Body	chr13:27998586-27999178	Island				13:26896534-26897252				392461
39945	cg09793057	GTPBP3	0.0383252	1.25576	1.25576	VE up vs OV	41643400	37751500	41643400	CCCTCAATCTACTTAACACTAAAACTAAACCTCCCAAATACACTAATTCA	37751500	CCCTCGATCTACTTAACACTAAAACTAAACCTCCCAAATACGCTAATTCG	I	C	Grn	GCGATCATCGAGCCCTCGGTCTACTTGACACTGAGGCTGAGCCTCCCAGGTGCGCTGATT[CG]CCTCCCCTCCGGTTCCAGATTGTGCACGCGCCGGAGCAGCGGCGCACCAGCCCCCGGCTC	37	19	17448800	CCCTCGGTCTACTTGACACTGAGGCTGAGCCTCCCAGGTGCGCTGATTCG	19	17309797	R					GTPBP3;GTPBP3;GTPBP3	NM_133644;NM_001128855;NM_032620	Body;Body;Body	chr19:17448735-17449043	Island				19:17308747-17310799	19:17447462-17449052	Promoter_Associated		187025
139950	cg24091270	HCG4P6	0.0228994	1.23055	1.23055	VE up vs OV	49794300	74761400	49794300	CAAATTTCATTTTCCATTTAAACCAAAATCCCCACAAATTAATCAAAACA	74761400	CAAATTTCATTTTCCGTTTAAACCAAAATCCCCGCGAATTAATCGAAACG	I	A	Red	AGGCGCCTTTACCAGGTTTCATTTTCCGTTTAGGCCAAAATCCCCGCGGGTTGGTCGGGG[CG]GGGGCGGGGCTCGGTGGGCGGGGCTGACCGCGGGGGCGGGGCCAGGGTCTAACACCCTCC	37	6	29894900	CAGGTTTCATTTTCCGTTTAGGCCAAAATCCCCGCGGGTTGGTCGGGGCG	6	30002887	R					HCG4P6	NR_001317	TSS1500	chr6:29894140-29895117	Island				6:30001657-30003167	6:29894087-29895332	Promoter_Associated		423536
35521	cg09853898	HCN2	0.00100902	1.20839	1.20839	VE up vs OV	39644400	39644400	39644400	CRATATACACCRATAAACAATAATATAAACCRCAAACAAATCTCACACAC	?		II			ACGCCCGGGGCCGGTGTGCACCGGTGGGCAGTAGTGTGAGCCGCAGGCAGGTCTCACACA[CG]CGACCATGGAGGGATGCGTGTGTGTTTGTGTATCCACGAGTGGGGTGTGAGGTGGGGTGT	37	19	591536	GGTGTGCACCGGTGGGCAGTAGTGTGAGCCGCAGGCAGGTCTCACACACG	19	542536	R					HCN2	NM_001194	Body	chr19:589490-591719	Island				19:540349-542719	19:591448-591791	Unclassified_Cell_type_specific		188133
3783	cg19704726	HHEX	0.00246459	1.32051	1.32051	VE up vs OV	43744400	23783500	43744400	CCCAAAAAATCATAACAAAACAAAACATACATATAATCATTCACCATCCA	23783500	CCCAAAAAATCGTAACGAAACAAAACGTACGTATAATCGTTCACCGTCCG	I	C	Grn	GCCGCGCTGGCCGCTGCCTACGGACCCGGCGGCTTCGGGGGCCCTCTGTACCCCTTCCCG[CG]GACGGTGAACGACTACACGCACGCCCTGCTCCGCCACGACCCCCTGGGTAAGGCGGCCGG	37	10	94450100	CCCAGGGGGTCGTGGCGGAGCAGGGCGTGCGTGTAGTCGTTCACCGTCCG	10	94440036	F					HHEX	NM_002729	1stExon	chr10:94448693-94450479	Island		DMR		10:94438674-94440512	10:94448627-94450757	Promoter_Associated	TRUE	355026
14245	cg09305770	HIST1H4A	0.00178835	1.20813	1.20813	VE up vs OV	69659400	69659400	69659400	ATCATCCAATCACTACACTTTACACACTATAAATAAAACAACTCATAAAC	?		II			TAGCGTCTTCTATCATCCAATCACTGCACTTTACACACTATAAATAGAGCAGCTCATGGG[CG]TATTTGCGCTAGTGTTGGGTGTTCCGCTGTGCTGTTTTTCCGTCATGGCTCGCACTAAGC	37	6	26020700	CGCCCATGAGCTGCTCTATTTATAGTGTGTAAAGTGCAGTGATTGGATGA	6	26128651	R				TRUE	HIST1H4A;HIST1H3A	NM_003538;NM_003529	TSS1500;TSS200	chr6:26020671-26021125	Island					6:26020314-26021075	Promoter_Associated_Cell_type_specific	TRUE	178674
3658	cg18347921	HLA-J	0.000194457	1.23648	1.23648	VE up vs OV	47771400	13627300	47771400	AAAAATCTACAAAAAATCAAACAAACTCCCCATAACCCCTAATACCCACA	13627300	AAAAATCTACAAAAAATCGAACAAACTCCCCATAACCCCTAATACCCGCG	I	C	Grn	GGGCACCTGCATGGAGTGGCTCCGCAGACACCTGGAGAACGGGAAGGAGACGCTGCAGCG[CG]CGGGTACCAGGGGCCATGGGGAGCCTGCTCGATCTCCTGTAGATCTCCCGGGCTGGCCTC	37	6	29975400	CGCGGGTACCAGGGGCCATGGGGAGCCTGCTCGATCTCCTGTAGATCTCC	6	30083345	F					HLA-J;NCRNA00171	NR_024240;NR_026751	Body;Body	chr6:29974220-29975369	Island				6:30082200-30083348	6:29975298-29975394	Unclassified_Cell_type_specific		333697
36685	cg01814945	HLA-J	0.00770338	1.23064	1.23064	VE up vs OV	59808500	70676500	59808500	ATACAAATCAACAATAACACCATAAATCTAAAAATAAAAACACAAACACA	70676500	GTACGAATCGACAATAACGCCGTAAATCTAAAAATAAAAACGCGAACGCG	I	A	Red	GACACGCAGTTCGTGCGGGTCGACAGTGACGCCGTGAGTCTGAGGATGAAGACGCGGGCG[CG]GTGGGTGGAGCAGGAGGGGCCGGAGTATTGGGACCTACAGACACTGGGCGCCAAGGCCCA	37	6	29974700	CGCGCCCGCGTCTTCATCCTCAGACTCACGGCGTCACTGTCGACCCGCAC	6	30082702	R					HLA-J;NCRNA00171	NR_024240;NR_026751	Body;Body	chr6:29974220-29975369	Island			TRUE	6:30082200-30083348	6:29974282-29975094	Unclassified_Cell_type_specific	TRUE	37233
89992	cg26702929	HR	0.00440891	1.24076	1.24076	VE up vs OV	39758400	36670400	39758400	CAAAACAACAAAAACACTCTAAAACCACAAATTAAAAAAATCAAACTCCA	36670400	CGAAACGACGAAAACGCTCTAAAACCGCAAATTAAAAAAATCGAACTCCG	I	A	Red	CTCTCCTTCCCCCGGGGCGGCGGGGGCGCTCTAGGGCCGCAGGTTGGAGGGGTCGGACTC[CG]GGATCTGCAGGATGCGGCACACGGCGCGGATCGGCCGCACCAGCTTCTGGGCCGAGGCCG	37	8	21988100	CGGGGCGGCGGGGGCGCTCTAGGGCCGCAGGTTGGAGGGGTCGGACTCCG	8	22044092	R					HR;HR;HR;HR	NM_018411;NM_005144;NM_005144;NM_018411	1stExon;5'UTR;1stExon;5'UTR	chr8:21987532-21989013	Island				8:22043507-22044831	8:21988069-21989125	Unclassified_Cell_type_specific		465958
90272	cg10362542	HRNBP3	0.0101956	1.21872	1.21872	VE up vs OV	23763500	64706500	23763500	AAAAAAACACACACAAAAATACAACCAAAAAATCTATACACAAAAAATCA	64706500	AAAAAAACGCGCGCGAAAATACGACCAAAAAATCTATACGCGAAAAATCG	I	A	Red	GCGGGGAGGCTGGAGAGAGCGCGCGCGAGAATACGGCCAGAGAGTCTGTGCGCGAGAGAT[CG]GGCGAGCGGGCGAGAGCAGGAGTCAGTCACTTTGGAGCCTCCGGAGCCCTGTCTGCAAAG	37	17	77179700	GAGAGAGCGCGCGCGAGAATACGGCCAGAGAGTCTGTGCGCGAGAGATCG	17	74691304	R					HRNBP3	NM_001082575	5'UTR	chr17:77178828-77180229	Island		DMR		17:74690176-74691810	17:77179223-77179826	Unclassified_Cell_type_specific		197112
63704	cg14644387	HSD17B8	0.0219196	1.25463	1.25463	VE up vs OV	22710400	22710400	22710400	AACAAAATCATAACTATCAACCTCAAAATAACRATCTCTAAACCTACRAC	?		II			AGGATGACTGGGACAAAGTCATAGCTGTCAACCTCAAGGTGGCGATCTCTGAACCTGCGA[CG]TTTGGCCCCCTTAGCCTGGGGAGGGAGTTGGAGGAGGGCTGTCACCCCAGCTGATCTTTT	37	6	33173100	CGTCGCAGGTTCAGAGATCGCCACCTTGAGGTTGACAGCTATGACTTTGT	6	33281115	R					HSD17B8	NM_014234	Body	chr6:33172289-33172823	S_Shore					6:33171945-33173651	Promoter_Associated		272696
120160	cg07303968	HSPA12A	0.0491256	1.49817	1.49817	VE up vs OV	11639500	34683400	11639500	AAAAAATCAAAAAAAACAAACACAAAAAACTACCTAACTCCAAAACTACA	34683400	AAAAAATCGAAAAAAACGAACGCGAAAAACTACCTAACTCCGAAACTACG	I	C	Grn	CGGGCCGGCCGGGAAAGGTCGGGGAAGGCGGGCGCGGGGAACTGCCTGGCTCCGGAGCTG[CG]CTCCCCGCCCGCCCAGAGCGGCCCGCCGAGGCCCGGCCTCTCCTCTCCCGGCTTCGGGAC	37	10	118502000	GAAAGGTCGGGGAAGGCGGGCGCGGGGAACTGCCTGGCTCCGGAGCTGCG	10	118492233	R					HSPA12A	NM_025015	TSS200	chr10:118500868-118502706	Island				10:118490859-118492696	10:118501710-118502859	Unclassified_Cell_type_specific		142720
9728	cg09621938	IFT140	0.00769837	1.20962	1.20962	VE up vs OV	20741500	24707400	20741500	CTAAAAACAACAAACCAACTTCACTAAAATAAATAACAACAATATCTACA	24707400	CTAAAAACGACGAACCGACTTCGCTAAAATAAATAACGACAATATCTACG	I	T	Red	CCGGAACTGCTGCTGAGGGCGGCGGGCCGGCTTCGCTAGGGTGAGTGGCGGCAGTATCTG[CG]TCCGCAGCCCCCGCAGCCGCGCGCCGGCCCGCGGAGGGGACGTGCCGGGGCTAGCGCCGC	37	16	1662440	CGCAGATACTGCCGCCACTCACCCTAGCGAAGCCGGCCCGCCGCCCTCAG	16	1602445	R					IFT140	NM_014714	TSS1500	chr16:1660054-1665095	Island	high-CpG:1602348-1602601			16:1601905-1603218	16:1661909-1662536	Promoter_Associated		184220
131038	cg01959562	IGFBP7	0.00831717	1.38998	1.38998	VE up vs OV	61735500	63755400	61735500	TCCATAACAAAATACAATAACAACAACAAAAACACAAATAAACCATATCA	63755400	TCCATAACGAAATACGATAACAACGACAAAAACGCGAATAAACCGTATCG	I	A	Red	AGCGACGGCCGCTCCATGGCGGGGTGCGGTGGCAGCGGCAAGGGCGCGAGTGAGCCGTGT[CG]GGCCGGCCGGCGCCTTAAACCCGCCGCCCCGCCCGGCCTGTCCGCGGGAACCACACCCCG	37	4	57976600	TCCATGGCGGGGTGCGGTGGCAGCGGCAAGGGCGCGAGTGAGCCGTGTCG	4	57671318	R					IGFBP7	NM_001553	TSS200	chr4:57975860-57976916	Island	high-CpG:57671112-57671735			4:57670550-57671631	4:57976272-57976880	Unclassified_Cell_type_specific	TRUE	40166
55288	cg13847963	IL28RA	0.0146805	1.21169	1.21169	VE up vs OV	54667400	71786400	54667400	AATCCACCAAAATCCCCAAAAACATTAAAAAAAATCACATATATAAAACA	71786400	AATCCGCCGAAATCCCCGAAAACATTAAAAAAAATCGCGTATATAAAACG	I	C	Grn	CGCGGCCTCAATGCCATTGGCGGGATCCGAGCGCGTTTCTGAGCCGGATGCTGAGCTCCG[CG]CCTTACACACGCGATTCCCTTTAATGCCCCCGGGGATCCCGGCGGATCCGTGCTGCCCTT	37	1	24514200	GATCCGCCGGGATCCCCGGGGGCATTAAAGGGAATCGCGTGTGTAAGGCG	1	24386807	F					IL28RA;IL28RA;IL28RA	NM_173065;NM_173064;NM_170743	TSS1500;TSS1500;TSS1500	chr1:24513540-24514477	Island			TRUE	1:24386622-24387064	1:24513391-24514587	Unclassified	TRUE	256193
248682	cg15475851	INA	0.0393611	1.27557	1.27557	VE up vs OV	13712300	73736400	13712300	AATACATCAACTAAAAACACAAAACCACACATTAAAAACCAAACTAACCA	73736400	AATACATCAACTAAAAACGCAAAACCGCGCGTTAAAAACCGAACTAACCG	I	C	Grn	GTTCATCGAGAAGGTGCATCAGCTGGAGACGCAGAACCGCGCGTTGGAGGCCGAGCTGGC[CG]CGCTGCGACAGCGCCACGCTGAGCCGTCGCGCGTCGGCGAGCTCTTCCAGCGCGAGCTGC	37	10	105037000	GGTGCATCAGCTGGAGACGCAGAACCGCGCGTTGGAGGCCGAGCTGGCCG	10	105027339	R					INA	NM_032727	1stExon	chr10:105036628-105038084	Island		DMR		10:105026548-105028767			TRUE	286142
62142	cg23463269	INSC	0.0124077	1.24681	1.24681	VE up vs OV	21610400	21610400	21610400	AACTTAACAAAAAACRCRCTACTATAAAAAATCCTTAAAAAACTACRACC	?		II			CGCGGGACCAAGGCTTGGCAGGGAGCGCGCTGCTGTGGAAGGTCCTTGGGAGGCTGCGAC[CG]CCTCGGAGAGGGCGGGCGGGGGAGAACGGGGCGGGGGGTGGGGCGGGGGCCAGGGGCGGC	37	11	15136400	GCTTGGCAGGGAGCGCGCTGCTGTGGAAGGTCCTTGGGAGGCTGCGACCG	11	15092956	R					INSC;INSC	NM_001042536;NM_001031853	TSS200;Body	chr11:15136058-15136545	Island				11:15092677-15093082				413299
34234	cg14341579	IRS2	0.016122	1.36765	1.36765	VE up vs OV	64751400	42613300	64751400	AATTCAATCACTCAATACACAATATATTACTCACTATACAACAAAAACCA	42613300	AATTCAATCACTCGATACGCGATATATTACTCACTATACGACGAAAACCG	I	C	Grn	GGGGCTGCTGCTGCTGCTGGTGTTGCTGCTGCTGCTGCCAACGGCGACCCGGGCTCGTCG[CG]GTCCCCGCCGCACAGTGAGTAACACATCGCGCACCGAGTGACTGAACTAAGAAGAGCAAA	37	13	110439000	AGTTCAGTCACTCGGTGCGCGATGTGTTACTCACTGTGCGGCGGGGACCG	13	109236907	F				TRUE	IRS2;IRS2	NM_003749;NM_003749	5'UTR;1stExon	chr13:110434466-110440180	Island	high-CpG:109236897-109237029			13:109231934-109238221				266577
86134	cg06923622	IRX5	0.0292055	1.21928	1.21928	VE up vs OV	22670500	74717500	22670500	CCAAAATACTAAATTAAAAATTAAAAATTCTAACACCTTATACACACCCA	74717500	CCAAAATACTAAATTAAAAATTAAAAATTCTAACGCCTTATACGCGCCCG	I	A	Red	CGGCCGCCCAGAAGCTCCTGCCAGTCCTCCCACCGACTACACCCCGGGAAGGAGGAGCTT[CG]GGCGCGCACAAGGCGTCAGAATCCTCAATTTCCAACTTAGCATCTTGGCAGGACCTTTGC	37	16	54964700	CGGGCGCGCACAAGGCGTCAGAATCCTCAATTTCCAACTTAGCATCTTGG	16	53522238	F					IRX5	NM_005853	TSS1500	chr16:54962422-54967805	Island	high-CpG:53522115-53522424			16:53519789-53523081	16:54964256-54965491	Promoter_Associated		135252
359	cg18739865	ISL1	0.000159724	1.23352	1.23352	VE up vs OV	40772500	38810500	40772500	AACAATAAAAAACAAAAACTCTATTAAACTACCTAAACTCTAAATAAACA	38810500	AACAATAAAAAACGAAAACTCTATTAAACTACCTAAACTCTAAATAAACG	I	A	Red	TGGGGAAGCACAGAGGAAGCTAAAATACCGAGAGGGAGGCGGGGGACATCTCCCAGCCAC[CG]TTTATCTAGAGCCTAGGCAGCTCAACAGAGTTTCCGTTTTCCACTGCTTGGGATCAGCCC	37	5	50684700	AGCAGTGGAAAACGGAAACTCTGTTGAGCTGCCTAGGCTCTAGATAAACG	5	50720477	F					ISL1	NM_002202	Body	chr5:50685453-50686148	N_Shore		CDMR						339976
15014	cg26380756	JOSD1	0.00176219	1.2244	1.2244	VE up vs OV	52610300	43601400	52610300	CACCAAACATATAAAAACACAATTCAACAATTAAAATATTACAAAAACCA	43601400	CGCCGAACGTATAAAAACGCAATTCAACGATTAAAATATTACAAAAACCG	I	T	Red	GGGAGCCGCAGACGCCGGGCGTGTAGGGGCGCAGTTCAACGGTTGGGGTGTTGCAAAGGC[CG]TGGGTGTGGGGCTGCGGGCTGCGCACCTCGGCGGCGGCCGGCAGGGTTGGGGTCCAGCCG	37	22	39097200	CGGCCTTTGCAACACCCCAACCGTTGAACTGCGCCCCTACACGCCCGGCG	22	37427100	R				TRUE	JOSD1	NM_014876	TSS1500	chr22:39096373-39097754	Island				22:37426369-37427700	22:39095882-39097761	Promoter_Associated	TRUE	460377
1275	cg02243714	JPH3	8.02771e-05	1.34222	1.34222	VE up vs OV	69803400	24665300	69803400	CTCCAAAAATAAAATTTAAAAACACAAAAACTACATCATAAAAAAACACA	24665300	CTCCGAAAATAAAATTTAAAAACACAAAAACTACGTCATAAAAAAACGCG	I	C	Grn	CTGCTCTGCAGGCCTCACCGCCCAGCTCCCGGGAGGGGGCCGAGGGCGCCCTGAGTGCTG[CG]CGCCTTCCCATGACGCAGTTCCTGTGCCTTTAAATCCCACTCCCGGAGGGGGCGGGGGCG	37	16	87635800	CGCGCCTTCCCATGACGCAGTTCCTGTGCCTTTAAATCCCACTCCCGGAG	16	86193299	F					JPH3	NM_020655	TSS1500	chr16:87636506-87637284	N_Shore		DMR		16:86192682-86195809	16:87635654-87635905	Unclassified_Cell_type_specific		45776
25958	cg02157463	JPH3	0.00475778	1.23347	1.23347	VE up vs OV	20792400	20792400	20792400	CAAAAAAAACTACRTATCCTTTCCCAAAATAAAAACAAATCTCTATACAC	?		II			GTCCATGCACACAGGAGGAGCTGCGTGTCCTTTCCCAGGATAAAGGCAGGTCTCTGTACA[CG]TGTGGAGCTGTCTGTTCCCTCCCAGGATAAACGCTGGTCCCTGCACACAAGGGGGTCTGC	37	16	87648200	AGGAGGAGCTGCGTGTCCTTTCCCAGGATAAAGGCAGGTCTCTGTACACG	16	86205683	R					JPH3	NM_020655	Body	chr16:87648086-87648688	Island				16:86205588-86206175				44232
4513	cg15153383	KATNB1	0.010536	1.24054	1.24054	VE up vs OV	62742400	62742400	62742400	ATAAACTACAACTCTATTCCRAAATACTAACTACCTAAAATACAACAACC	?		II			AACAACGACTCGCAGGAAATCTATGTGAATTGCAGACACGTGGTCTTCTCCGCCCCACTG[CG]GCTGCTGCACTTTAGGCAGCCAGCATCCCGGAACAGAGCTGCAGCTCATTATCCTGGCCT	37	16	57770600	CGGCTGCTGCACTTTAGGCAGCCAGCATCCCGGAACAGAGCTGCAGCTCA	16	56328121	F				TRUE	KATNB1	NM_005886	5'UTR	chr16:57768817-57769100	S_Shore		RDMR			16:57770045-57770994	Promoter_Associated		281294
71140	cg24663256	KCNIP4	0.0268349	1.25742	1.25742	VE up vs OV	37659500	26763400	37659500	AAAAACACAAAATACAAAAACAAAACTCAAAAATCCACCAACCAAAAACA	26763400	AAAAACGCAAAATACAAAAACGAAACTCGAAAATCCACCGACCAAAAACG	I	T	Red	ACATTCATGTCTAGGGACGCAGGGTGCAGAAGCGAGACTCGAGAGTCCACCGGCCAGGGG[CG]TCTGTCCACGGGTCTGCACGGGAGCGCACCGCCGCTCGGCCCGGGGGCGTCCGTGGCGCT	37	4	21950300	CGCCCCTGGCCGGTGGACTCTCGAGTCTCGCTTCTGCACCCTGCGTCCCT	4	21559405	R					KCNIP4;KCNIP4	NM_147182;NM_147182	5'UTR;1stExon	chr4:21950085-21950346	Island				4:21558898-21560102			TRUE	432606
115122	cg14930075	KCNK9	0.0339188	1.24717	1.24717	VE up vs OV	73762400	68693300	73762400	AAAAACTACCAACAACTAAAACTAATAATCCTACAATCAAAACCACACCA	68693300	GAAAACTACCGACAACTAAAACTAATAATCCTACAATCGAAACCGCACCG	I	C	Grn	GTGGTGATGACCGTGATCGCAAAGTAGAAGGAGCCGGCGAATTTCCACTGGACGCCGGCG[CG]GTGCGGTTCCGACTGCAGGATCACCAGCTCCAGCTGCCGGTAGTCCTCGCTGCTGATGTT	37	8	140715000	GAGGACTACCGGCAGCTGGAGCTGGTGATCCTGCAGTCGGAACCGCACCG	8	140784200	F					KCNK9	NM_016601	1stExon	chr8:140714585-140718259	Island		DMR		8:140783782-140786303				277498
318	cg10634551	KCNMB2	0.00029164	1.30874	1.30874	VE up vs OV	73678400	73678400	73678400	ATAACAAACACRCTAAACAACCATACTTAAAATTAATTATCTAAAACTCC	?		II			TATCATAGGCTAATAAATCCTACCTCCTGCACGCTTTAAAACAGTATGAAGCAGCTTTAA[CG]GAGCTCCAGATAACTAATTTCAAGCATGGCTGTCTAGCGTGCCTGTCACTCCTATTGTCC	37	3	178254000	CGGAGCTCCAGATAACTAATTTCAAGCATGGCTGTCTAGCGTGCCTGTCA	3	179736936	F				TRUE	KCNMB2;KCNMB2	NM_181361;NM_181361	5'UTR;1stExon					TRUE					201915
1245	cg08812936	KCNMB2	0.000919253	1.25275	1.25275	VE up vs OV	38761400	38761400	38761400	AAACAAAAACAACATACCTATCATAAACTAATAAATCCTACCTCCTACAC	?		II			GTATTTAATAAAAACAGAAACAGCATGCCTATCATAGGCTAATAAATCCTACCTCCTGCA[CG]CTTTAAAACAGTATGAAGCAGCTTTAACGGAGCTCCAGATAACTAATTTCAAGCATGGCT	37	3	178254000	AACAGAAACAGCATGCCTATCATAGGCTAATAAATCCTACCTCCTGCACG	3	179736907	R				TRUE	KCNMB2	NM_181361	TSS200					TRUE					170007
330000	cg14688104	KCNS2	0.043915	1.43783	1.43783	VE up vs OV	64757500	59647300	64757500	ACAATAACCACTACCTACTAACAATACATACACAAATACAAATATATACA	59647300	ACGATAACCGCTACCTACTAACGATACGTACGCGAATACGAATATATACG	I	C	Grn	GCGTACCCGGCCCGAGACGGGAGGAGACGCTCGGCGGCCCCCGCCCGCCGGCCCGCCGGG[CG]CACACACTCGCACCCGCGCACGCACCGCCAGCAGGCAGCGGCCACCGCCGCGATGCTCGC	37	8	99439400	GCGGTGGCCGCTGCCTGCTGGCGGTGCGTGCGCGGGTGCGAGTGTGTGCG	8	99508617	F					KCNS2;KCNS2	NM_020697;NM_020697	1stExon;5'UTR	chr8:99438692-99440425	Island			TRUE	8:99507702-99509132				273471
66295	cg18633693	KIAA1217	0.00310477	1.21673	1.21673	VE up vs OV	54603400	54603400	54603400	AAATCATCTTAACRATTAAACAATATCTAAATTCAAAAAACAAAACRCTC	?		II			TAATGAATAAAAAGTCATCTTGGCGATTAAACAGTGTCTGGATTCAGGAAGCAAGACGCT[CG]CAGTTAAAAACCGTTGCCACTCGACGGTGGCAAAATTGCTGGCTGCACTGGAGATCACTG	37	10	23982400	AGTCATCTTGGCGATTAAACAGTGTCTGGATTCAGGAAGCAAGACGCTCG	10	24022393	R					KIAA1217	NM_001098500	TSS1500	chr10:23982382-23982589	Island								338342
128216	cg26541867	KIAA1239	0.0160131	1.37459	1.37459	VE up vs OV	30643300	30643300	30643300	CRAAAAACAAAAAATAACRACRACRACAATAACTATTCCTCCCAAAAAAC	?		II			GGGCAGGAACCCGAGGAGCAGGAGGTGGCGGCGGCGGCAGTGGCTGTTCCTCCCAGAGGG[CG]ATGTGGCCGGCCGGCGCGGGCACCAAGCTGCCCTGTCCCCGAGACTCTGCGCTCCGGCGG	37	4	37246700	CGCCCTCTGGGAGGAACAGCCACTGCCGCCGCCGCCACCTCCTGCTCCTC	4	36923083	R					KIAA1239	NM_001144990	TSS200	chr4:37245250-37246979	Island		DMR		4:36921646-36923823				463131
88482	cg03733263	KIAA1967	0.00991056	1.2027	1.2027	VE up vs OV	44707500	19616300	44707500	ATTTTTAAACAAAAAAATATCATCAAAACTCTCTCAAACCCCTCACCCCA	19616300	ATTTTTAAACGAAAAAATATCATCGAAACTCTCTCGAACCCCTCACCCCG	I	C	Grn	GTTTTGGCGGATGTTTTTGAACGAAGGAATGTCATCGGGGCTCTCTCGAGCCCCTCACCC[CG]CCAGCTACTCTGGGGGTGGCGTGGCATAGTGAGAGGAGCGCTAAGTTGTTGGGAGGCCTG	37	8	22462900	CGGGGTGAGGGGCTCGAGAGAGCCCCGATGACATTCCTTCGTTCAAAAAC	8	22518812	R					KIAA1967;KIAA1967;KIAA1967	NM_021174;NM_199205;NM_021174	5'UTR;5'UTR;1stExon	chr8:22462092-22462868	Island				8:22518038-22518813	8:22461625-22463338	Promoter_Associated		75446
53959	cg26573952	KIF13A	0.00530181	1.32054	1.32054	VE up vs OV	66694400	41769400	66694400	AACCCAAACAACAACTTTTACCTTAATATCCAACATATTAACTACACTCA	41769400	AACCCGAACGACAACTTTTACCTTAATATCCGACATATTAACTACGCTCG	I	C	Grn	GTTCATGGGCCGGACCCGGACGGCAACTTTTACCTTGGTATCCGACATGTTGGCTGCGCT[CG]CCCGGCCGCTCGCCGCGCCCGCTCGGCCTTAGGCGGCCCCTCACGCGCGGCGCCGCCGCC	37	6	17987700	GACCCGGACGGCAACTTTTACCTTGGTATCCGACATGTTGGCTGCGCTCG	6	18095686	R					KIF13A;KIF13A;KIF13A;KIF13A;KIF13A;KIF13A;KIF13A;KIF13A	NM_022113;NM_001105568;NM_001105567;NM_001105568;NM_001105566;NM_001105566;NM_022113;NM_001105567	1stExon;5'UTR;5'UTR;1stExon;1stExon;5'UTR;5'UTR;1stExon	chr6:17987415-17988405	Island	high-CpG:18095416-18095884			6:18094890-18096411	6:17986987-17988644	Unclassified		463757
31549	cg07955995	KLF14	0.00117749	1.26564	1.26564	VE up vs OV	49679500	57684300	49679500	ATCTCCACATTCTTTCTTCTACCAACAAACCAAATAATAATAACAAAACA	57684300	ATCTCCGCGTTCTTTCTTCTACCGACGAACCAAATAATAATAACAAAACG	I	A	Red	AGAAATTATCTTGTCTCCGCGTTCTTTCTTCTGCCGGCGAGCCAGGTAATGGTAACAGAG[CG]AAACTCCCCAGTCGGAACTTCTGGGTTGCAGCAGCCTCGCCCCCCCTCCCCGCAGCCCGC	37	7	130419000	CGCTCTGTTACCATTACCTGGCTCGCCGGCAGAAGAAAGAACGCGGAGAC	7	130069699	R					KLF14	NM_138693	TSS1500	chr7:130417912-130419378	Island				7:130068467-130069793	7:130418325-130419878	Unclassified	TRUE	154636
15377	cg13353999	KLHL14	0.00130788	1.23594	1.23594	VE up vs OV	67615500	67615500	67615500	ACCTTCTAATTCCCAACTCCAAACAATCACTCTTTACAATTTATTTTATC	?		II			AGGGGGAAAACACCTTCTGGTTCCCAACTCCAGGCAGTCACTCTTTACAATTTATTTTGT[CG]TACATCATTTGATCACCATGAATTAGCAACAGCAAGAAAATGTAGGAGAGGGAGAAAAGA	37	18	30352800	CGACAAAATAAATTGTAAAGAGTGACTGCCTGGAGTTGGGAACCAGAAGG	18	28606780	R					KLHL14;KLHL14	NM_020805;NM_020805	5'UTR;1stExon	chr18:30349690-30352302	S_Shore								246004
145689	cg12759024	KLHL32	0.0466214	1.24675	1.24675	VE up vs OV	47729300	66687500	47729300	AATAACTACAAACTACACATATAACCCAAAAACCAACAACACAAATACCA	66687500	AATAACTACAAACTACGCATATAACCCAAAAACCGACGACGCAAATACCG	I	A	Red	AGTCGCCGCAGTGGTGGCTACAGACTGCGCATGTGACCCAGGGGCCGGCGACGCAGGTGC[CG]GAGAGCGAGGAGGAGGGCGGCGTGGAGGAGGGTACTTCCGGGACCGGCGGGCGCGCGCTG	37	6	97372300	CGGCACCTGCGTCGCCGGCCCCTGGGTCACATGCGCAGTCTGTAGCCACC	6	97478988	R					KLHL32	NM_052904	TSS1500	chr6:97372181-97372661	Island				6:97478903-97479813	6:97371460-97373192	Promoter_Associated	TRUE	236816
88569	cg01510903	KRT18	0.00349694	1.2151	1.2151	VE up vs OV	59632400	11710400	59632400	ATTAACCACCCCATTTCTAAAAAATAAACAAAACTTAACAAAACTACACA	11710400	ATTAACCACCCCGTTTCTAAAAAATAAACGAAACTTAACAAAACTACGCG	I	A	Red	TGTCCATGCCCGGTTGGCCACCCCGTTTCTGGGGGGTGAGCGGGGCTTGGCAGGGCTGCG[CG]GAGGGCGCGGGGGTGGGGCCCGGGGCGGAGCGGCCCGGGGCGGAGGGCGCGGGCTCCGAG	37	12	53342700	CGCGCAGCCCTGCCAAGCCCCGCTCACCCCCCAGAAACGGGGTGGCCAAC	12	51629015	R					KRT18;KRT18	NM_000224;NM_199187	TSS200;5'UTR	chr12:53342805-53343162	N_Shore				12:51628929-51629420	12:53342459-53343010	Unclassified_Cell_type_specific	TRUE	31275
5119	cg00791253	KSR2	0.000701961	1.20422	1.20422	VE up vs OV	27714400	27714400	27714400	TTCTCTCCTTACAAAACCTACATTAAATATCCTTTTACTATACTACTATC	?		II			TAATAATAAATAAAGAATAACAATTACTACTACTACTACCACCACCCAGCCAAGCGCAGA[CG]ACAGCAGCACAGTAAAAGGATATCCAATGCAGGCTTTGCAAGGAGAGAAATCACAGAAAA	37	12	118406000	TCTCTCCTTGCAAAGCCTGCATTGGATATCCTTTTACTGTGCTGCTGTCG	12	116890048	F					KSR2	NM_173598	Body	chr12:118406590-118407364	N_Shore								16715
171218	cg15379354	LGI2	0.0265487	1.49868	1.49868	VE up vs OV	66662500	60601300	66662500	CAAAACCAAACTACAAACACAAATACTAATATCAAACAAACACAAATACA	60601300	CAAAACCGAACTACGAACGCGAATACTAATATCAAACAAACGCGAATACG	I	A	Red	CCACTCGGCGCCCCCCCACCCGAGCCCGGGCTGCTGGGCGGCCGCCGCCGCTGCGCCCGC[CG]CACTCGCGCCTGCCTGACATCAGCACTCGCGCCCGCAGCCCGGCTCTGGCCAATGAATAA	37	4	25032600	CAGAGCCGGGCTGCGGGCGCGAGTGCTGATGTCAGGCAGGCGCGAGTGCG	4	24641654	F					LGI2	NM_018176	TSS200	chr4:25032028-25032311	S_Shore	high-CpG:24641640-24641667		TRUE	4:24641049-24642002			TRUE	284503
7005	cg22372815	LGR5	0.00085867	1.26023	1.26023	VE up vs OV	36623500	41633500	36623500	CACCAAACCAAAAAATATCCATAATACCCAAAATAAAAAACCACAAACCA	41633500	CACCGAACCGAAAAATATCCATAATACCCGAAATAAAAAACCACGAACCG	I	A	Red	CGGAGCGGCGCCCGGCGCGCCACGGCCCGTAGCAGTCCGGTGCTGCTCTCCGCCCGCGTC[CG]GCTCGTGGCCCCCTACTTCGGGCACCATGGACACCTCCCGGCTCGGTGTGCTCCTGTCCT	37	12	71833800	CGGCTCGTGGCCCCCTACTTCGGGCACCATGGACACCTCCCGGCTCGGTG	12	70120100	F					LGR5;LGR5	NM_003667;NM_003667	1stExon;5'UTR	chr12:71833192-71834389	Island			TRUE	12:70119475-70120840			TRUE	395829
67258	cg00802728	LHX5	0.0246465	1.2132	1.2132	VE up vs OV	30638400	27617400	30638400	CAACTACTTAACCTTAATAATAATACAAAAACCACACCACTTAATACCCA	27617400	CAACTACTTAACCTTAATAATAATACGAAAACCGCGCCGCTTAATACCCG	I	A	Red	CTTGAGCGTCTCCAGCTGCTTGGCCTTGATGGTGGTGCGGGGGCCGCGCCGCTTGGTGCC[CG]AGTTCTGCTCCTCGTTCTCGTTGTTGGCCGTCTCCTTGTCCGACGAGGTCGAGTTGTCCG	37	12	113906000	CGGGCACCAAGCGGCGCGGCCCCCGCACCACCATCAAGGCCAAGCAGCTG	12	112390462	R					LHX5	NM_022363	Body	chr12:113900750-113906442	Island		DMR	TRUE	12:112388998-112390782				16947
154048	cg25289973	LIMCH1	0.0119981	1.34172	1.34172	VE up vs OV	23689400	30679400	23689400	AACTACTAAAAAACAAACAAATAAATCTAACATCATATAAAAAACACACA	30679400	GACTACTAAAAAACGAACGAATAAATCTAACATCATATAAAAAACGCGCG	I	C	Grn	CGTCCTACTGCTCCGGTGCCGCAGCGCCCGCTCCCCCGGGCCCGGGTGCGCCCCACTGGG[CG]CGCGTCTCCCATATGATGCCAGACCCATCCGCCCGCCCCTCAGCAGCCGGCGGGGCGCAG	37	4	41362400	CGCGCGTCTCCCATATGATGCCAGACCCATCCGCCCGCCCCTCAGCAGCC	4	41057154	F					LIMCH1;LIMCH1;LIMCH1	NM_001112718;NM_001112717;NM_014988	TSS1500;TSS1500;TSS1500	chr4:41362252-41363639	Island				4:41057010-41058482			TRUE	442797
5669	cg02966332	LIME1	0.00356742	1.23548	1.23548	VE up vs OV	54623400	71654400	54623400	ATCTCCTACACCCACACTAACTAAAAATATCCAAAAACATCACCAAACCA	71654400	ATCTCCTACGCCCACACTAACTAAAAATATCCAAAAACATCACCGAACCG	I	C	Grn	CTGCCAGCATGGATCTCCTGCGCCCACACTGGCTGGAGGTGTCCAGGGACATCACCGGAC[CG]CAGGCAGCCCCCTCTGCCTTCCCACACCAGGAGCTGCCCCGGGCTCTGCCGGCAGCTGCA	37	20	62369600	CGGTCCGGTGATGTCCCTGGACACCTCCAGCCAGTGTGGGCGCAGGAGAT	20	61840049	R					LIME1	NM_017806	Body	chr20:62368955-62371962	Island				20:61839414-61840620				60424
70289	cg21849932	LIME1	0.0396564	1.3915	1.3915	VE up vs OV	31662500	38744500	31662500	TCACTCCAAACAAAAAACAAAAACAAATCTAACCCAAAAATTAACACACA	38744500	TCACTCCGAACAAAAAACAAAAACGAATCTAACCCAAAAATTAACACGCG	I	C	Grn	GCAGCAGCAGGGGTGAGCAGAGGGCGGGGCGGGGGCGGCCGGGCGGGGCTTACTGTGCAG[CG]CGTGCCAACCCCTGGGCCAGACCCGCTCCTGCCCCCTGCCCGGAGTGAACTCTGCCCTGA	37	20	62369500	CGCGTGCCAACCCCTGGGCCAGACCCGCTCCTGCCCCCTGCCCGGAGTGA	20	61839906	F					LIME1	NM_017806	Body	chr20:62368955-62371962	Island	high-CpG:61839639-61840025			20:61839414-61840620				388193
132624	cg08481246	LMO1	0.0189177	1.3085	1.3085	VE up vs OV	15610300	56749400	15610300	TACAATAAAAACAACAACCTCAAACACAAAATACTCAAAACAAACCTCCA	56749400	TACGATAAAAACAACAACCTCAAACACGAAATACTCAAAACGAACCTCCG	I	C	Grn	GAGGGTGATGGCTGCGGTGAGAGCAGCAGCCTCAGACACGAAATGCTCAGAGCGAACCTC[CG]CGGCGCGGAGATCGCAAGGGAGCCCCAGCCTCCGCGCGGCCCCGCGGCGCAGCACACGGC	37	11	8284550	TGCGGTGAGAGCAGCAGCCTCAGACACGAAATGCTCAGAGCGAACCTCCG	11	8241126	R					LMO1	NM_002315	Body	chr11:8284102-8285032	Island		DMR	TRUE	11:8240723-8241663	11:8284262-8285866	Unclassified		164262
10168	cg18418538	LMTK3	0.0190478	1.40027	1.40027	VE up vs OV	38692500	57804500	38692500	TAATCAAAAAAATAAACAATCACATCCCCATAAAAAAAAACCATCTTACA	57804500	TAATCGAAAAAATAAACGATCACGTCCCCGTAAAAAAAAACCATCTTACG	I	C	Grn	GGGTTCCGCACCTGGTCGAAGAGGTAGACGGTCACGTCCCCGTGGAAGGAGACCATCTTG[CG]CTTCCTCTCCAGCTCGCTGTCCTCTGGCTCGTCGGCCCCGCGCGGAGACTTGAGCAGCCC	37	19	48997000	TGGTCGAAGAGGTAGACGGTCACGTCCCCGTGGAAGGAGACCATCTTGCG	19	53688812	R					LMTK3	NM_001080434	Body	chr19:48996864-48997114	Island				19:53688185-53689167	19:48995995-48997542	Unclassified		334815
44669	cg07085827	LOC150786	0.0142387	1.28336	1.28336	VE up vs OV	21762400	28798400	21762400	AACAAAAAATAACAAAACCAAAACCACAAACATATCTAAAATCTCTCACA	28798400	AACGAAAAATAACGAAACCGAAACCGCAAACGTATCTAAAATCTCTCACG	I	C	Grn	CTGCGGGAGAAAGGCGGAGGGTGGCGGAGCCGGAACCGCAGACGTATCTGGGATCTCTCA[CG]CGCGGCGCTTCGGCTTCCCCAGCCGCCGCCGCCGCAGCCCAACCTGCTGAGTGCGCGAGC	37	2	132122000	GGCGGAGGGTGGCGGAGCCGGAACCGCAGACGTATCTGGGATCTCTCACG	2	131838146	R					LOC150786;LOC150786	NM_001077637;NM_001077637	5'UTR;1stExon	chr2:132121263-132121762	Island		DMR		2:131837734-131838222			TRUE	138420
43742	cg08720517	LOC389333	0.0304983	0.745731	-1.34097	VE down vs OV	50601500	50601500	50601500	RAAATAACCRAAACTTAACCTTCTCCAAAACCACRTAAATACTACRAACC	?		II			ATCTCGTACGCGAAGTGGCCGAGACTTAGCCTTCTCCAGGACCACGTGGGTGCTGCGGGC[CG]TTTCCCGGGTCTCAGGTTCCGACCGCCCCGTGGACCCGAAGGTGGCGCTGCTCGGGGCCG	37	5	138730000	CGGCCCGCAGCACCCACGTGGTCCTGGAGAAGGCTAAGTCTCGGCCACTT	5	138757818	R					LOC389333	NM_001161546	1stExon	chr5:138727710-138730911	Island		DMR		5:138755676-138758786	5:138728175-138730171	Unclassified		168484
12951	cg09156097	LOC389333	0.0317156	0.787677	-1.26956	VE down vs OV	55698300	45781400	55698300	AAATTCCACATTCAACAATCACAAATACAATAAAACCACATAACAACCCA	45781400	AAATTCCACATTCGACAATCGCGAATACGATAAAACCACGTAACAACCCG	I	T	Red	TGGGCCCCAAGTTCCAATAGGACGATCTGGAGCCTCCCACGGGAAGAAGGCCGGCGGGGA[CG]GGCTGCTACGTGGCTCCACCGCATCCGCGACTGCCGAATGTGGAATCTCCCACAGGGAAG	37	5	138729000	CGGGCTGCTACGTGGCTCCACCGCATCCGCGACTGCCGAATGTGGAATCT	5	138757182	F					LOC389333	NM_001161546	1stExon	chr5:138727710-138730911	Island				5:138755676-138758786	5:138728175-138730171	Unclassified		176053
3998	cg20007245	LOC391322	0.000226902	1.44394	1.44394	VE up vs OV	40610400	40610400	40610400	CAAAATAAAACCACTACCRAATTAAAAACTTATAATAAATAAAACTACAC	?		II			CAGGGAAGAGACAGGGTGGGGCCACTACCGGGTTAAAGACTTGTAGTGGGTGGGGCTACA[CG]TAGGGCCGAGACGACCGGATTTCCGGAAATCAGAGCCGGCACACGTGACTTTTGTTTGCA	37	22	24372900	CGTGTAGCCCCACCCACTACAAGTCTTTAACCCGGTAGTGGCCCCACCCT	22	22702913	R					LOC391322	NM_001144931	TSS1500	chr22:24372912-24373725	Island				22:22702803-22703712	22:24372239-24373584	Promoter_Associated		360319
24466	cg04824771	LOC391322	0.00305009	1.4863	1.4863	VE up vs OV	70728500	70728500	70728500	AACCACTACCRAATTAAAAACTTATAATAAATAAAACTACACRTAAAACC	?		II			AGACAGGGTGGGGCCACTACCGGGTTAAAGACTTGTAGTGGGTGGGGCTACACGTAGGGC[CG]AGACGACCGGATTTCCGGAAATCAGAGCCGGCACACGTGACTTTTGTTTGCAGAAGTGGG	37	22	24372900	CGGCCCTACGTGTAGCCCCACCCACTACAAGTCTTTAACCCGGTAGTGGC	22	22702921	R					LOC391322	NM_001144931	TSS200	chr22:24372912-24373725	Island				22:22702803-22703712	22:24372239-24373584	Promoter_Associated		96224
14209	cg04234412	LOC391322	0.00882533	1.44305	1.44305	VE up vs OV	57661300	57661300	57661300	RAAAAAAAATTAATAAACCAAAAATCCRACCTTATCCCTACTCTACCTCC	?		II			CAGCACTGGGCGAGGGGAAGTTGGTGGGCCAGGGGTCCGGCCTTGTCCCTGCTCTGCCTC[CG]CAACAGCGACCCCGATCCCTTTCCCCAGGGACCACCCCCCACCCCATTCCGCAGGCCAAG	37	22	24373300	CGGAGGCAGAGCAGGGACAAGGCCGGACCCCTGGCCCACCAACTTCCCCT	22	22703322	R					LOC391322	NM_001144931	Body	chr22:24372912-24373725	Island				22:22702803-22703712	22:24372239-24373584	Promoter_Associated		85080
10892	cg24565820	LOC391322	0.0108867	1.45219	1.45219	VE up vs OV	11669300	69732500	11669300	TACCAAATTAAAAACTTATAATAAATAAAACTACACATAAAACCAAAACA	69732500	TACCGAATTAAAAACTTATAATAAATAAAACTACACGTAAAACCGAAACG	I	A	Red	GGGTGGGGCCACTACCGGGTTAAAGACTTGTAGTGGGTGGGGCTACACGTAGGGCCGAGA[CG]ACCGGATTTCCGGAAATCAGAGCCGGCACACGTGACTTTTGTTTGCAGAAGTGGGAAGGT	37	22	24372900	TACCGGGTTAAAGACTTGTAGTGGGTGGGGCTACACGTAGGGCCGAGACG	22	22702926	R					LOC391322	NM_001144931	TSS200	chr22:24372912-24373725	Island				22:22702803-22703712	22:24372239-24373584	Promoter_Associated		431087
34407	cg25703541	LOC391322	0.0112913	1.38521	1.38521	VE up vs OV	21612300	21612300	21612300	RAAAAACRCTAAATCTCTATCCAACCAATAAAAAACCAAATTATTTTAAC	?		II			GGCAGCCAATCGGGGAGCGCTGAGTCTCTGTCCAGCCAATGAGAAGCCAGGTTGTTTTAG[CG]CCTCGCCCCTCCTCTCCGGTCCGCGAGCCTTGGGTATCTCCAGCTTTTTTCCGCCAGAGC	37	22	24373100	GGGAGCGCTGAGTCTCTGTCCAGCCAATGAGAAGCCAGGTTGTTTTAGCG	22	22703054	R					LOC391322	NM_001144931	TSS200	chr22:24372912-24373725	Island				22:22702803-22703712	22:24372239-24373584	Promoter_Associated		449302
45649	cg09033563	LOC391322	0.0179453	1.45997	1.45997	VE up vs OV	16647500	16647500	16647500	CTAACTCCAACTTCRAATAAAACTTTTCATATTCCCCTCAACTTATAAAC	?		II			ACGTAGCCCGACTGGCTCCAGCTTCGGGTAAAACTTTTCATGTTCCCCTCAGCTTGTGAA[CG]TGACGGTACGGCCGGGCCTGGCCAGGGCGCTGAGCGGGTCCACCGAGCCCTGCGCGCAGC	37	22	24373600	TGGCTCCAGCTTCGGGTAAAACTTTTCATGTTCCCCTCAGCTTGTGAACG	22	22703618	R					LOC391322	NM_001144931	Body	chr22:24372912-24373725	Island				22:22702803-22703712				173973
57045	cg02953382	LOC391322	0.0379044	1.48855	1.48855	VE up vs OV	18630300	70712500	18630300	ACACTCAATTAACAAAAAAATTCATATACAACTCTAAAAACAACATAACA	70712500	ACACTCGATTAACGAAAAAATTCGTATACAACTCTAAAAACGACATAACG	I	A	Red	GTCCGCGAGCCTTGGGTATCTCCAGCTTTTTTCCGCCAGAGCTGTTTCCGTTCCTCTGCC[CG]CCATGCCGTTCCTAGAGCTGCACACGAATTTCCCCGCCAACCGAGTGCCCGCGGGGCTGG	37	22	24373100	GCACTCGGTTGGCGGGGAAATTCGTGTGCAGCTCTAGGAACGGCATGGCG	22	22703134	F					LOC391322;LOC391322	NM_001144931;NM_001144931	5'UTR;1stExon	chr22:24372912-24373725	Island				22:22702803-22703712	22:24372239-24373584	Promoter_Associated		60122
40722	cg12419862	LOC391322	0.0437465	1.36282	1.36282	VE up vs OV	52701500	20663300	52701500	AAAACCAAAACACACAATATTCACAAAAACAAAAATCCCAATACAAACCA	20663300	AAAACCGAAACGCGCAATATTCGCGAAAACAAAAATCCCAATACAAACCG	I	A	Red	CGCACGTCTTTCCCTTGTCGCCCTCCCCAGTCATGACCCGGACGTGACCTTCAGGGACCT[CG]GCCTGTACTGGGATCCCTGTCCCCGCGAACACTGCGCGTTTCGGCTTTCGCGCGCTCGGG	37	22	24373500	CGGCCTGTACTGGGATCCCTGTCCCCGCGAACACTGCGCGTTTCGGCTTT	22	22703484	F					LOC391322	NM_001144931	Body	chr22:24372912-24373725	Island				22:22702803-22703712	22:24372239-24373584	Promoter_Associated		231287
9042	cg18671949	LOC728392	0.0300553	1.2897	1.2897	VE up vs OV	39652400	63795400	39652400	TTCTTAAATACCAAACCTACTAATACCCCAAAATCCCAACCAACAACTCA	63795400	TTCTTAAATACCAAACCTACTAATACCCCGAAATCCCAACCAACGACTCG	I	C	Grn	TCTGCGCAGCAAGGTTTGTCTCCATGGCAACCAGACTGGCGGCGCAAGGGGGAGGAAACG[CG]AGCCGCTGGCTGGGACCCCGGGGCACTAGTAGGCTTGGCACCTAAGAAGCCGAAATGCAA	37	17	5404580	TTCTTAGGTGCCAAGCCTACTAGTGCCCCGGGGTCCCAGCCAGCGGCTCG	17	5345305	F					LOC728392	NM_001162371	TSS200	chr17:5403131-5404602	Island				17:5344554-5345311	17:5402865-5404850	Unclassified		338921
44903	cg27230784	LOC728392	0.0493239	1.28065	1.28065	VE up vs OV	38659500	19631300	38659500	AAATAAATAAATCAACCAAATCTAAATCAAAACACAATAAACAATAAACA	19631300	GAATAAATAAATCAACCGAATCTAAATCAAAACGCAATAAACGATAAACG	I	A	Red	GGGCAGGATCGCGGGTAGGTGGGTCAGCCGGGTCTGGGTCAGAGCGCAGTGGGCGGTGGG[CG]GGGCTACGGCTGTATTTCTAGCGACCCGGGTGGGGGCGGAGCCAGAGGGGCAGGGGGCCT	37	17	5404340	GGGTAGGTGGGTCAGCCGGGTCTGGGTCAGAGCGCAGTGGGCGGTGGGCG	17	5345061	R					LOC728392;LOC728392	NM_001162371;NM_001162371	1stExon;5'UTR	chr17:5403131-5404602	Island	high-CpG:5345048-5345184	DMR		17:5344554-5345311	17:5402865-5404850	Unclassified		475056
116682	cg00997611	LOC91149	0.0111749	1.22569	1.22569	VE up vs OV	65810400	12677300	65810400	AACAAACAAAACAAAAACAAAAACACAAACAAAACAAACACAAAAAATCA	12677300	GACGAACGAAACGAAAACGAAAACGCAAACAAAACGAACGCGAAAAATCG	I	C	Grn	CGGGGTCCGCGCGGCGGACGAGGCGGGGGCGGAGGCGCAGGCAGAGCGAGCGCGGGAGGT[CG]CCGCAGCCAGGGACACCGCGCGCCGCCGCTCAACATGGTCGCTGCGCACGCTGCCCATTC	37	2	173601000	GGCGGACGAGGCGGGGGCGGAGGCGCAGGCAGAGCGAGCGCGGGAGGTCG	2	173308922	R					LOC91149;RAPGEF4;RAPGEF4	NR_026995;NM_007023;NM_007023	Body;1stExon;5'UTR	chr2:173600281-173600970	Island		DMR		2:173308528-173309544	2:173600091-173600920	Unclassified_Cell_type_specific	TRUE	21009
217927	cg10159215	LPPR5	0.0263254	1.26893	1.26893	VE up vs OV	43759300	43759300	43759300	CRAACTAACCTAAAAAATTAACCCAACRCCRCTACTTCTCRAATAATCTC	?		II			GGGGTCGCGAGGGAGGGCGGGGAGTCCCGGGCGACGGGCAGCGGCCGCTGCGCCCCTGCA[CG]AGACCATTCGAGAAGCAGCGGCGCTGGGTCAATCCCCCAGGCTAGCCCGGAGGAGGCGCT	37	1	99470600	GGGCTAGCCTGGGGGATTGACCCAGCGCCGCTGCTTCTCGAATGGTCTCG	1	99243148	F					LPPR5;LPPR5	NM_001010861;NM_001037317	TSS200;TSS200	chr1:99469932-99470968	Island		DMR		1:99242165-99243542	1:99469548-99471008	Unclassified_Cell_type_specific		193542
237112	cg22747650	LRRC61	0.0332357	1.24845	1.24845	VE up vs OV	63759300	63759300	63759300	ATATTAAACAAAAACTTAAAAATCCTTTCTCTAAAACCRCACCRATAAAC	?		II			CCACCCAACATGTATTGAACAAGGGCTTGGAGGTCCTTTCTCTAAGGCCGCACCGATAAA[CG]ATTACCGACTGTTGACCTCACGGCCCCTTCGCTTCCGGCCGCACCGCCTCGCTGCCCACG	37	7	150020000	TATTGAACAAGGGCTTGGAGGTCCTTTCTCTAAGGCCGCACCGATAAACG	7	149651151	R					LRRC61;ACTR3C;LRRC61	NM_001142928;NM_001164458;NM_023942	TSS200;5'UTR;TSS200	chr7:150019950-150020752	Island				7:149650928-149651752	7:150019859-150021604	Promoter_Associated	TRUE	401416
42349	cg27465717	LRRC67	0.00444665	1.21518	1.21518	VE up vs OV	22809400	60724400	22809400	CTCACAAAACAATCCAATAACTAACTCCAATTTAATCAATTTCATCAACA	60724400	CTCGCGAAACAATCCGATAACTAACTCCAATTTAATCGATTTCATCGACG	I	C	Grn	GGCAGCTCACCGCTCGCGGGACAGTCCGGTAGCTAACTCCAGTTTGGTCGGTTTCATCGG[CG]CCGGGTCCCTACGCAGACCAGCGGCGGTTGCTGGGCGACCAGACGCGCTGTCCAAGCGCC	37	8	67940800	CTCGCGGGACAGTCCGGTAGCTAACTCCAGTTTGGTCGGTTTCATCGGCG	8	68103330	R					LRRC67;LRRC67	NM_001013626;NM_001013626	1stExon;5'UTR	chr8:67940691-67940997	Island		DMR	TRUE	8:68103266-68103580			TRUE	478981
48171	cg15744359	LRRC67	0.0183029	1.24353	1.24353	VE up vs OV	65780400	63612300	65780400	AAACAACCTACAATATCACAAAATTTCTCATAAACAACACTTAAACAACA	63612300	AAACAACCTACGATATCGCGAAATTTCTCGTAAACGACGCTTAAACAACG	I	C	Grn	TCGGTTTCATCGGCGCCGGGTCCCTACGCAGACCAGCGGCGGTTGCTGGGCGACCAGACG[CG]CTGTCCAAGCGCCGCTCACGAGAAATCTCGCGACATCGCAGGCTGCTCCCTCCCCGGTGG	37	8	67940800	GAGCAGCCTGCGATGTCGCGAGATTTCTCGTGAGCGGCGCTTGGACAGCG	8	68103377	F					LRRC67	NM_001013626	TSS200	chr8:67940691-67940997	Island		DMR	TRUE	8:68103266-68103580			TRUE	290619
17009	cg00402366	LRRIQ3	0.00667694	1.28893	1.28893	VE up vs OV	41717500	41717500	41717500	CCTTATAAATTAAAAACAAATAACCCAACCCCAACACAATCAAACAAATC	?		II			GGGCTGCAAGCCCTTATGAGTTGGAGACAAGTGGCCCAGCCCCAACACAGTCAGACAAAT[CG]CTGGGCGGCCATCTGCTCCTGAGACCGTTGCTAGAGAAACAAGACAACATCCAAGTTCTC	37	1	74663800	CTTATGAGTTGGAGACAAGTGGCCCAGCCCCAACACAGTCAGACAAATCG	1	74436338	R				TRUE	LRRIQ3;TNNI3K;FPGT;LRRIQ3	NM_001105659;NM_001112808;NM_003838;NM_001105659	1stExon;TSS200;TSS200;5'UTR	chr1:74663826-74664035	N_Shore			TRUE	1:74436210-74436650	1:74663148-74664527	Promoter_Associated		8516
158917	cg10770187	LYPD6	0.0307461	1.4905	1.4905	VE up vs OV	13735300	27645400	13735300	AAAATTTACAAACTTAACACTCAAACCAATTCTCCCAAAATTAAACCACA	27645400	GAAATTTACAAACTTAACGCTCAAACCGATTCTCCCGAAATTAAACCGCG	I	C	Grn	CTCCCGCTGGCCGGAGTTTGCAGACTTGGCGCTCAGGCCGATTCTCCCGGAGTTGGGCCG[CG]CGCGCCGGGCCAATGAGCGCGCCCCGCGGAGGGCTCCGCTCCCCCCGCGCGCGCTGATTG	37	2	150187000	GGAGTTTGCAGACTTGGCGCTCAGGCCGATTCTCCCGGAGTTGGGCCGCG	2	149895169	R					LYPD6	NM_194317	TSS200	chr2:150186463-150187492	Island				2:149894298-149896141	2:150186857-150187007	Unclassified_Cell_type_specific		204016
123325	cg18946117	LYPD6B	0.00897718	1.22542	1.22542	VE up vs OV	42660500	44606300	42660500	AAATAAACTAAACCAACACAACAAACAAAAACAATAATAAATTCAAAACA	44606300	AAATAAACTAAACCAACGCAACAAACGAAAACGATAATAAATTCGAAACG	I	A	Red	GCGCGGGCGGCGAGGTGAGCTGGGCCAGCGCAGCAGGCGGGGGCGGTGGTGGGTTCGGGA[CG]GCTCACCCCGCGCCGGAGCGAGTGCGGGGCCGCGCGACTGCGGCGGGAGATGCGCTGCGC	37	2	149895000	AGGTGAGCTGGGCCAGCGCAGCAGGCGGGGGCGGTGGTGGGTTCGGGACG	2	149603608	R					LYPD6B	NM_177964	5'UTR	chr2:149895022-149895808	Island				2:149603238-149604021			TRUE	343348
85449	cg12687157	MARVELD2	0.0353012	1.24173	1.24173	VE up vs OV	12720400	15795500	12720400	AAACTCTAAAACCAATATCAAACTCCCAAAATAAAAACAAAACCAAAACA	15795500	AAACTCTAAAACCGATATCGAACTCCCGAAATAAAAACGAAACCGAAACG	I	A	Red	GGTTGTCGGGCCGACAGATCCGGGCGGGGCAAAGCCGGGCGGGGAAAGCTGGGCTCGTCC[CG]TCCCGGCCCCGCCCCCACCCCGGGAGCCCGATACCGGTTTCAGAGTCCTGGGCAGCGTGC	37	5	68710900	GGACTCTGAAACCGGTATCGGGCTCCCGGGGTGGGGGCGGGGCCGGGACG	5	68746668	F					MARVELD2;MARVELD2	NM_001038603;NM_144724	TSS200;TSS200	chr5:68710807-68711520	Island			TRUE	5:68746509-68747489	5:68710594-68712104	Unclassified_Cell_type_specific	TRUE	235767
92	cg00035847	MECR	0.0199277	1.20511	1.20511	VE up vs OV	23801400	23801400	23801400	AATTAAATAAAAACATCCATTTAAACAAAAAATTACCTAACACAATATTC	?		II			ATTGTTGTGACAATTAAATGAGAGCATCCATTTAAACAAGGGATTGCCTGACACAATATT[CG]ATCAATAAACATCAGCCATTAATACCCTGATAATTGCCTCTCGGGTCTTCAGCTACCTTC	37	1	29557000	ATTAAATGAGAGCATCCATTTAAACAAGGGATTGCCTGACACAATATTCG	1	29429603	R					MECR;MECR	NM_016011;NM_001024732	Body;5'UTR	chr1:29557220-29557627	N_Shore					1:29556921-29558011	Promoter_Associated		891
3366	cg18373279	MED4	0.00325709	1.20083	1.20083	VE up vs OV	27656400	42742400	27656400	CTAAACCCCCAAAAAACATTCCATAAATATTAAATAACTAACCACAAACA	42742400	CTAAACCCCCAAAAAACGTTCCATAAATATTAAATAACTAACCGCGAACG	I	A	Red	GTCTCCCCAATGCTGAGCCCCCAAGGAGCGTTCCATAAATGTTAAGTGGCTGGCCGCGGA[CG]AAGAGGCTCAGACCGCGCGAGTTCTTATCATTACTAAAATTCCCTCTAACGGGAAAAACC	37	13	48668900	CGTCCGCGGCCAGCCACTTAACATTTATGGAACGCTCCTTGGGGGCTCAG	13	47566853	R					MED4	NM_014166	Body	chr13:48668845-48669392	Island		RDMR		13:47566821-47567393	13:48668389-48669624	Promoter_Associated		334068
11047	cg05616278	MIR574	0.0129474	1.20124	1.20124	VE up vs OV	50742400	34661400	50742400	AAATAAAAACCAAATACCCAAAACTCTTACCACTCAAACAACCAAATACA	34661400	AAATAAAAACCGAATACCCGAAACTCTTACCGCTCAAACGACCGAATACG	I	C	Grn	GGCCGCGTCCCCGCCGGCCCTGCAGACGTGGCGGGGCGGGACCCGCTGGGCACTCCCGCG[CG]TACTCGGCCGCCTGAGCGGTAAGAGCCCCGGGCACTCGGTCCCCATCCCCTTCCCCGGGG	37	4	38869400	GGATGGGGACCGAGTGCCCGGGGCTCTTACCGCTCAGGCGGCCGAGTACG	4	38545831	F					MIR574;FAM114A1;FAM114A1	NR_030300;NM_138389;NM_138389	TSS1500;5'UTR;1stExon	chr4:38869401-38869780	Island				4:38545431-38546393	4:38869087-38869876	Unclassified		111182
146265	cg16397794	MKX	0.0083989	1.21876	1.21876	VE up vs OV	40692400	17709300	40692400	TCTTCAACAAACTCAACAATACAATACTATTTAAAAACAAAAACACCTCA	17709300	TCTTCAACAAACTCAACGATACGATACTATTTAAAAACGAAAACGCCTCG	I	A	Red	GGGGCGGGCGTGAGGACTGTCCAGGACACCGCTGTAGGGCCGGCCACCCCGCTCCCGCTC[CG]AGGCGCCTCCGTCCTCAAACAGCACCGCACCGCTGAGCTTGTTGAAGACGATGGTGTTCA	37	10	28032300	TCTTCAACAAGCTCAGCGGTGCGGTGCTGTTTGAGGACGGAGGCGCCTCG	10	28072288	F					MKX	NM_173576	Body	chr10:28030182-28035211	Island		DMR		10:28071362-28073939				301477
146326	cg11419506	MKX	0.0385464	1.25802	1.25802	VE up vs OV	12677500	32701500	12677500	AAAAATAACAAAACCTTCTCATATTTCCTAACTACCAATCCCAACCAACA	32701500	AAAAATAACGAAACCTTCTCATATTTCCTAACTACCGATCCCAACCGACG	I	A	Red	CCGCCCGGGAACAGGAATAGCGAGGCCTTCTCATGTTTCCTGACTGCCGGTCCCAGCCGG[CG]AACATCCTGCGGGCGCGGTATCCACGTTCCCGGGCGGGTGGAGAGGAAGCGTCCGCGCCC	37	10	28034900	CGCCGGCTGGGACCGGCAGTCAGGAAACATGAGAAGGCCTCGCTATTCCT	10	28074862	R					MKX	NM_173576	TSS200	chr10:28030182-28035211	Island		DMR		10:28074050-28075529				214919
42529	cg14836864	MMACHC	0.0357232	1.20683	1.20683	VE up vs OV	38735400	35770400	38735400	ACATAACAACCCAATTATCCTTAAAACTTCATTCCCCAACAAACTCAACA	35770400	ACGTAACGACCCAATTATCCTTAAAACTTCATTCCCCAACAAACTCAACG	I	T	Red	AGCTGACTCAAAACGTAACGGCCCAATTGTCCTTGAGACTTCATTCCCCAGCAAGCTCAG[CG]TGTAACGTGCGCTATGGAGCCGAAAGTCGCAGAGCTGAAGCAGAAGATCGAGGACACGCT	37	1	45966000	CGCTGAGCTTGCTGGGGAATGAAGTCTCAAGGACAATTGGGCCGTTACGT	1	45738577	R					MMACHC;MMACHC;CCDC163P	NM_015506;NM_015506;NM_001102601	1stExon;5'UTR;TSS1500	chr1:45965586-45966049	Island				1:45738174-45738655	1:45964910-45966192	Promoter_Associated		275935
60826	cg15836635	MOS	0.040397	1.34841	1.34841	VE up vs OV	20658400	66709300	20658400	ACCATATTCAAAAAAACAACAACACATACTATACACAATAATAACCTACA	66709300	GCCGTATTCGAAAAAACGACAACACATACTATACGCGATAATAACCTACG	I	A	Red	CAAGGCGCTGCCCGGGGAGCGAGTCCTCGAAGACGGCAGCGGAGAGGGACGGGCGCAGGT[CG]TAGGCCACCACCGCGTACAGTATGTGCTGCCGCTCCCCCGAATACGGCGCCTGCTTGGTA	37	8	57025700	GCCGTATTCGGGGGAGCGGCAGCACATACTGTACGCGGTGGTGGCCTACG	8	57188216	F					MOS	NM_005372	1stExon	chr8:57025546-57026543	Island				8:57188101-57189088	8:57025635-57026226	Unclassified_Cell_type_specific		292053
177498	cg26218412	MOSC2	0.021733	1.27518	1.27518	VE up vs OV	30622400	33657400	30622400	AAAAACAAACAAACAACAACAAAAATACCCTAAACACCATAAAAACAACA	33657400	AAAAACAAACAAACAACGACGAAAATACCCTAAACGCCGTAAAAACGACG	I	C	Grn	AGAGGGAGGAGACACTGACCACCCCAGAGGCCGCCCCATTAGCTCGCTTGCTTTGGGCGG[CG]TCGCTCCCACGGCGCCCAGGGTACCCCCGCCGCTGTCTGCCTGTCTTCCTCCATTACCGC	37	1	220922000	GAAGACAGGCAGACAGCGGCGGGGGTACCCTGGGCGCCGTGGGAGCGACG	1	218988234	F					MOSC2	NM_017898	TSS200	chr1:220921411-220922176	Island	high-CpG:218988199-218988336			1:218987871-218988799	1:220921532-220921696	Unclassified_Cell_type_specific	TRUE	457421
139659	cg26000554	MOSC2	0.0219585	1.29259	1.29259	VE up vs OV	40762500	17636400	40762500	AAAAAAAACAAACAAACAACAACAAAAATACCCTAAACACCATAAAAACA	17636400	AAAAAAAACAAACAAACAACGACGAAAATACCCTAAACGCCGTAAAAACG	I	A	Red	GGGAGGAGACACTGACCACCCCAGAGGCCGCCCCATTAGCTCGCTTGCTTTGGGCGGCGT[CG]CTCCCACGGCGCCCAGGGTACCCCCGCCGCTGTCTGCCTGTCTTCCTCCATTACCGCGCA	37	1	220922000	CGCTCCCACGGCGCCCAGGGTACCCCCGCCGCTGTCTGCCTGTCTTCCTC	1	218988237	F					MOSC2	NM_017898	TSS200	chr1:220921411-220922176	Island	high-CpG:218988199-218988336			1:218987871-218988799	1:220921532-220921696	Unclassified_Cell_type_specific	TRUE	453755
100673	cg24185576	MPPED2	0.0396055	1.22706	1.22706	VE up vs OV	15762300	15762300	15762300	TCCTAAAAAAAAATTTACTTTCRCTCAAAAATTAAAAATCAACCCTCCCC	?		II			GGGAAGACACCTCCTAAAAAAGAATTTGCTTTCGCTCAGGGGTTGAAAATCAGCCCTCCC[CG]AGCGCCGAATTGCCCGGGAGGCGCCCGCTCGTGCGGATGTCAGGGGCACCGGGGCAGCCC	37	11	30607400	CGGGGAGGGCTGATTTTCAACCCCTGAGCGAAAGCAAATTCTTTTTTAGG	11	30563936	R					MPPED2	NM_001145399	5'UTR	chr11:30606004-30608128	Island		DMR		11:30563332-30564782	11:30607022-30608133	Unclassified_Cell_type_specific	TRUE	425173
4433	cg04981088	MPV17L	0.00106431	1.40388	1.40388	VE up vs OV	65706400	40743300	65706400	AACCTCCAAATTAAACAACACAAACTAAATATATATAAATCACTCAATCA	40743300	AACCTCCGAATTAAACGACGCGAACTAAATATATATAAATCGCTCAATCG	I	C	Grn	AGGACGGCCCGTGGCCTCCGGATTGGACGGCGCGAGCTGGGTGTGTGTGGGTCGCTCAAT[CG]CTCCGGAGCTTCTGGAGGGGGCAGATGCAGGTGCCGGCTGCTGCAGTGCAGTAGCTGCTG	37	16	15489600	GGCCTCCGGATTGGACGGCGCGAGCTGGGTGTGTGTGGGTCGCTCAATCG	16	15397115	R					MPV17L;MPV17L;MPV17L;MPV17L	NM_173803;NM_173803;NM_001128423;NM_001128423	1stExon;5'UTR;1stExon;5'UTR	chr16:15489526-15490075	Island	high-CpG:15397087-15397183			16:15397059-15397565			TRUE	99329
8068	cg23889112	MRPL19	0.00807762	2.51699	2.51699	VE up vs OV	59793400	50726400	59793400	CACAAATAAAACACTACCCTAACACTAAACCAACAACTAAAATCAATACA	50726400	CGCAAATAAAACACTACCCTAACGCTAAACCGACAACTAAAATCGATACG	I	C	Grn	GTGGAACCGGAACGCAGGTGAGGCACTGCCCTGGCGCTAGGCCGGCAACTGGGGTCGGTG[CG]CGCGTGAGCGCGTTCGCGTTCGAGGTCCCGGCTCTAAGGTGGGGGCTGCACCTCCCCCTG	37	2	75874400	CGCAGGTGAGGCACTGCCCTGGCGCTAGGCCGGCAACTGGGGTCGGTGCG	2	75727897	R					MRPL19	NM_014763	Body	chr2:75873981-75874420	Island				2:75727298-75727920	2:75873467-75874934	Promoter_Associated		419941
193138	cg08573648	MTSS1L	0.040374	1.28484	1.28484	VE up vs OV	65761500	54605300	65761500	AACTCAAATTTCAAAACCCTAATTTCTAACCATAAATAAACCTACACCCA	54605300	AACTCGAATTTCAAAACCCTAATTTCTAACCGTAAATAAACCTACGCCCG	I	C	Grn	CCGCGAGGAGGGAGGGAAGGAGGGCGGGCCGCGCGGGAGGGGGCTGTGGGAACGGCCGCG[CG]GGCGCAGGCCCATTCACGGCCAGAAACCAGGGCTTTGAAATCCGAGCCCGGGCGCTGCCA	37	16	70720100	GGCTCGGATTTCAAAGCCCTGGTTTCTGGCCGTGAATGGGCCTGCGCCCG	16	69277580	F					MTSS1L	NM_138383	TSS200	chr16:70719114-70720441	Island				16:69276662-69277967	16:70718824-70720508	Unclassified_Cell_type_specific		165865
94645	cg00778858	MTUS1	0.03309	1.24662	1.24662	VE up vs OV	63788400	22682400	63788400	CAAAACACTTAAAAAAACTACAAATAAATACACACTAAAATCTATTCCCA	22682400	CGAAACGCTTAAAAAAACTACGAATAAATACGCGCTAAAATCTATTCCCG	I	C	Grn	GGTCCCGTCACCCTGGGCGGCGCGCTCGCCTGTCCCCTCCCCACCCCGGCCGCCGGGCAG[CG]GGAACAGATTCCAGCGCGCACTTACCCGCAGCTCCTTCAAGCGCTCCGGGAGCAAAGACG	37	8	17658500	CGGGAACAGATTCCAGCGCGCACTTACCCGCAGCTCCTTCAAGCGCTCCG	8	17702823	F					MTUS1;MTUS1	NM_001001924;NM_001001925	TSS200;TSS200	chr8:17658166-17659321	Island				8:17702447-17703637	8:17658102-17659618	Unclassified_Cell_type_specific	TRUE	16451
243159	cg00397324	MX1	0.0428058	1.40801	1.40801	VE up vs OV	36693400	16806500	36693400	TTACTTTCACACATTCCCAAAAAATAAAAATCAACAAAAAACAATAATCA	16806500	TTACTTTCGCGCGTTCCCAAAAAATAAAAATCGACGAAAAACAATAATCG	I	A	Red	GAAGGGCGCCGGGAAAGTTTCAGATCCACGGCTGCGCGGGCCACGAGCCCACCCGAACGC[CG]ACCACTGCTTTCCGTCGACTTCTATTTCCTGGGAACGCGCGAAAGCAAACCCAAGTCAGA	37	21	42798600	TTGCTTTCGCGCGTTCCCAGGAAATAGAAGTCGACGGAAAGCAGTGGTCG	21	41720464	F					MX1;MX1	NM_002462;NM_001144925	5'UTR;5'UTR	chr21:42798146-42798884	Island		DMR	TRUE	21:41720233-41720850	21:42797543-42799269	Promoter_Associated_Cell_type_specific	TRUE	8393
53555	cg14793596	MXRA8	0.0494027	1.25122	1.25122	VE up vs OV	13619400	54731400	13619400	CAAAAAAACCTCCTTCACCTAAACCTAAAACACCACTATAACTAAAACCA	54731400	CAAAAAAACCTCCTTCACCTAAACCTAAAACGCCGCTATAACTAAAACCG	I	T	Red	CTTCCCGGGTCCCAGGGAGGCCTCCTTCACCTGGGCCTGGGGCGCCGCTGTGGCTGGAGC[CG]TTGCCCGGAGAGCCCCGGGGGGGCGGCTCCGCGTGGGGTTCGGCGACCGTCAGGTGGAAG	37	1	1290090	CGGCTCCAGCCACAGCGGCGCCCCAGGCCCAGGTGAAGGAGGCCTCCCTG	1	1279955	R					MXRA8	NM_032348	Body	chr1:1289707-1291126	Island			TRUE	1:1279462-1280955	1:1289971-1290347	Unclassified_Cell_type_specific		275249
62833	cg15201545	MYL5	0.036893	0.725968	-1.37747	VE down vs OV	21755500	21755500	21755500	CRAAACTAACTCAAAAAAATCAAATCAACRATTAAAAACCCCTCCCCTCC	?		II			CGTCTGAGGGACGGAACTGGCTCAGAGGGATCAGGTCAGCGGTTGGAGACCCCTCCCCTC[CG]TTAGATCAGCGGCTGGAGACCCCTCCGCGGCCTGAGCGTCTGTCCCAGCCGGAGGGGCGG	37	4	675137	CGGAGGGGAGGGGTCTCCAACCGCTGACCTGATCCCTCTGAGCCAGTTCC	4	665137	R					MYL5	NM_002477	Body	chr4:674843-676091	Island				4:664566-666047				281994
67848	cg17035899	MYL5	0.0372224	0.701595	-1.42532	VE down vs OV	23638400	41790400	23638400	AATCTAAAAAAAATACAAAAATCCTAAAAAATAACCCAACATTAATCTCA	41790400	AATCTAAAAAAAATACGAAAATCCTAAAAAATAACCCGACATTAATCTCG	I	C	Grn	ACAGCTGTGCGGTCCGGAGCCGCCCCCCACCCCCGACGCGCCGCTCCCAGCCCCAGCGGG[CG]AGACTAATGCCGGGCCACCCCTCAGGACCCCCGCACCTCCCCCAGACCCCACACGGTCCT	37	4	675264	GGTCTGGGGGAGGTGCGGGGGTCCTGAGGGGTGGCCCGGCATTAGTCTCG	4	665264	F					MYL5	NM_002477	Body	chr4:674843-676091	Island				4:664566-666047				312422
79969	cg19547629	MYRIP	0.0118351	1.31621	1.31621	VE up vs OV	16643400	21607500	16643400	AAAACACAAATACTTAAACTTACTCAAAAATCATCACAAAACCAAAATCA	21607500	AAAACGCGAATACTTAAACTTACTCAAAAATCATCGCGAAACCAAAATCG	I	C	Grn	GCGGAGGGGCGAGGGGCGCGGGTACTTGAACTTGCTCAGGGATCATCGCGGAGCCAGAAT[CG]CCTCTTTCTCTCGCTGCTGGGGTGGGAGCTCGCCTCTGCGTTTCCCTCGCGTTTTCCGAT	37	3	39851600	GGGGCGCGGGTACTTGAACTTGCTCAGGGATCATCGCGGAGCCAGAATCG	3	39826645	R				TRUE	MYRIP	NM_015460	5'UTR	chr3:39851025-39851820	Island				3:39825625-39827376				352450
260528	cg21433313	NAT15	0.0465914	0.831108	-1.20321	VE down vs OV	37809400	37809400	37809400	AACAATTTAAAACTATCCCTAAATAAAACAAACAACTTAAACTACCCTCC	?		II			AGACCCTGTCTCAACAACAAAAACTTCGCGTTAGATCTTGCATTATAGAACCCCTACAAC[CG]GAGGGCAGCTTAAGTTGCCTGTTTTACTCAGGGACAGCCCTAAACTGCCTTTCGCCAGAA	37	16	3507490	CGGAGGGCAGCTTAAGTTGCCTGTTTTACTCAGGGACAGCCCTAAACTGC	16	3447493	F					NAT15;NAT15;NAT15	NM_024845;NM_001083601;NM_001083600	TSS1500;5'UTR;TSS1500	chr16:3507545-3508606	N_Shore				16:3447493-3448706	16:3507388-3509272	Promoter_Associated		381834
4135	cg15234400	NBLA00301	0.000517183	1.23608	1.23608	VE up vs OV	60615400	60615400	60615400	AACRAACCTAATTTCAATTAATCCCTATTCTAAATTCAATACTTTAAAAC	?		II			GTGCAGGGCCCATTCTTTTTCTAGGAAAGGGGTTAACATCCTTGAACGTCCCCAGACAAG[CG]TCTTAAAGCATTGAACCTAGAATAGGGATTAACTGAAACTAGGCTCGTTGGTAAGCGCCA	37	4	174453000	ACGAGCCTAGTTTCAGTTAATCCCTATTCTAGGTTCAATGCTTTAAGACG	4	174689741	F					NBLA00301	NR_003679	Body	chr4:174450046-174451469	S_Shore		RDMR						282488
73366	cg25818292	NCAM2	0.0239641	1.24579	1.24579	VE up vs OV	61631400	40637400	61631400	AAACAAAACTTACAATCACTTTACAAAAAAAAACACACAAACTACAAACA	40637400	AAACGAAACTTACAATCACTTTACGAAAAAAAACGCGCGAACTACGAACG	I	A	Red	ATAGTGCGGCAAGAGCGGAGCTTGCAGTCACTTTGCGAGGAGGAGCGCGCGGGCTGCGGG[CG]GCTGGGGCACCGCGGGAGCGGCGGCGGCGGCTCTAGCAGAGGCGGCCGGGGCAGCGAAAG	37	21	22370800	CGCCCGCAGCCCGCGCGCTCCTCCTCGCAAAGTGACTGCAAGCTCCGCTC	21	21292629	R					NCAM2;NCAM2	NM_004540;NM_004540	5'UTR;1stExon	chr21:22369423-22370582	S_Shore	high-CpG:21292481-21292652			21:21291439-21292801	21:22369802-22371118	Unclassified_Cell_type_specific	TRUE	451083
102175	cg13403462	NECAB3	0.0191153	1.23864	1.23864	VE up vs OV	14682300	14682300	14682300	CCTACCAACTCCAAACACTTAACTCTTTAAATAAAAAACTATCCCCCAAC	?		II			CTCCAGGCTGCTGTACGATGTGTTCAACTGAGTCAGGCTGGACTGGGGGGGGTGGCACTG[CG]TTGGGGGACAGCTCTCTATCTAAAGAGTCAAGTGTTTGGAGCTGGCAGGGTCCTCCTGGA	37	20	32256100	CTGCCAGCTCCAAACACTTGACTCTTTAGATAGAGAGCTGTCCCCCAACG	20	31719732	F					NECAB3;NECAB3;C20orf134;C20orf134	NM_031231;NM_031232;NM_001024675;NM_001024675	Body;Body;1stExon;3'UTR	chr20:32254811-32255989	S_Shore					20:32255496-32256459	Promoter_Associated		246967
263267	cg07470512	NECAB3	0.0420273	1.34444	1.34444	VE up vs OV	60682400	60682400	60682400	CCAACCRCRCATAATACTAAAAAACTCTAACTTAATACCCAACTAAAACC	?		II			GCGGGCGAGAACCAGCCGCGCATAGTGCTGAAGAGCTCTAGCTTGGTGCCCAGCTGGGAC[CG]GCCGGTGCTGCCCGGAGCGCCGGGCTGCGAGCTGGCGGGCGGCGTGGCGCGGGCGCACCC	37	20	32255100	CAGCCGCGCATAGTGCTGAAGAGCTCTAGCTTGGTGCCCAGCTGGGACCG	20	31718713	R					NECAB3;NECAB3;C20orf134;C20orf134	NM_031231;NM_031232;NM_001024675;NM_001024675	Body;Body;1stExon;5'UTR	chr20:32254811-32255989	Island				20:31718204-31719551				145703
10771	cg19731891	NKAIN1	0.0043933	1.31391	1.31391	VE up vs OV	64697300	64697300	64697300	CATACTTTTAAAATCCACTCTCCCTAACCTACCTTTATTTCCCRCAAATC	?		II			GCGGCAGCTGCGGTCAGCCCAGGGCGAGGCGCCGGGGTGGGCGCGGGGCAGAGGCTACCC[CG]ACCTGCGGGAAACAAAGGCAGGTTAGGGAGAGTGGATCCCAAAAGTATGGGGGCGGAGAG	37	1	31654600	ATACTTTTGGGATCCACTCTCCCTAACCTGCCTTTGTTTCCCGCAGGTCG	1	31427143	F					NKAIN1	NM_024522	Body	chr1:31654422-31654833	Island			TRUE	1:31426928-31427922	1:31654136-31655553	Unclassified		355557
19304	cg08847173	NKAIN1	0.0174925	1.25913	1.25913	VE up vs OV	43761500	44679300	43761500	AAAACACCTAATATCCATAAAAATCAAAACCACCAATAAAATCAACTACA	44679300	AAAACGCCTAATATCCGTAAAAATCAAAACCGCCGATAAAATCAACTACG	I	A	Red	GCGACGTCTTCTGGGGCGCCTGGTATCCGTAGGAGTCAAAGCCGCCGATGAAGTCAACTG[CG]GAAGAGGGGCGGCGCATGTTAGGGATCGGCGGCGGGGGCGAGGAGAGGGAGACTGGGTCC	37	1	31654800	CGCAGTTGACTTCATCGGCGGCTTTGACTCCTACGGATACCAGGCGCCCC	1	31427379	R					NKAIN1	NM_024522	Body	chr1:31654422-31654833	Island			TRUE	1:31426928-31427922	1:31654136-31655553	Unclassified		170671
15786	cg25010788	NKAIN1	0.0223261	1.24016	1.24016	VE up vs OV	38685500	72749300	38685500	CACATCTCCAAATACAAACACAAAATTAAACACAAACTACAATAAACACA	72749300	CGCATCTCCAAATACAAACGCGAAATTAAACACAAACTACAATAAACGCG	I	C	Grn	CACGTCCAAGTCCGCATCTCCAGATGCAGACGCGGGGTTGGGCACAGGCTGCAGTGAGCG[CG]CGGGCCACCAGGGGGACACGCCTGCGCCTTGGCCCGAGCTCGCGGCAGCTGCGGTCAGCC	37	1	31654500	CGCATCTCCAGATGCAGACGCGGGGTTGGGCACAGGCTGCAGTGAGCGCG	1	31427040	R					NKAIN1	NM_024522	3'UTR	chr1:31654422-31654833	Island			TRUE	1:31426928-31427922	1:31654136-31655553	Unclassified		438512
66612	cg26885821	NKAIN2	0.00790775	1.32877	1.32877	VE up vs OV	47604400	65691300	47604400	CTAAAAAACATAAAACAAACAACACAAAAAACAACAAAAACAAAACTTCA	65691300	CTAAAAAACGTAAAACGAACGACGCGAAAAACGACAAAAACGAAACTTCG	I	C	Grn	GCGGCGGCCGCGCTGGGGGGCGTGAGGCGAGCGGCGCGGAGAGCGGCAGGGGCGAAACTT[CG]CGGGCCAGATGCCCGAGGGCGCGGCGGCGCTGCCAGGCTGCCGCTGCTGCCCCTGCGGGC	37	6	124125000	CTGGGGGGCGTGAGGCGAGCGGCGCGGAGAGCGGCAGGGGCGAAACTTCG	6	124166701	R					NKAIN2	NM_001040214	TSS200	chr6:124124177-124125309	Island	high-CpG:124166600-124166846	DMR	TRUE	6:124165854-124167008				469143
70724	cg14867569	NKX2-1	0.00770688	1.20123	1.20123	VE up vs OV	49662500	38735300	49662500	CACTATTAATCTACATATCTATCAATCTATCTACCTCTCTTCTACCACCA	38735300	CACTATTAATCTACGTATCTATCAATCTATCTACCTCTCTTCTACCGCCG	I	T	Red	ACCCTGGGGCCGCACTGTTGGTCTACGTGTCTGTCAGTCTGTCTGCCTCTCTTCTGCCGC[CG]TCAGAGGGACACCTCTGCTCCCCGCCCCCTTTCCCCCTACCGGAGAGAATCCGAGCGGGC	37	14	36989500	CGGCGGCAGAAGAGAGGCAGACAGACTGACAGACACGTAGACCAACAGTG	14	36059205	R					NKX2-1;NKX2-1	NM_001079668;NM_003317	TSS200;TSS1500	chr14:36986362-36990576	Island			TRUE	14:36058703-36060161				276515
87288	cg21977377	NKX2-2	0.0303224	1.26304	1.26304	VE up vs OV	16690300	23725400	16690300	CAAATCAAAATCTAATTCCAAAACCACCACTACAAAATAAAACACACCCA	23725400	CAAATCAAAATCTAATTCCAAAACCACCGCTACAAAATAAAACGCGCCCG	I	A	Red	ACGGGCACGGCCACCCGGCGCGGCGAGGGCAGGGGCGTCACCTCCATACCTTTCTCGGCC[CG]GGCGCGCTTCATCTTGTAGCGGTGGTTCTGGAACCAGATCTTGACCTGCGTGGGCGTGAG	37	20	21492800	CGGGCGCGCTTCATCTTGTAGCGGTGGTTCTGGAACCAGATCTTGACCTG	20	21440823	F					NKX2-2	NM_002509	Body	chr20:21485932-21496714	Island		DMR		20:21440488-21441759	20:21492083-21493709	Unclassified_Cell_type_specific		390154
16359	cg15854847	NKX2-6	0.00229951	1.20177	1.20177	VE up vs OV	45722500	24712400	45722500	TCCACAAATACAAAAAAACCCAAAAAACTTTCAATACCTAAAAATAAACA	24712400	TCCGCGAATACGAAAAAACCCGAAAAACTTTCAATACCTAAAAATAAACG	I	C	Grn	CCAGCTTTCTGTCACCGCCGCCGCCACCAGCGTTGTGAACCTCTGACCCTCGCGGCTCTG[CG]TCCATTCTCAGGTACTGAAAGTTTTCCGGGCTCTTCCGCACCCGCGGATGTGGCGAAGCC	37	8	23564000	TCCGCGGGTGCGGAAGAGCCCGGAAAACTTTCAGTACCTGAGAATGGACG	8	23619915	F					NKX2-6	NM_001136271	TSS200	chr8:23562475-23565175	Island			TRUE	8:23618421-23621147				292393
153	cg04808029	NKX3-2	0.00127455	1.25585	1.25585	VE up vs OV	34741400	60640500	34741400	AAAAAATCTCCAAACAAAATAAACCTCTAAAATAAAAACAAAAATCAACA	60640500	AAAAAATCTCCGAACGAAATAAACCTCTAAAATAAAAACGAAAATCGACG	I	C	Grn	CCGCCGCCGCCCACTGCTGCGCGGCCCAGCAGCTCCCGCCCCACTCCGTCCCAGGATCAG[CG]CCGACCCTCGCCCCCACCTTAGAGGCCCACCCCGCCCGGAGACCCCCTCCCCCCGAATCC	37	4	13546200	CGCCGACCCTCGCCCCCACCTTAGAGGCCCACCCCGCCCGGAGACCCCCT	4	13155308	F					NKX3-2	NM_001189	TSS200	chr4:13543562-13546494	Island		DMR		4:13154350-13155996				95949
50581	cg20393324	NKX3-2	0.0180784	1.31026	1.31026	VE up vs OV	25721500	33666500	25721500	AAATCAACACTAATCCTAAAACAAAATAAAACAAAAACTACTAAACCACA	33666500	AAATCGACGCTAATCCTAAAACGAAATAAAACGAAAACTACTAAACCGCG	I	C	Grn	AGCGCCGGCGGCCGCAGCGCGAGTGAGCTGGGTGTGCGAGGCCGCCGCCGCCCACTGCTG[CG]CGGCCCAGCAGCTCCCGCCCCACTCCGTCCCAGGATCAGCGCCGACCCTCGCCCCCACCT	37	4	13546200	CGCGGCCCAGCAGCTCCCGCCCCACTCCGTCCCAGGATCAGCGCCGACCC	4	13155267	F					NKX3-2	NM_001189	TSS200	chr4:13543562-13546494	Island		DMR		4:13154350-13155996				366082
7678	cg10727171	NPAS3	0.00432529	1.32278	1.32278	VE up vs OV	73695500	29734400	73695500	TAAACACACAAAAATTCACCTATAAACCCTAAAATCTACACTCCTATACA	29734400	TAAACGCGCGAAAATTCACCTATAAACCCTAAAATCTACACTCCTATACG	I	T	Red	TGTATGTGAGTTTAAACGCGCGGGGATTCACCTGTGAACCCTGGGGTCTGCACTCCTGTA[CG]TCCGTGACTGATGCAGATGCTCCGGCTTTGGGAACGCTGCTGAGAGCGCCAGAGCCACAA	37	14	33407300	TAAACGCGCGGGGATTCACCTGTGAACCCTGGGGTCTGCACTCCTGTACG	14	32477085	R					NPAS3;NPAS3;NPAS3;NPAS3	NM_001164749;NM_001165893;NM_022123;NM_173159	TSS1500;TSS1500;TSS1500;TSS1500	chr14:33402094-33404079	S_Shelf		RDMR		14:32476987-32478561			TRUE	203391
10236	cg11787167	NPAS3	0.00837112	1.38161	1.38161	VE up vs OV	16716400	16716400	16716400	CTACACTCCTATACRTCCRTAACTAATACAAATACTCCRACTTTAAAAAC	?		II			AACCCTGGGGTCTGCACTCCTGTACGTCCGTGACTGATGCAGATGCTCCGGCTTTGGGAA[CG]CTGCTGAGAGCGCCAGAGCCACAAGGTGCTTGTGCTGCTGCTGCACCGCCCACGGGGCTC	37	14	33407400	TGCACTCCTGTACGTCCGTGACTGATGCAGATGCTCCGGCTTTGGGAACG	14	32477121	R					NPAS3;NPAS3;NPAS3;NPAS3	NM_001164749;NM_001165893;NM_022123;NM_173159	TSS1500;TSS1500;TSS1500;TSS1500	chr14:33402094-33404079	S_Shelf		RDMR		14:32476987-32478561			TRUE	220786
185621	cg07108206	NPPC	0.0268063	1.33474	1.33474	VE up vs OV	60798400	42654400	60798400	CATACAATACCACAAAACACACACATAAACATAAATATCTTAATTCCACA	42654400	CATACGATACCGCGAAACACACGCATAAACATAAATATCTTAATTCCGCG	I	C	Grn	GTGCAGGGGTGTCGCCAGCCTGAGTGTTTGAGCGCAAGGCGGGAACGAGGGGACTGCGAG[CG]CGGAACCAAGATATTCATGCTCATGCGTGTGCTCCGCGGCATCGTATGCTCGCCAGTTAC	37	2	232792000	CGCGGAACCAAGATATTCATGCTCATGCGTGTGCTCCGCGGCATCGTATG	2	232500058	F					NPPC	NM_024409	TSS1500	chr2:232791575-232792016	Island		CDMR		2:232498240-232500421	2:232791622-232792695	Unclassified_Cell_type_specific		138873
18741	cg04407470	NR2E1	0.0101623	1.24147	1.24147	VE up vs OV	72789500	42727400	72789500	CAAAACAACTAAAAAATCAACACACAACAAACCAAATCAAAACTAAATCA	42727400	CGAAACAACTAAAAAATCGACGCGCAACGAACCGAATCAAAACTAAATCG	I	A	Red	GTCCCTCGGGCCCGGGGCAGCTAGGAGGTCGGCGCGCAGCGGGCCGGGTCAGGACTGGGT[CG]AGCAGACAGAGCTGCAGCCCCCGCCTTGCCCGGCTTCTCGCGGCTGGAGAGCAGAGCGAT	37	6	108490000	CGACCCAGTCCTGACCCGGCCCGCTGCGCGCCGACCTCCTAGCTGCCCCG	6	108596670	R					NR2E1	NM_003269	Body	chr6:108485671-108490539	Island		DMR	TRUE	6:108595967-108596761				88460
104012	cg12463600	NR2E1	0.0103488	1.25304	1.25304	VE up vs OV	30705400	30705400	30705400	TCATTCTTAATCCRATACCCCTTCTATTAAATAAAACTTAAATCTAACCC	?		II			GACCCCATCCTCAGCCCTGACTTTCCGTAGATATGTGCAAAATGAGTAAATTACTCACCT[CG]GGCCAGATCCAAGTTTTACCCAACAGAAGGGGCACCGGACCAAGAATGAACCAACTCACA	37	6	108487000	CGGGCCAGATCCAAGTTTTACCCAACAGAAGGGGCACCGGACCAAGAATG	6	108593466	F					NR2E1	NM_003269	TSS1500	chr6:108485671-108490539	Island			TRUE	6:108591995-108595073	6:108486281-108486875	Unclassified_Cell_type_specific		232054
42454	cg02968429	NR2F2	0.0077278	1.23625	1.23625	VE up vs OV	55757400	24644400	55757400	AAAAACTCAATAAACTAATCACAAAAAAACCACTTCTACCAACCCCAACA	24644400	AAAAACTCAATAAACTAATCGCGAAAAAACCACTTCTACCAACCCCGACG	I	C	Grn	GTTCACTATATAGAGAGCTCAGTGAGCTGATCGCGGAGAAGCCACTTCTGCCAGCCCCGG[CG]CCTATAAATCGCATTCCCTCCCGCGCCCCCCTTTTTAGCATATTTGATCACTTTGATTCT	37	15	96874000	CGCCGGGGCTGGCAGAAGTGGCTTCTCCGCGATCAGCTCACTGAGCTCTC	15	94674958	R					NR2F2;NR2F2	NM_021005;NM_001145155	TSS200;Body	chr15:96873408-96877721	Island	high-CpG:94674791-94675270			15:94674413-94676109	15:96873561-96874038	NonGene_Associated_Cell_type_specific		60459
172707	cg01151966	NRG3	0.046669	1.23244	1.23244	VE up vs OV	71759400	71759400	71759400	CTAAAATTAATCTCTCCAAAAAAATACTAACCRAAAATTAACTACRAACC	?		II			TCCGCGCTGCGCTGGGATTGGTCTCTCCAGAAGAGTGCTGGCCGAGGGTTGGCTGCGGGC[CG]GCTGAAGAACAGGTGCACCTCACCGCCCGGGCTCGCGGAGCAGCCGCCGAAGATCGCGGC	37	10	83634500	CGGCCCGCAGCCAACCCTCGGCCAGCACTCTTCTGGAGAGACCAATCCCA	10	83624465	R					NRG3;NRG3	NM_001010848;NM_001165972	TSS1500;TSS1500	chr10:83633820-83635729	Island		DMR		10:83623844-83625785			TRUE	24252
32712	cg22937649	NTN1	0.0275042	1.2173	1.2173	VE up vs OV	26731300	35633500	26731300	AACCACAAACAAAAACTACTAAACCTCACAACAACAAATTCATAAAAACA	35633500	AACCGCGAACGAAAACTACTAAACCTCGCAACGACGAATTCATAAAAACG	I	C	Grn	GGCGGCGGGTGGGGCCGCGGGCGGGAGCTGCTGGGCCTCGCAGCGGCGAGTTCATAGGAG[CG]CGGGTCGAGGGAACGGCGGGAGGCGCGTTCGCCGATGCCCGGGACCCGGGAGGGCTCAGA	37	17	8926790	GGCCGCGGGCGGGAGCTGCTGGGCCTCGCAGCGGCGAGTTCATAGGAGCG	17	8867519	R					NTN1	NM_004822	Body	chr17:8924167-8926920	Island		DMR	TRUE	17:8864893-8867921				404537
373935	cg14861803	NUDT16	0.0385722	1.25532	1.25532	VE up vs OV	30677400	11766300	30677400	TAACCAAAACCCACAAACTAAAACTAAACAAAACCCTAACACTAAAATCA	11766300	TAACCGAAACCCGCAAACTAAAACTAAACGAAACCCTAACGCTAAAATCG	I	A	Red	AGTGTCCGGCCATGGCCGGAGCCCGCAGGCTGGAGCTAGGCGAGGCCCTGGCGCTGGGGT[CG]GGCTGGCGTCATGCGTGCCACGCTCTCCTCTACGCGCCGGACCCTGGGATGCTCTTCGGC	37	3	131101000	TGGCCGGAGCCCGCAGGCTGGAGCTAGGCGAGGCCCTGGCGCTGGGGTCG	3	132583388	R					NUDT16	NM_152395	TSS200	chr3:131100341-131101151	Island	high-CpG:132583262-132583478			3:132582862-132583793	3:131099999-131101499	Promoter_Associated		276418
214082	cg08190450	NXN	0.0165423	1.20763	1.20763	VE up vs OV	46699500	46699500	46699500	TAAAATAAAATACATCCTTACCACATCAATCAAATATCAAAAAACAACAC	?		II			AAAGCACGTTCTAGGGTGGGGTGCATCCTTACCACATCAGTCAGATGTCAAAAGGCAGCA[CG]TAAATTGAATAAGGGAAGGAAAATGCCGGGCGGCCTCATTCACGTCCGGCATGTTCCGCT	37	17	800717	CGTGCTGCCTTTTGACATCTGACTGATGTGGTAAGGATGCACCCCACCCT	17	747467	R					NXN	NM_022463	Body					TRUE	17:747467-747516				158963
60427	cg09966895	ODZ4	0.0320878	1.27253	1.27253	VE up vs OV	46635500	46635500	46635500	AAACCACAAAAAACTAACACTTCAACCCAAATTAAAACCCAAAAATTCAC	?		II			CTTCCCTTCTGAAACCACAGAGGGCTAGCACTTCAACCCAAATTAGAGCCCAAAGATTCA[CG]CAGTCACCAAGTTTCTGACCTGGTAGAGTCTTAGAGATCCTAAGTCCTGATTCCCATCTA	37	11	78738300	AACCACAGAGGGCTAGCACTTCAACCCAAATTAGAGCCCAAAGATTCACG	11	78415974	R					ODZ4	NM_001098816	Body					TRUE					190045
84602	cg22869726	OLIG2	0.0392406	1.21249	1.21249	VE up vs OV	35803400	73600400	35803400	AAAACCAACCAAACCCCTAAAAATACAAATACTTATTATAAATCAACACA	73600400	AAAACCGACCGAACCCCTAAAAATACGAATACTTATTATAAATCGACGCG	I	A	Red	CACCGGGCTATAAAAACCGGCCGAGCCCCTAAAGGTGCGGATGCTTATTATAGATCGACG[CG]ACACCAGCGCCCGGTGCCAGGTTCTCCCCTGAGGCTTTTCGGAGCGAGCTCCTCAAATCG	37	21	34398300	CGCGTCGATCTATAATAAGCATCCGCACCTTTAGGGGCTCGGCCGGTTTT	21	33320135	R					OLIG2;OLIG2	NM_005806;NM_005806	1stExon;5'UTR	chr21:34395128-34400245	Island	high-CpG:33320017-33320151		TRUE	21:33318546-33322604	21:34397766-34398316	Unclassified		403450
12960	cg01111358	ONECUT2	0.00591729	1.31663	1.31663	VE up vs OV	66647400	43675500	66647400	AATAAATTAACTACCCCAACAAACAACAAAACCCTTCTAAACAACTCCCA	43675500	AATAAATTAACTACCCCGACGAACGACAAAACCCTTCTAAACAACTCCCG	I	C	Grn	CAGGTCCGGGAGGGTAGGTTGGCTGCCCCGGCGAGCGGCAGAGCCCTTCTGGACAGCTCC[CG]CTCACCCAAACAGAAGACGTCGGCGCCGGAGCGGGCTCGGACATGGCGAGGCTGCGAGCC	37	18	55102600	CGGGAGCTGTCCAGAAGGGCTCTGCCGCTCGCCGGGGCAGCCAACCTACC	18	53253625	R					ONECUT2	NM_004852	TSS1500	chr18:55102427-55102708	Island	high-CpG:53253552-53254252			18:53253135-53255255	18:55102176-55102758	Unclassified_Cell_type_specific		23467
38595	cg07303244	OPRK1	0.00492571	1.33876	1.33876	VE up vs OV	58677400	30794300	58677400	CAAAACCACCACCAATAATAAAAAACATACACTAAAAAACAAAAACTACA	30794300	CAAAACCGCCGCCAATAATAAAAAACGTACGCTAAAAAACGAAAACTACG	I	C	Grn	GCATCACCTGCTCTCGGACCCCGGCCCCGCTCTCCGCCCGAGGGCTGCTGTTCCGCCGAG[CG]CAGCCCCCGCCTCTCAGCGCACGTCTCCCACTACTGGCGGCGGCTCTGCGGGGCGGGGCG	37	8	54164200	CGCAGCCCCCGCCTCTCAGCGCACGTCTCCCACTACTGGCGGCGGCTCTG	8	54326714	F					OPRK1;OPRK1	NM_000912;NM_000912	5'UTR;1stExon	chr8:54163303-54164443	Island				8:54325871-54326996				142702
120246	cg13405783	OPRK1	0.0444871	1.30432	1.30432	VE up vs OV	33785500	25773300	33785500	AAACACAACTAAACACTAAAAACCTACAAACAAAAAACTCATCTAATACA	25773300	AAACGCGACTAAACGCTAAAAACCTACGAACGAAAAACTCGTCTAATACG	I	C	Grn	GGGACGCAGCCGGGACGCGGCTGGGCGCTGGGGGCCTGCGGGCGGAGAGCTCGTCTGGTG[CG]CCCGCCCCAGGCCGGCAGGTCCCTGCCCCGCCCCGCCCGCCCGGAGTCAGCCCCCAGCTC	37	8	54164300	GGACGCGGCTGGGCGCTGGGGGCCTGCGGGCGGAGAGCTCGTCTGGTGCG	8	54326849	R					OPRK1	NM_000912	TSS200	chr8:54163303-54164443	Island				8:54325871-54326996				247011
39114	cg10701801	OSBPL9	0.00524176	0.583464	-1.7139	VE down vs OV	30682400	30682400	30682400	AAATTATAAATAATCTTAATAACAATATTCACRTTTACATTCTCRCATCC	?		II			AATCCCATGACAGATTATAAATAATCTTAATAGCAGTATTCACGTTTGCATTCTCGCATC[CG]TGGCATGGAGTCCTACACACAATAGGCGCCCTAAGAAAGCGTGTTTGACTTGATCGCTGG	37	1	52082600	CGGATGCGAGAATGCAAACGTGAATACTGCTATTAAGATTATTTATAATC	1	51855181	R					OSBPL9;OSBPL9;OSBPL9;OSBPL9	NM_148909;NM_148906;NM_024586;NM_148908	TSS200;TSS200;TSS200;TSS200							1:52082034-52083410	Promoter_Associated		202953
7759	cg09636214	PAPLN	0.000795746	1.37891	1.37891	VE up vs OV	42640300	42640300	42640300	CCTACTATAAATTAACRAAAAAACCCCAAACTAAACCAACCCAACAACCC	?		II			GCACCAGCTTCCCCAGCCCCTCCTGGCCGATTTCCCCATTGGGATGCCCGCTCCTGGCCG[CG]GGCTGCTGGGTTGGCCCAGCCTGGGGTCCTCCCGCCAATCCACAGCAGGGCTGCGTGGGG	37	14	73712500	CTGCTGTGGATTGGCGGGAGGACCCCAGGCTGGGCCAACCCAGCAGCCCG	14	72782244	F					PAPLN	NM_173462	Body	chr14:73712288-73712911	Island				14:72782042-72782684	14:73712117-73713096	Unclassified		184437
32426	cg24188073	PARM1	0.0127877	1.29106	1.29106	VE up vs OV	26760500	55743400	26760500	CCAATCATCACCACAAAACCCAAATAAAAAAAATTTAACAACAACAAACA	55743400	CCAATCATCGCCGCGAAACCCGAATAAAAAAAATTTAACAACGACAAACG	I	C	Grn	CCAGGGGGTGGCCCAGTCATCGCCGCGGGGCCCGGGTGGGAGGGGTTTGGCAGCGGCAGG[CG]CGGCGGCGGCGGCGGAGGCGGAGGCGGCCCCGGGCTCGGGCGGCTGGGATGGAGCAGAAG	37	4	75858300	CCAGTCATCGCCGCGGGGCCCGGGTGGGAGGGGTTTGGCAGCGGCAGGCG	4	76077293	R					PARM1	NM_015393	TSS200	chr4:75858300-75859931	N_Shore	high-CpG:76077229-76077666			4:76077131-76078673	4:75858132-75858759	Unclassified_Cell_type_specific		425214
63820	cg15082028	PAX7	0.0133368	1.24662	1.24662	VE up vs OV	56793500	71788500	56793500	ACAAAAATTAAAACAACAACCAAAACAAAAATCAAATCTAAAAAAATCCA	71788500	ACGAAAATTAAAACGACGACCGAAACGAAAATCGAATCTAAAAAAATCCG	I	C	Grn	CCCAAGTCCAGGGCGGGGGTTGGGGCGGCGGCCGGAGCGGGGATCGGGTCTGGGGGGATC[CG]CGCGGCCGCCCCTCCCCGCGCTCCGCCGCCGCCGCCGTCGCCGCCGCGCCTTTGATCCAT	37	1	19043500	GCGGGGGTTGGGGCGGCGGCCGGAGCGGGGATCGGGTCTGGGGGGATCCG	1	18916094	R					PAX7;PAX7;PAX7	NM_013945;NM_002584;NM_001135254	Body;Body;Body	chr1:19043390-19043828	Island			TRUE	1:18915955-18916415				280062
194275	cg02004641	PCDHA7	0.0155316	1.23735	1.23735	VE up vs OV	57645500	34713300	57645500	ACCAAATATTAAAAAACACAACACCACCTAAAAATACAAAAACAAAACCA	34713300	ACCGAATATTAAAAAACGCAACGCCGCCTAAAAATACAAAAACGAAACCG	I	C	Grn	GTGGTGGTCGAGACCCCAGCCCGCTGCTACTGGAGACAGCACCTCTCGCGCCCGGGCGGG[CG]GCCTCGTCTCTGCACCCCTAGGCGGCGCTGCGCTCCTCAACACCCGGCCGGCTCCGCTTT	37	5	140306000	GCCGGGTGTTGAGGAGCGCAGCGCCGCCTAGGGGTGCAGAGACGAGGCCG	5	140286365	F					PCDHA7;PCDHA12;PCDHA6;PCDHAC1;PCDHA10;PCDHA4;PCDHA11;PCDHA8;PCDHA6;PCDHA1;PCDHA2;PCDHA1;PCDHA9;PCDHA13;PCDHA5;PCDHA3;PCDHAC1;PCDHA10	NM_018910;NM_018903;NM_018909;NM_031882;NM_018901;NM_018907;NM_018902;NM_018911;NM_031849;NM_031411;NM_018905;NM_018900;NM_031857;NM_018904;NM_018908;NM_018906;NM_018898;NM_031860	Body;Body;Body;TSS200;Body;Body;Body;Body;Body;Body;Body;Body;Body;Body;Body;Body;TSS200;Body	chr5:140305712-140307193	Island				5:140285667-140287664			TRUE	41102
95690	cg11990980	PCSK6	0.021793	1.38894	1.38894	VE up vs OV	46733400	69620500	46733400	AAACTACAAATACACCAAAAAATAAAATACCACCTTTTAAAACCACTCCA	69620500	GAACTACGAATACGCCGAAAAATAAAATACCGCCTTTTAAAACCGCTCCG	I	C	Grn	CGCGCGGCGCCCGAGCTGCGAGTGCGCCGGGGGGTGGAGTGCCGCCTTTTAAAGCCGCTC[CG]CGCCGGGGAAGCGCCGCCGCCGCCGCCACCGCCGCCGCCAACACCGCCGCGGGCGGGAGC	37	15	102030000	GAGCTGCGAGTGCGCCGGGGGGTGGAGTGCCGCCTTTTAAAGCCGCTCCG	15	99847471	R					PCSK6;PCSK6;PCSK6;PCSK6;PCSK6;PCSK6;PCSK6;PCSK6;PCSK6;PCSK6;PCSK6;PCSK6;PCSK6;PCSK6;PCSK6;PCSK6	NM_138322;NM_138325;NM_138319;NM_002570;NM_138319;NM_138323;NM_138324;NM_138320;NM_138324;NM_138325;NM_138320;NM_138321;NM_138321;NM_002570;NM_138323;NM_138322	1stExon;1stExon;5'UTR;5'UTR;1stExon;5'UTR;5'UTR;1stExon;1stExon;5'UTR;5'UTR;5'UTR;1stExon;1stExon;1stExon;5'UTR	chr15:102028860-102030608	Island	high-CpG:99847109-99847663			15:99845819-99848270				224462
44762	cg24634420	PDGFC	0.0207239	1.44782	1.44782	VE up vs OV	61738400	11734300	61738400	ACTTTAATCACAAAAAACTCAAACCAAATACCAAAATCCATACTACAACA	11734300	ACTTTAATCGCGAAAAACTCAAACCAAATACCGAAATCCGTACTACGACG	I	C	Grn	GAGAGAGGCCGCGGGGCTCCCGCTCCTCAGCCCGGAGCGCAGTTGGCCCCGGGTTCGGAG[CG]CCGCAGCACGGATTCCGGCACCTGGCTTGAGTTTTCCGCGACCAAAGTTCACCTTGTTCG	37	4	157893000	CGCCGCAGCACGGATTCCGGCACCTGGCTTGAGTTTTCCGCGACCAAAGT	4	158112198	F					PDGFC	NM_016205	TSS1500	chr4:157892685-157893286	Island	high-CpG:158111781-158112419	DMR		4:158111775-158112736	4:157892744-157893059	Unclassified	TRUE	432159
147744	cg18780412	PEX5L	0.00881674	1.21175	1.21175	VE up vs OV	34652300	18712500	34652300	TTCAAATACAACATCAACAAACAAAACAATTCTAACAAAAAAAATAACCA	18712500	TTCAAATACGACGTCGACGAACAAAACGATTCTAACGAAAAAAATAACCG	I	A	Red	AGCAGCGCGGCGTTCAGGTGCGGCGTCGGCGGGCAGGGCGATTCTAGCGGAGAGGATGGC[CG]GCCGGAAGAAAGGCGGGAAGACATGCATCGTCTCTCCGGGGGCCATCCACCGCGGCTGAG	37	3	179755000	TTCAGGTGCGGCGTCGGCGGGCAGGGCGATTCTAGCGGAGAGGATGGCCG	3	181237780	R					PEX5L	NM_016559	TSS1500	chr3:179754520-179755245	Island				3:181236851-181237983				340693
18589	cg27405321	PHF20	0.00168031	1.20611	1.20611	VE up vs OV	25778500	17656300	25778500	ATAATAACAATAATACATATATATAAAAAACAAAACATACACTAAACACA	17656300	ATAATAACGATAATACGTATATATAAAAAACGAAACATACGCTAAACGCG	I	T	Red	TTACGTCACTCGGTGGTGGCGATGATGCGTGTGTGTGGGGGGCGGGGCATACGCTGGGCG[CG]TCCCGGGGGTCACGTGGTGCAGAGCACGCAGAGTCCTTCTGTCGGTTGGTCCTGGAGCGG	37	20	34359900	CGCGCCCAGCGTATGCCCCGCCCCCCACACACACGCATCATCGCCACCAC	20	33823331	R					PHF20	NM_016436	TSS200	chr20:34359673-34360250	Island	high-CpG:33823318-33823401			20:33822936-33823727	20:34359338-34360585	Promoter_Associated		478022
5057	cg10156941	PITPNA	0.000837127	1.2405	1.2405	VE up vs OV	27764400	43628300	27764400	CAAAAAACAAAACAAACTAAAATATCCATCACCATCCTCAATATAAACCA	43628300	CAAAAAACGAAACAAACTAAAATATCCGTCACCGTCCTCGATATAAACCG	I	C	Grn	GGCCAGACCCGGCAGAAGGCGGAGCAGACTAGGGTGTCCGTCACCGTCCTCGGTGTGAAC[CG]CCACGGATGCACGCGGGTGCTGGCTGGGGGGCCTCCCCGGTTGAGGGAATTGAGACCCAG	37	17	1466300	CAGAAGGCGGAGCAGACTAGGGTGTCCGTCACCGTCCTCGGTGTGAACCG	17	1413046	R					PITPNA	NM_006224	TSS200	chr17:1465159-1466312	Island				17:1411876-1413062	17:1464863-1466532	Promoter_Associated		193497
4843	cg10044111	PLEKHH1	0.00161595	1.21125	1.21125	VE up vs OV	55792300	19765300	55792300	CCCAACAACAAAAAACACTAAAACACAAATCTAACTTAAAAAACCAAACA	19765300	CCCAACGACGAAAAACGCTAAAACGCGAATCTAACTTAAAAAACCGAACG	I	C	Grn	TGGAAGCGAGCTCCCAGCGGCGGGGAGCGCTGGAGCGCGGGTCTGGCTTGGGAAGCCGGG[CG]CCCCAGGGGACTCGCGCCGCGAGGCCAGGAGGAGCCTCCCCCGGGAGTACCTGGACTTGG	37	14	68000300	CGCCCGGCTTCCCAAGCCAGACCCGCGCTCCAGCGCTCCCCGCCGCTGGG	14	67070054	R					PLEKHH1	NM_020715	5'UTR	chr14:67999568-68000440	Island				14:67069322-67070193	14:67999576-68000365	Unclassified		191393
325085	cg24378692	PLOD2	0.0102491	1.20079	1.20079	VE up vs OV	36735300	23601300	36735300	AACCAAAACAACACATAACACAACTAAATAAAATCATCAATAAAAACACA	23601300	AACCGAAACGACGCGTAACGCAACTAAATAAAATCGTCGATAAAAACACG	I	A	Red	CGCGCGGCCGGCAGCCGGAGCGGCGCGTAACGCAGCTGAGTGAGGTCGTCGGTGGAGGCA[CG]GAGCAGCAGGCGCCCGGGGCGCTGCGGAGGCCTTATAGGCTCCCCGAGGGGAGGCGACGG	37	3	145879000	AGCCGGAGCGGCGCGTAACGCAGCTGAGTGAGGTCGTCGGTGGAGGCACG	3	147361653	R					PLOD2;PLOD2;PLOD2;PLOD2	NM_000935;NM_182943;NM_000935;NM_182943	5'UTR;1stExon;1stExon;5'UTR	chr3:145878430-145879287	Island	high-CpG:147361489-147361913			3:147361121-147362150			TRUE	428028
121159	cg06768188	PLTP	0.0192264	1.38411	1.38411	VE up vs OV	66738500	19729400	66738500	ACTAAAAAACAACACAATCACATAAAATAACAAACAACTCAAAAAATCCA	19729400	ACTAAAAAACGACGCGATCACGTAAAATAACGAACAACTCAAAAAATCCG	I	A	Red	CTCAGCGGTGGAGCTGGGGGGCGGCGCGGTCACGTGGGATGGCGGGCAGCTCAGGGGATC[CG]GGCGACGGGGTCTGGCGGGCAGGGTTGTTCCAGCCGCCTTTATAAAGCCGGCCTCCCCGA	37	20	44540800	GCTGGGGGGCGGCGCGGTCACGTGGGATGGCGGGCAGCTCAGGGGATCCG	20	43974184	R					PLTP;PLTP;PLTP;PLTP	NM_182676;NM_006227;NM_182676;NM_006227	5'UTR;5'UTR;1stExon;1stExon	chr20:44540445-44540957	Island				20:43972995-43974235			TRUE	131987
119440	cg11331678	PLTP	0.0252412	1.33441	1.33441	VE up vs OV	56650500	39695500	56650500	TCACATAAAATAACAAACAACTCAAAAAATCCAAACAACAAAATCTAACA	39695500	TCACGTAAAATAACGAACAACTCAAAAAATCCGAACGACGAAATCTAACG	I	A	Red	GGGGCGGCGCGGTCACGTGGGATGGCGGGCAGCTCAGGGGATCCGGGCGACGGGGTCTGG[CG]GGCAGGGTTGTTCCAGCCGCCTTTATAAAGCCGGCCTCCCCGACCCCTCCTCCTCTCTGC	37	20	44540800	TCACGTGGGATGGCGGGCAGCTCAGGGGATCCGGGCGACGGGGTCTGGCG	20	43974201	R					PLTP;PLTP	NM_006227;NM_182676	TSS200;TSS200	chr20:44540445-44540957	Island	high-CpG:43974198-43974206			20:43972995-43974235			TRUE	213397
83423	cg17178900	PM20D1	0.0281392	1.20172	1.20172	VE up vs OV	24757400	18682500	24757400	ATACATATCAAAACTCCAACTACAATAACAAATACTTTACAACAAAAACA	18682500	ATACGTATCGAAACTCCAACTACAATAACAAATACTTTACGACGAAAACG	I	A	Red	GGCCGGGCTGGGGTGCGTGTCGGGGCTCCAGCTGCAGTAGCAGATGCTTTGCGGCGGAAG[CG]GGGAGTCACGGGTTGACCTGGGGAGGGAGGGACCCACATATGAGCATAGGTGGGTGAAGG	37	1	205819000	GTGCGTGTCGGGGCTCCAGCTGCAGTAGCAGATGCTTTGCGGCGGAAGCG	1	204085579	R					PM20D1	NM_152491	Body	chr1:205818898-205819191	Island			TRUE	1:204085534-204086007	1:205818815-205819635	Unclassified_Cell_type_specific		314798
95964	cg11965913	PM20D1	0.0497125	1.26248	1.26248	VE up vs OV	37709400	37709400	37709400	RAAACAACCAATTAACAAAATAACCCCRCCCAAAATCCTTAAAACCTTTC	?		II			GCTAGGACAGCGGAACAACCAATTGACAGAATGACCCCGCCCAGGATCCTTAAGGCCTTT[CG]AGGGTTGTGGGTTTTCGTGCTGAGGCCAGCAGTTCCTGCAGAGCAGAGGTGAGGTCGGGC	37	1	205819000	GAACAACCAATTGACAGAATGACCCCGCCCAGGATCCTTAAGGCCTTTCG	1	204086029	R					PM20D1	NM_152491	TSS200	chr1:205818898-205819191	S_Shore					1:205818815-205819635	Unclassified_Cell_type_specific	TRUE	224049
49417	cg04685170	PON3	0.0130044	1.24308	1.24308	VE up vs OV	22706400	22706400	22706400	RTTAAACCTTAACCTCTACCCAAAAAACAAAAAATCRTAAACRTAAAAAC	?		II			CCGGGTGCCGCAGCAGGGCGCTGACGAGTCCCGCCGAGCCCCGCCGCCCGGGTTCAAGGC[CG]CCTTCACGCCCACGATTCCTTGTTTTTTGGGCAGAGGTCAAGGCTCAACGGAGAGGGAGC	37	7	95025900	TTGAGCCTTGACCTCTGCCCAAAAAACAAGGAATCGTGGGCGTGAAGGCG	7	94863791	F					PON3	NM_000940	TSS200	chr7:95025559-95026122	Island				7:94863327-94864148	7:95025341-95026041	Unclassified_Cell_type_specific		93636
100631	cg08520743	PON3	0.0265243	1.22064	1.22064	VE up vs OV	16673400	45690400	16673400	CAAAAAATCATAAACATAAAAACAACCTTAAACCCAAACAACAAAACTCA	45690400	CAAAAAATCGTAAACGTAAAAACGACCTTAAACCCGAACGACGAAACTCG	I	A	Red	ACACGCCTCCTACTTACCTGAGCGGCCCGGGTGCCGCAGCAGGGCGCTGACGAGTCCCGC[CG]AGCCCCGCCGCCCGGGTTCAAGGCCGCCTTCACGCCCACGATTCCTTGTTTTTTGGGCAG	37	7	95025800	CAAGGAATCGTGGGCGTGAAGGCGGCCTTGAACCCGGGCGGCGGGGCTCG	7	94863765	F					PON3	NM_000940	TSS200	chr7:95025559-95026122	Island				7:94863327-94864148	7:95025341-95026041	Unclassified_Cell_type_specific		164919
153774	cg11435506	PON3	0.0377248	1.22773	1.22773	VE up vs OV	47788300	12673300	47788300	TCCAATTCAAAACCAAAACTCCAAACTTCTACAAAACCAAACATAAAACA	12673300	TCCAATTCAAAACCGAAACTCCGAACTTCTACAAAACCAAACGTAAAACG	I	A	Red	ATGGCGGGGAGCTCCAGTTCAGAGCCGGAACTCCGGACTTCTGCAAGGCCAGACGTGAGG[CG]ACACTGAATTGCTCCCGAGACGCGGGAAGGGCGAAGGCAATCGAAGCGAAGAGCTTTAAC	37	7	95026100	CGCCTCACGTCTGGCCTTGCAGAAGTCCGGAGTTCCGGCTCTGAACTGGA	7	94864009	R					PON3	NM_000940	TSS1500	chr7:95025559-95026122	Island				7:94863327-94864148				215159
17996	cg03828224	PPIC	0.0121725	1.22067	1.22067	VE up vs OV	25610400	36751300	25610400	ACAAATTAAACTTAAACAAAAAAACCAAAACTCTCAAACTTCCACATCCA	36751300	GCGAATTAAACTTAAACGAAAAAACCAAAACTCTCGAACTTCCGCGTCCG	I	C	Grn	TACCGCGTAGGCGCGGATTAAACTTGGACGGGAAGACCAGGACTCTCGGGCTTCCGCGTC[CG]CCCGGCAGCTAGCGCTCCGCGGGACTGGGAACTCTGCAGCCGGTCCCGGTGTGATTGCTG	37	5	122373000	GCGGATTAAACTTGGACGGGAAGACCAGGACTCTCGGGCTTCCGCGTCCG	5	122400627	R					PPIC	NM_000943	TSS1500	chr5:122371569-122372822	Island				5:122399119-122400784				77183
69816	cg04920474	PPM1B	0.0177724	1.22611	1.22611	VE up vs OV	54798500	54798500	54798500	RAAATACAAATCAAACAAATATCCCAACTCRACRACTCTAATAAATCRAC	?		II			CTTCTCCCTCCGGGGTACAGGTCAGGCAGGTATCCCAGCTCGGCGGCTCTGATAGGTCGG[CG]ATGATTTCATTGTTAGGGAACATCCGGGCCTTTCCCCTCCCCGCAACACCTCCCCAGAGC	37	2	44395000	CGCCGACCTATCAGAGCCGCCGAGCTGGGATACCTGCCTGACCTGTACCC	2	44248508	R					PPM1B;PPM1B;PPM1B;PPM1B;PPM1B	NM_001033556;NM_001033557;NM_002706;NM_177969;NM_177968	TSS1500;TSS1500;TSS1500;TSS1500;TSS1500	chr2:44394983-44396629	Island				2:44248404-44250469	2:44394902-44395381	Promoter_Associated		98210
274478	cg09935045	PRKAA2	0.00491024	1.20208	1.20208	VE up vs OV	48654300	13748300	48654300	AAAAATTAAATACACACTCCAAACCACTATACAAAACTACCTAACTTACA	13748300	AAAAATTAAATACGCGCTCCGAACCGCTATACGAAACTACCTAACTTACG	I	A	Red	TTCGGCAAAGTGAAGAGTTGAGTACGCGCTCCGGACCGCTGTGCGGGGCTGCCTGACTTG[CG]GGAGGCCGAGGGGAGAGGCGGGAGCCCCGGGCCTCCGGCGGGCGCGGGGCTCGGCGGCAG	37	1	57111200	AAGAGTTGAGTACGCGCTCCGGACCGCTGTGCGGGGCTGCCTGACTTGCG	1	56883787	R					PRKAA2	NM_006252	Body	chr1:57110663-57111337	Island		DMR		1:56882991-56884145			TRUE	189571
300466	cg14029489	PRPH	0.0388694	1.20448	1.20448	VE up vs OV	40708300	73604300	40708300	CCAACAAAAACTACACAAACTACAACAAAAACTAAAACTATTAAACCACA	73604300	CCAACAAAAACTACGCGAACTACGACGAAAACTAAAACTATTAAACCGCG	I	A	Red	CGACCAGCTGTGCCAGCAGGAGCTGCGCGAGCTGCGGCGAGAGCTGGAGCTGTTGGGCCG[CG]AGCGTGACCGGGTGCAGGTGGAGCGCGACGGGCTGGCGGAGGACCTGGCGGCGCTCAAGC	37	12	49689500	CGCGGCCCAACAGCTCCAGCTCTCGCCGCAGCTCGCGCAGCTCCTGCTGG	12	47975730	R					PRPH	NM_006262	1stExon	chr12:49688873-49691360	Island			TRUE	12:47975174-47975934	12:49689100-49689554	Unclassified_Cell_type_specific		260043
169526	cg00971676	PRR7	0.0159396	2.07135	2.07135	VE up vs OV	35779300	22683400	35779300	CACATAAAAAACATATAAATACCCTAAAACATCACCATAACAACAACACA	22683400	CACGTAAAAAACGTATAAATACCCTAAAACATCACCATAACGACGACACG	I	A	Red	CGGGCCCGGGGCCACGCAGCGGAGCCCAGTGTCCAGTGAAGCGTCTGAGGACCCGCCGCC[CG]TGCCGCCGCCATGGTGATGTCCCAGGGCACCTACACGTTCCTCACGTGCTTCGCCGGCTT	37	5	176882000	CACGTGAGGAACGTGTAGGTGCCCTGGGACATCACCATGGCGGCGGCACG	5	176814663	F					PRR7	NM_030567	5'UTR	chr5:176881221-176883117	Island				5:176813797-176816216	5:176881285-176882058	Promoter_Associated		20423
291107	cg00332021	psiTPTE22	0.0293895	1.31314	1.31314	VE up vs OV	73708400	73708400	73708400	AACCTTTTCAATAAATCTTCTCCRCRACTCTTCTTTTAAAAAAATTTCTC	?		II			CTTTTCAGTCGGGCCTTTTCAGTGGGTCTTCTCCGCGACTCTTCTTTTGGAGAAATTTCT[CG]TAGCCGCGTCTTGGCCTAGCTGGATCATTGAGAAAACAAGCCCGGAGCGCGCGCAGGTAG	37	22	17083400	CGAGAAATTTCTCCAAAAGAAGAGTCGCGGAGAAGACCCACTGAAAAGGC	22	15463412	R					psiTPTE22	NR_001591	Body	chr22:17083384-17083628	Island				22:15461937-15463628				7001
32389	cg13959647	PSMD5	0.0171641	1.41485	1.41485	VE up vs OV	48605500	40746300	48605500	AAAACAAAAAAACTATAATCAAATCTCACAAAATTCAAAAAAACACCCCA	40746300	AAAACAAAAAAACTATAATCAAATCTCGCGAAATTCAAAAAAACGCCCCG	I	A	Red	CCAAAGCCTGGGCTGCCATCTTGCCCCCCGACGCAGGGGCTGGCCCAGCGGCCCAGTTCC[CG]GGGCGCTTTCCTGAACCTCGCGAGATCTGATCACAGCCTCCTTGTCCCTGAGATGGCTAT	37	9	123605000	CGGGGCGCTTTCCTGAACCTCGCGAGATCTGATCACAGCCTCCTTGTCCC	9	122645050	F					PSMD5;LOC253039	NM_005047;NR_024408	TSS200;TSS200	chr9:123605043-123605585	Island	high-CpG:122645009-122645086			9:122644809-122645561	9:123604810-123605670	NonGene_Associated		258508
20823	cg13460057	PSMD5	0.0198122	1.2614	1.2614	VE up vs OV	42658400	71720400	42658400	TCTCAAAAACAAAAAAACTATAATCAAATCTCACAAAATTCAAAAAAACA	71720400	TCTCAAAAACAAAAAAACTATAATCAAATCTCGCGAAATTCAAAAAAACG	I	C	Grn	GCCTGGGCTGCCATCTTGCCCCCCGACGCAGGGGCTGGCCCAGCGGCCCAGTTCCCGGGG[CG]CTTTCCTGAACCTCGCGAGATCTGATCACAGCCTCCTTGTCCCTGAGATGGCTATGGGGC	37	9	123605000	TCTCAGGGACAAGGAGGCTGTGATCAGATCTCGCGAGGTTCAGGAAAGCG	9	122645055	F					PSMD5;LOC253039	NM_005047;NR_024408	TSS200;TSS200	chr9:123605043-123605585	Island	high-CpG:122645009-122645086			9:122644809-122645561	9:123604810-123605670	NonGene_Associated		248163
98795	cg17329670	PSTPIP2	0.0330922	1.35068	1.35068	VE up vs OV	48743400	22720400	48743400	CAAAAATAATTTAAAACCCAAAAACAACTTCCCTACACAAATATAAAACA	22720400	CGAAAATAATTTAAAACCCGAAAACGACTTCCCTACGCGAATATAAAACG	I	C	Grn	GTAGCACAGAGCGGGGAGGCCTGACTGCCACTGCCCGCGGCTCCGCAGACTCAACTTCTG[CG]TTCCACACTCGCGCAGGGAAGCCGCCCCCGGGTCCTAAACCACTCCCGATTGCGACGGCC	37	18	43652300	CGGGAGTGGTTTAGGACCCGGGGGCGGCTTCCCTGCGCGAGTGTGGAACG	18	41906253	F					PSTPIP2	NM_024430	TSS200	chr18:43651796-43652455	Island	high-CpG:41906215-41906261			18:41905718-41906657	18:43651677-43652612	Promoter_Associated	TRUE	317257
52182	cg18247650	PTCD2	0.00298555	1.2637	1.2637	VE up vs OV	11737400	15752400	11737400	TACACTCCAAAATAACTACCTCCATAATACAACACAAAATACTCCTAACA	15752400	TACGCTCCAAAATAACTACCTCCATAATACGACGCGAAATACTCCTAACG	I	C	Grn	GGGCCTAATGAAGCTGTCCGGCCAACCTGCAGGAGAGAGCTGAGGAAGAACCACTTGCCG[CG]CCAGGAGCATCCCGCGCCGCACTATGGAGGCAGCCATCTTGGAGCGTACCAAAAGGAACA	37	5	71616000	TACGCTCCAAGATGGCTGCCTCCATAGTGCGGCGCGGGATGCTCCTGGCG	5	71651766	F					PTCD2;MRPS27	NM_024754;NM_015084	TSS200;1stExon	chr5:71616007-71616345	Island				5:71651622-71652101	5:71615675-71616656	Promoter_Associated		332110
347284	cg27604626	PTPRB	0.0436598	1.20052	1.20052	VE up vs OV	25740400	40710300	25740400	AACTAAAACAAAACAACACAAATCAAAATAACAACATAAAAAAAACAACA	40710300	AACTAAAACGAAACAACGCGAATCAAAATAACAACGTAAAAAAAACGACG	I	C	Grn	CTGCTGCTCCTGCCGCCCCGGGCGGGCTGCGGACGCGAGAGGCGGCGGGGACAGGCAGCG[CG]CCGCCCTTCCCACGCTGCCATTCTGACCCGCGCTGCCTCGCCCCAGCCCCGTCCGCTGAC	37	12	71003800	CGCCGCCCTTCCCACGCTGCCATTCTGACCCGCGCTGCCTCGCCCCAGCC	12	69290089	F					PTPRB;PTPRB	NM_002837;NM_001109754	TSS200;Body	chr12:71003624-71004057	Island			TRUE	12:69289892-69290324			TRUE	481362
138541	cg13723825	PTPRD	0.0413208	1.20399	1.20399	VE up vs OV	29675500	55622500	29675500	CTACCCAAAAAAATCCAAAAAAACAAACTATACACTCCAATACCCAAACA	55622500	CTACCCGAAAAAATCCAAAAAAACAAACTATACGCTCCGATACCCGAACG	I	C	Grn	AGGAGAGGACCTCTGCCCGAGGAGGTCCAGAGGAGCAAACTGTGCGCTCCGGTGCCCGGG[CG]CCGGGCTCGCGGAAACGCGAGCGTGTCGCTCTGGCTCGGGAGGCGCCGGCAGCCGGAGCC	37	9	8857500	CGCCCGGGCACCGGAGCGCACAGTTTGCTCCTCTGGACCTCCTCGGGCAG	9	8847502	R					PTPRD;PTPRD	NM_002839;NM_130391	5'UTR;5'UTR	chr9:8857485-8858708	Island	high-CpG:8847390-8847574			9:8847078-8848708				253775
200342	cg13264059	PTPRE	0.0109896	1.20463	1.20463	VE up vs OV	69718300	46800400	69718300	AAAAAAAATCACAAAAACACACAAAAACCATAAATTCCTAAAACCACTCA	46800400	AAAAAAAATCGCGAAAACGCGCAAAAACCGTAAATTCCTAAAACCGCTCG	I	C	Grn	ACGCGGCCGGCCGGACAAATTTCCTGCTAGGCTGCGGACAGCGGGCGGCAGGAGCCGGCG[CG]AGCGGCTTCAGGAACCCACGGCCTCTGCGCGTCCCCGCGACCCTTCTTCGCGCCCGGCGA	37	10	129705000	AAGAAGGGTCGCGGGGACGCGCAGAGGCCGTGGGTTCCTGAAGCCGCTCG	10	129595405	F					PTPRE;PTPRE	NM_006504;NM_006504	1stExon;5'UTR	chr10:129705217-129706237	Island				10:129595148-129596249	10:129704963-129706056	Unclassified_Cell_type_specific	TRUE	244514
113580	cg08413157	PTPRT	0.0158127	1.41165	1.41165	VE up vs OV	33656400	60616400	33656400	AAAAATAATATATAAACACACATAACTATACCAACAACCCAAACTAATCA	60616400	GAAAATAATATATAAACGCGCGTAACTATACCAACGACCCGAACTAATCG	I	A	Red	GCGCCTGGCACACGCCCGCGGCTGGCACACGCGGGCTCCCCCGCGCACCCTCTCCGGGGC[CG]ACCAGCTCGGGCCGCTGGCACAGTCACGCGCGTCCACACATCACCCCCGCACCCACACGC	37	20	41818800	GGGGGTGATGTGTGGACGCGCGTGACTGTGCCAGCGGCCCGAGCTGGTCG	20	41252170	F					PTPRT;PTPRT	NM_133170;NM_007050	TSS200;TSS200	chr20:41817475-41819212	Island	high-CpG:41251808-41252290			20:41250623-41252609				162983
16533	cg11015012	RAP2A	0.000804179	1.21498	1.21498	VE up vs OV	37608500	37608500	37608500	TATCAAACATTACCAAAACAAATTATTATTATTCAATCTACAAATATCTC	?		II			GCAGGGGGGAAAGGGGTGGATAGATTTGTCTTGGGAAGAGAGGAACTGTGCAGGTATAGT[CG]AGACATTTGCAGACTGAACAACAACAATCTGCCTTGGCAATGTTTGACAGTAAAAATCGC	37	13	98087400	CGAGACATTTGCAGACTGAACAACAACAATCTGCCTTGGCAATGTTTGAC	13	96885383	F					RAP2A	NM_021033	Body	chr13:98085220-98087119	S_Shore					13:98087333-98087806	Promoter_Associated_Cell_type_specific		208146
164419	cg26124016	RARB	0.0394971	1.21488	1.21488	VE up vs OV	47697400	66751300	47697400	CCTTTACACCTTTTTATTTACAACAACTTAACTTAAAAAACAATATTCCA	66751300	CCTTTACGCCTTTTTATTTACGACGACTTAACTTAAAAAACGATATTCCG	I	C	Grn	GAGGAATTTAAAGTGTGGGCTGGGGGGCGAGGCGGTGGGCGGGAGGCGAGCGGGCGCAGG[CG]GAACACCGTTTTCCAAGCTAAGCCGCCGCAAATAAAAAGGCGTAAAGGGAGAGAAGTTGG	37	3	25469400	CCTTTACGCCTTTTTATTTGCGGCGGCTTAGCTTGGAAAACGGTGTTCCG	3	25444406	F				TRUE	RARB;RARB	NM_000965;NM_016152	TSS1500;TSS1500				DMR		3:25444385-25444497				455811
211218	cg03112680	RASAL2	0.0317858	1.21909	1.21909	VE up vs OV	28774300	48671400	28774300	TCTAACTAAAAATAAAACAAAACCAAACAAAACTAAACTTAAAAACATCA	48671400	TCTAACTAAAAATAAAACGAAACCGAACAAAACTAAACTTAAAAACGTCG	I	C	Grn	CACTCGGAGCTTCTGAGGCGGCGGCGGCGGGAGCCGGTCAGAGGGGGCGGCCCCTGGCGG[CG]ACGCCCCCAAGCCCAGCCCTGCCCGGCCCCGCTCCATCCCCAGCCAGAGCCTGGTCTGAC	37	1	178063000	TCTGGCTGGGGATGGAGCGGGGCCGGGCAGGGCTGGGCTTGGGGGCGTCG	1	176329815	F					RASAL2;LOC100302401;RASAL2	NM_170692;NR_027982;NM_170692	5'UTR;TSS200;1stExon	chr1:178062712-178063846	Island	high-CpG:176329427-176330274			1:176329297-176330419	1:178063162-178063506	Unclassified		63275
12913	cg08378782	RASGRP2	0.00938891	1.20232	1.20232	VE up vs OV	25800400	44648400	25800400	ACCAATACAAACTCCTTACAACAAATCCCAAAAATAAATAAACAAACACA	44648400	ACCGATACGAACTCCTTACGACAAATCCCAAAAATAAATAAACGAACGCG	I	A	Red	CCGCCCTGGGCGGGGGGGGAGTCGCTGGGGGCCGCGCCCTCCTTCGCCTGGCGCCCCGCC[CG]CGCTCGCCCACTCACTCTTGGGACCTGCCGCAAGGAGCCCGCACCGGCCTGGCCGACCCC	37	11	64512200	GCCGGTGCGGGCTCCTTGCGGCAGGTCCCAAGAGTGAGTGGGCGAGCGCG	11	64268773	F					RASGRP2;RASGRP2;RASGRP2	NM_001098671;NM_153819;NM_001098670	TSS1500;5'UTR;5'UTR	chr11:64509433-64513826	Island	high-CpG:64268126-64269211			11:64266021-64270402				162452
2171	cg07835051	RAX	0.00801431	1.27834	1.27834	VE up vs OV	25601300	25601300	25601300	AATAATCTTAACRCTTTCTATTAAAATCAAACTTAAAAATATCAACTACC	?		II			GCCCTAGGGAAGGTGGTCTTGACGCTTTCTATTGAAGTCAAACTTGAAAATATCAGCTGC[CG]CTGGACTATGGGGCTAGCGGGGGAACTGGGAGCGCGCTAGCATCTGAGCCTTAGCCCCAT	37	18	56935400	CGGCAGCTGATATTTTCAAGTTTGACTTCAATAGAAAGCGTCAAGACCAC	18	55086426	R					RAX	NM_013435	3'UTR	chr18:56934833-56936827	Island		RDMR		18:55085814-55086681			TRUE	152487
50434	cg26116560	REEP1	0.0437978	1.27231	1.27231	VE up vs OV	13669300	13669300	13669300	CCTAAACRCTTACCTCCCTACTTAAAATTCTACAAAATCCCTATATAATC	?		II			TAAGAAACAAACCTGGGCGCTTGCCTCCCTACTTAAAATTCTACAGAGTCCCTATATGAT[CG]TGGTACCTGCCTAGAACCGTGTTGCCAAGACCATTCCCCCAAATAGTCCTCTAGCTCTTT	37	2	86565300	CTGGGCGCTTGCCTCCCTACTTAAAATTCTACAGAGTCCCTATATGATCG	2	86418770	R					REEP1;REEP1;REEP1;REEP1	NM_001164730;NM_001164732;NM_001164731;NM_022912	TSS200;TSS1500;TSS1500;TSS1500	chr2:86564242-86565068	S_Shore				2:86417489-86418790			TRUE	455672
7174	cg07575624	RGS2	0.00346379	1.24689	1.24689	VE up vs OV	39642400	39642400	39642400	AACATCACCTTCCAATAACTATATAAACTAATAAAAACTCATCATACAAC	?		II			CCTCCTGCATTCAAAATGACATCAGAATCCTGCGGCTGAAGCGCGTCCCCAGCATTCATA[CG]TTGCATGATGAGTTCTCATCAGCTTACACAGCTACTGGAAGGTGATGCTCTTGCTGGTTC	37	1	192779000	CGTTGCATGATGAGTTCTCATCAGCTTACACAGCTACTGGAAGGTGATGC	1	191045246	F					RGS2	NM_002923	Body	chr1:192777632-192778198	S_Shore				1:191045145-191045247	1:192777241-192778773	Promoter_Associated		147730
120987	cg13849378	RGS7	0.0328881	1.28029	1.28029	VE up vs OV	46709400	15791300	46709400	ACAACAAAACAAAAATAACAATCACCTAAACAACTAAAACCAAAACAACA	15791300	ACGACGAAACGAAAATAACGATCGCCTAAACAACTAAAACCGAAACGACG	I	C	Grn	CGGCAAGCGGAGCAGCGAGGCAGGGTAGCTTCATCACACTCGCGGCGGATGCGGATTCCG[CG]CCGCCCCGGCTCTAGCTGCTCAGGCGACCGCCACCCTCGCCTCGCCGCCGCCCGTGCACA	37	1	241520000	CGCCGCCCCGGCTCTAGCTGCTCAGGCGACCGCCACCCTCGCCTCGCCGC	1	239586954	F					RGS7;RGS7	NM_002924;NM_002924	5'UTR;1stExon	chr1:241520103-241520790	Island	high-CpG:239586709-239587134			1:239586308-239587550			TRUE	256225
63313	cg18388380	RGS7BP	0.0179622	1.20741	1.20741	VE up vs OV	53715300	50756500	53715300	TATATATACATAAATTCTACACCAAATAAACACAAAAAACACCCCAACCA	50756500	TATATATACATAAATTCTACACCGAATAAACGCAAAAAACGCCCCAACCG	I	A	Red	CGGCTTGGTGGATGTGTATGCATGAGTTCTGCACCGAATGGGCGCAAAAAGCGCCCCAGC[CG]GTCCACCCGCTCCTCGATCTTCCAGATCAGCAAGCCCCCGCTGCAGAGCGGAGATTGGGA	37	5	63802500	CGGCTGGGGCGCTTTTTGCGCCCATTCGGTGCAGAACTCATGCATACACA	5	63838247	R					RGS7BP	NM_001029875	1stExon	chr5:63801781-63802605	Island		DMR		5:63837553-63838388				334289
84455	cg04534504	RHOBTB1	0.0132418	1.21315	1.21315	VE up vs OV	65790400	13604400	65790400	ACCTTCACAACTATTTATATCCACACAATTAAATTTCATTCATAAAACCA	13604400	ACCTTCGCGACTATTTATATCCACACGATTAAATTTCATTCATAAAACCG	I	A	Red	GTGACGTTAGCAGCCTTCGCGGCTATTTATATCCACACGATTGGATTTCATTCATGAAAC[CG]GGGCCTGGTGTGTCTGTGCTCTGGGACACGGGTGGCAAAGGTTCCTCGGCTCTACGCAGA	37	10	62704100	GCCTTCGCGGCTATTTATATCCACACGATTGGATTTCATTCATGAAACCG	10	62374149	R					RHOBTB1;RHOBTB1;RHOBTB1;RHOBTB1	NR_024555;NM_014836;NR_024554;NR_024556	Body;TSS200;Body;TSS200	chr10:62703307-62704290	Island				10:62373329-62374607	10:62704130-62704222	Unclassified	TRUE	90851
190841	cg03112087	RNF150	0.0147473	1.46405	1.46405	VE up vs OV	57671500	48668500	57671500	CAAAACTACACACAAAAAAAACAAAATACAAACACTACAAAAAACACTCA	48668500	CGAAACTACACACGAAAAAAACGAAATACGAACGCTACGAAAAACACTCG	I	C	Grn	GGCCAGGCGGTCGTGGGCCGAGCTGGCCATGACCACCTCCCCGCGGGCGTCCTGCTTGGG[CG]AGTGCTCTCCGTAGCGCCCGCACTCCGTCTTCTCCGTGTGCAGCTCCGCGCCGCCGCCGC	37	4	142054000	CGGAGCTGCACACGGAGAAGACGGAGTGCGGGCGCTACGGAGAGCACTCG	4	142273170	F					RNF150	NM_020724	1stExon	chr4:142053327-142054601	Island		DMR		4:142272697-142274300			TRUE	63266
129824	cg20599022	RNF150	0.0349062	1.36263	1.36263	VE up vs OV	21791400	70690400	21791400	CACAACCTAAAAAAACCAACACAAAACAACAACAACTACAACTAAATTCA	70690400	CGCAACCTAAAAAAACCGACGCAAAACAACAACGACTACAACTAAATTCG	I	C	Grn	GCTGCGGTGCGGGGTGCTGCCCAGGGTGTCCCGGCCGCCGCCACTGAGCGCTGGGGCGCG[CG]AATCCAGCTGCAGCCGCTGCTGCCCTGCGCCGGTTCCCTCAGGCTGCGGGCGCTGCGCTC	37	4	142054000	CGCAGCCTGAGGGAACCGGCGCAGGGCAGCAGCGGCTGCAGCTGGATTCG	4	142273896	F					RNF150;RNF150	NM_020724;NM_020724	1stExon;5'UTR	chr4:142053327-142054601	Island	high-CpG:142273376-142274082	DMR		4:142272697-142274300	4:142053900-142055407	Unclassified	TRUE	369157
177303	cg25286333	RNF207	0.0416427	1.22802	1.22802	VE up vs OV	14783500	74674500	14783500	AACCATCTACAAAACCTTCACAACCTAAAAACAAAACATAATCAAACTCA	74674500	AACCGTCTACAAAACCTTCACGACCTAAAAACAAAACGTAATCAAACTCG	I	C	Grn	GGAGCAGGCGGTGCTGGTGAGCGCAGGGGCCTGGCGCGCGGGGCCGCGCGGCGGCGATCG[CG]AGCCTGACCACGCCCTGTCCCCAGGCCGTGAAGGCCCTGCAGACGGCCACGCGGGAGGCC	37	1	6269450	GGCCGTCTGCAGGGCCTTCACGGCCTGGGGACAGGGCGTGGTCAGGCTCG	1	6192035	F					RNF207	NM_207396	Body	chr1:6268820-6269588	Island			TRUE	1:6191294-6192145	1:6267663-6270376	Promoter_Associated	TRUE	442745
55053	cg21516384	RNF213	0.0140599	1.23884	1.23884	VE up vs OV	25652400	25652400	25652400	RTACCTCAATTTTCCCATCTATAAAACTCATAATATAACCAAAAACCTCC	?		II			GAGGGACGGGATGAAGGGGTGAGAGGAGAAGGAAGAAAAAGAAAGTGGGTGATTTTAAAA[CG]GAGGTCCCTGGTCACACCATGAGCCTCACAGATGGGAAAACTGAGGCACGGGGGATGGTG	37	17	78233800	CGGAGGTCCCTGGTCACACCATGAGCCTCACAGATGGGAAAACTGAGGCA	17	75848434	F				TRUE	RNF213;RNF213	NM_020954;NM_020914	TSS1500;TSS1500	chr17:78233888-78235283	N_Shore				17:75848246-75849820				383137
7016	cg14403130	RNF220	0.00183064	1.21036	1.21036	VE up vs OV	37789400	37789400	37789400	AAAAAACAAAATAAACAAAAAAACTTTACCTTACCTAACCTCCTCTTTCC	?		II			GAGGGGACTGGGGGGAGCAGAGTGGGCAGGGGGGCTTTGCCTTGCCTGGCCTCCTCTTTC[CG]TCTCGCGGGCTCTTCCTGCAAAGGGGAATGAGCAGAGGGGGGAAAGGCAGAAAGAGCGTC	37	1	44873100	CGGAAAGAGGAGGCCAGGCAAGGCAAAGCCCCCCTGCCCACTCTGCTCCC	1	44645644	R					RNF220	NM_018150	5'UTR	chr1:44871109-44874047	Island				1:44644833-44646698	1:44873006-44874037	Unclassified_Cell_type_specific		267720
31393	cg25514328	RPTOR	0.0315973	1.25533	1.25533	VE up vs OV	31721300	62739500	31721300	CACACATCTATAAAAAAAACCATCCACACCATTACCATATACAAATAACA	62739500	CGCACGTCTATAAAAAAAACCATCCACACCGTTACCATATACGAATAACG	I	C	Grn	TAGCAGGTGCACCGCACGTCTGTAGGGGGAGCCATCCACACCGTTGCCATGTGCGAATGG[CG]CCCCCTCGTGTTGTGGATGGTGTAGGTTGCACCGCTGTGTGCACACGTGTGCATACATGC	37	17	78549300	CGCACGTCTGTAGGGGGAGCCATCCACACCGTTGCCATGTGCGAATGGCG	17	76163919	R					RPTOR;RPTOR	NM_001163034;NM_020761	Body;Body						17:76163900-76163989	17:78547512-78549660	Unclassified		446425
57344	cg26516362	RUFY1	0.0274789	1.20564	1.20564	VE up vs OV	69794300	65716500	69794300	AAAAAAACAAATCAAACAAAAAACCAAACAATCTACTTAAAAAACAAACA	65716500	AAAAAAACGAATCAAACAAAAAACCAAACGATCTACTTAAAAAACGAACG	I	T	Red	TGTGGCCTCTAGGGATCAGGGACTACTTACCTGCGAATCCCGGTTGCCCGCCCGCCAGCA[CG]TCCGTTCCCTAAGCAGACCGCCTGGCCTCCTGCCTGACCCGTCTTCTCACCGTTGCCCGG	37	5	178987000	CGTCCGTTCCCTAAGCAGACCGCCTGGCCTCCTGCCTGACCCGTCTTCTC	5	178919512	F					RUFY1;RUFY1;RUFY1;RUFY1	NM_001040452;NM_025158;NM_001040451;NM_001040451	5'UTR;Body;1stExon;5'UTR	chr5:178986513-178986999	Island				5:178919073-178919659	5:178986177-178986948	Promoter_Associated		462640
133159	cg05457628	RUFY1	0.0314167	1.2351	1.2351	VE up vs OV	55786500	37736400	55786500	CCTTCCATTAATCAAAAATAAAACCAAAATTACAAAAAAAACCAAACACA	37736400	CCTTCCATTAATCAAAAATAAAACCGAAATTACGAAAAAAACCAAACGCG	I	A	Red	TGTAGGTAGCGCCCTTCCATTGGTCAAAAATGGAACCGGGGTTGCGGGAGAAGCCAAACG[CG]GCGAGTCTTGCTAAAGCCGTCGCCGTAGCAACGCGCGGAGCCGTCTGGGAGAGGCCTCTG	37	5	178987000	CCTTCCATTGGTCAAAAATGGAACCGGGGTTGCGGGAGAAGCCAAACGCG	5	178919334	R					RUFY1;RUFY1;RUFY1	NM_001040452;NM_025158;NM_001040451	TSS200;Body;TSS200	chr5:178986513-178986999	Island		DMR		5:178919073-178919659	5:178986177-178986948	Promoter_Associated		108342
77744	cg06824297	RWDD2B	0.00799374	1.21186	1.21186	VE up vs OV	13731400	74673500	13731400	CCACATCCACCAATATTAATATCTACACTTAAAAAAACATAAAAAATACA	74673500	CCGCGTCCGCCGATATTAATATCTACACTTAAAAAAACGTAAAAAATACG	I	T	Red	GCCTGTTGGGAGCCGCGTCCGCCGGTGTTGGTGTCTGCACTTGGAAGGACGTAGGGAATG[CG]TTGTCCCTGCTAGGTACTTTTCAGTCGCAGAGTTCTCTTCTTCTTCTTTCTTTCTTCCTT	37	21	30391800	CGCATTCCCTACGTCCTTCCAAGTGCAGACACCAACACCGGCGGACGCGG	21	29313666	R					RWDD2B	NM_016940	TSS200	chr21:30391264-30391758	S_Shore				21:29313136-29313667	21:30391229-30391904	Promoter_Associated_Cell_type_specific	TRUE	133171
12966	cg18001427	RWDD2B	0.0194437	1.21818	1.21818	VE up vs OV	44670500	44670500	44670500	AAAAAACTCTACRACTAAAAAATACCTAACAAAAACAACRCATTCCCTAC	?		II			AGCTGGGGCTCGCCTGTTGGGAGCCGCGTCCGCCGGTGTTGGTGTCTGCACTTGGAAGGA[CG]TAGGGAATGCGTTGTCCCTGCTAGGTACTTTTCAGTCGCAGAGTTCTCTTCTTCTTCTTT	37	21	30391800	GAGAACTCTGCGACTGAAAAGTACCTAGCAGGGACAACGCATTCCCTACG	21	29313655	F				TRUE	RWDD2B	NM_016940	TSS200	chr21:30391264-30391758	S_Shore				21:29313136-29313667	21:30391229-30391904	Promoter_Associated_Cell_type_specific	TRUE	327727
10372	cg05468028	RWDD2B	0.030442	1.21243	1.21243	VE up vs OV	33750400	45745500	33750400	CAAAACAAAATCCCCAACTAAAACAAAACTACAAAAACCAAAAAACAACA	45745500	CGAAACGAAATCCCCGACTAAAACAAAACTACAAAAACCGAAAAACAACG	I	C	Grn	CCTGATTGCCCCCGGGGCGAGGTCCCCGGCTGGAGCAGGGCTGCAGAAGCCGGGAAGCAA[CG]CCGAGGACCGAGCCGACCGATGGGCGCATGCAGTGAGGGGAACCGGGGCCGCCATGCCGG	37	21	30391400	CGGGGCGAGGTCCCCGGCTGGAGCAGGGCTGCAGAAGCCGGGAAGCAACG	21	29313254	R					RWDD2B	NM_016940	Body	chr21:30391264-30391758	Island				21:29313136-29313667	21:30391229-30391904	Promoter_Associated_Cell_type_specific	TRUE	108500
47945	cg09508496	RYR1	0.00897926	1.28173	1.28173	VE up vs OV	10692300	13645400	10692300	TAAAATCAAACATACCTACCAAAAACTCAATCACCATCACCTTCTTAACA	13645400	TAAAATCGAACATACCTACCAAAAACTCGATCACCGTCACCTTCTTAACG	I	C	Grn	GGCGGCGGGCGCGCTGGGCCTGCTCTGGGGCTCGCTGTTCGGCGGCGGCCTGGTGGAGGG[CG]CCAAGAAGGTGACGGTGACCGAGCTCCTGGCAGGCATGCCCGACCCCACCAGCGACGAGG	37	19	39056100	TGGGGTCGGGCATGCCTGCCAGGAGCTCGGTCACCGTCACCTTCTTGGCG	19	43747924	F					RYR1;RYR1	NM_000540;NM_001042723	Body;Body	chr19:39055499-39056379	Island	high-CpG:43747630-43747986	DMR		19:43747347-43748422	19:39055610-39056635	Unclassified_Cell_type_specific		182257
249664	cg13755795	SALL1	0.0263204	1.36341	1.36341	VE up vs OV	43757400	14751300	43757400	AATAAAAAATAAAACCAAACAACAAAAACTAAAAACCCAAACTACCAACA	14751300	AATAAAAAATAAAACCGAACGACGAAAACTAAAAACCCGAACTACCGACG	I	C	Grn	TGAGCCGCCCCGGGTGGGGGGTGGGGCCGGGCGGCGAGGGCTGGGGACCCGGGCTGCCGG[CG]CGCTGCGAACTTCCCAACTCGGGGGCGAGGCGCGCCGGCCCGCGGGGGGAGGGAGTCCCG	37	16	51185800	CGCCGGCAGCCCGGGTCCCCAGCCCTCGCCGCCCGGCCCCACCCCCCACC	16	49743273	R					SALL1;SALL1	NM_001127892;NM_002968	TSS1500;TSS1500	chr16:51183699-51188763	Island				16:49742877-49744648				254390
106803	cg09463917	SCARF2	0.0444958	1.32973	1.32973	VE up vs OV	26630400	19808500	26630400	AAAACCTTTATTAAAAAAACAAAACAAAAAACTACATATCTAAACCAACA	19808500	AAAACCTTTATTAAAAAAACAAAACGAAAAACTACGTATCTAAACCGACG	I	C	Grn	GCCCTCGACATTGGGGCCTTTGTTAGGGAGGCAGGGCGGGGGACTGCGTGTCTGGGCCGA[CG]CAGGCAGGGCTGCTCACCGGTCGCCGATCCAGCCCGCGTTGCAGCGCGTACACTTGCCGG	37	22	20785000	GGGGCCTTTGTTAGGGAGGCAGGGCGGGGGACTGCGTGTCTGGGCCGACG	22	19114958	R					SCARF2;SCARF2	NM_182895;NM_153334	Body;Body	chr22:20783466-20786201	Island			TRUE	22:19114649-19116201				181498
55	cg13885320	SCN9A	1.10123e-05	1.22747	1.22747	VE up vs OV	35626400	35626400	35626400	CCCTCTCCTAAAACCAAATTCTACAAATACACTAAATAAAAATAATCRAC	?		II			GCTTCTCCTCCCCTCCCCACAGAAGCAGCAAAAGAAAAGGCACTTACTTGCAACCTAGCC[CG]CCGATCATCCCCACCCAGTGCACCTGCAGAATCTGGCTCCAGGAGAGGGCGCGGGCCTCT	37	2	167232000	CCTCTCCTGGAGCCAGATTCTGCAGGTGCACTGGGTGGGGATGATCGGCG	2	166940466	F					SCN9A;SCN9A	NM_002977;NM_002977	1stExon;5'UTR	chr2:167232388-167232711	N_Shore				2:166940237-166941311			TRUE	256933
53652	cg00394494	SCN9A	0.0180957	1.24455	1.24455	VE up vs OV	16632500	47741400	16632500	TACAAACAACACAAAACAAAAACCCAACTAAAAACACAATAATAACAACA	47741400	TACGAACGACGCAAAACGAAAACCCAACTAAAAACGCGATAATAACGACG	I	C	Grn	TCTCTCCACTCCTGCGGGCGGCGCAGGGCGGGGACCCAGCTAGGGGCGCGGTGGTGGCGA[CG]CTGTAGCCTCTGCACCATGCGCTAATAGAAGGCGGAGGAGGGGGTTGCACGACCTGCCAT	37	2	167233000	TGCGGGCGGCGCAGGGCGGGGACCCAGCTAGGGGCGCGGTGGTGGCGACG	2	166940891	R					SCN9A	NM_002977	TSS200	chr2:167232388-167232711	Island				2:166940237-166941311			TRUE	8327
116131	cg07636295	SCRT2	0.0457229	1.20216	1.20216	VE up vs OV	43775400	33619500	43775400	TAATCTCCAACCTACATCCCATATAAAACCAACAACCAAAATACTAAACA	33619500	TAATCTCCAACCTACGTCCCATATAAAACCGACAACCGAAATACTAAACG	I	C	Grn	GCCCCGGCTCGGGCTCGGGCTTGGCGGCGGCGGCGCGCAGACAGGGGATCGCGGGAGCTG[CG]CTCAGCACTCCGGCTGCCGGCTTTATATGGGACGCAGGCTGGAGATCAGGTGGTCCCCTA	37	20	656446	TGATCTCCAGCCTGCGTCCCATATAAAGCCGGCAGCCGGAGTGCTGAGCG	20	604446	F					SCRT2;SCRT2	NM_033129;NM_033129	5'UTR;1stExon	chr20:655880-656604	Island	high-CpG:604426-604644			20:603888-604744	20:655487-656637	Unclassified_Cell_type_specific		148890
692	cg25406619	SCTR	0.0050922	1.23578	1.23578	VE up vs OV	16647500	16647500	16647500	CTTCCTCTAATCTAACTTCTAAAACTCTCCTACACRAAAATTCTAAAACC	?		II			CCAGGTTTCAAGGAAAGATTGGAGGCAAAGCGCCCAGGACACAGTAGGCACTGCCACGGG[CG]GCTCCAGAATTTCCGTGTAGGAGAGTTTCAGAAGCCAGACCAGAGGAAGGGGTCGGTGGT	37	2	120281000	TTCCTCTGGTCTGGCTTCTGAAACTCTCCTACACGGAAATTCTGGAGCCG	2	119997897	F					SCTR	NM_002980	Body	chr2:120281661-120282211	N_Shore		DMR		2:119997824-119998841				444729
3732	cg17184171	SEC14L2	0.000597963	1.23341	1.23341	VE up vs OV	11612300	49705300	11612300	AAACAAAAAACAACAAATACAACAACTAATAAAACACAAACTCATCCTCA	49705300	AAACGAAAAACGACGAATACGACAACTAATAAAACACAAACTCGTCCTCG	I	C	Grn	GGGCTTGGCTGCCAGCTCCGCGGCCCGGGCAAAAGGCTGGGACTTTACTCCGGGTGGCGG[CG]AGGACGAGTCTGTGCTCCATCAGCTGCCGCACCCGCCGCCTCCCGCCCCCAAACCCCATC	37	22	30793000	GGGCGGGAGGCGGCGGGTGCGGCAGCTGATGGAGCACAGACTCGTCCTCG	22	29123027	F					SEC14L2;SEC14L2;SEC14L2;SEC14L2	NM_012429;NM_033382;NM_033382;NM_012429	1stExon;1stExon;5'UTR;5'UTR	chr22:30792887-30793312	Island	high-CpG:29122958-29123039			22:29122914-29123312	22:30792635-30794204	Unclassified_Cell_type_specific		314899
3854	cg08733824	SEPSECS	0.00155269	1.20621	1.20621	VE up vs OV	35687300	35687300	35687300	CATAATAATATTTATAAACTATATACTAACTCRAACCACRAACTTTCCRC	?		II			CAAAACTTTTAATGAAATTAAAATACATGAACGCTGGCAGGAGGGAGACCTGTGAAGTTC[CG]CGGAAAGCTCGTGGTTCGAGTTAGCATACAGTCTACAAACACCATTATGTGTTCTGAGTC	37	4	25161500	CGCGGAAAGCTCGTGGTTCGAGTTAGCATACAGTCTACAAACACCATTAT	4	24770569	F					SEPSECS;SEPSECS;SEPSECS	NM_153825;NM_016955;NM_001159728	Body;Body;5'UTR	chr4:25161781-25162290	N_Shore				4:24770569-24771192	4:25161433-25163139	Unclassified		168723
53311	cg19577958	SERPINB9	0.0235964	1.24167	1.24167	VE up vs OV	67671400	67671400	67671400	TTCACTTTATTTTCATTCCTCCTCTAAAACTTTTTAACAAACTATCACTC	?		II			TCTAAGTGTACTTCACTTTGTTTTCATTCCTCCTCTAAAGCTTTTTAACAAACTGTCACT[CG]TGTTCTAAAAACAAACAAATGTCTTTCATCTCATTTTTTACTCAGCATTATCTATCAAAG	37	6	2888210	CGAGTGACAGTTTGTTAAAAAGCTTTAGAGGAGGAATGAAAACAAAGTGA	6	2833211	R					SERPINB9	NM_004155	3'UTR	chr6:2891929-2892182	N_Shelf								352915
100740	cg01565320	SHISA3	0.0121986	1.22419	1.22419	VE up vs OV	15640300	32611300	15640300	AACTACACTACAAATTCCACAAACCAAAAATCAACATAATACACAAAACA	32611300	AACTACACTACGAATTCCGCAAACCGAAAATCAACATAATACGCGAAACG	I	A	Red	GCGGCAGCGACAGCCCCAGCAACTGCCTCTGCCGGCGCCTCCCGCAGGCCCTCGCCAACT[CG]CCCCGCGCACCATGCTGACTCCCGGCCTGCGGAACTCGTAGTGCAGCCCCTGTCGCCTCC	37	4	42399900	CGCCCCGCGCACCATGCTGACTCCCGGCCTGCGGAACTCGTAGTGCAGCC	4	42094608	F					SHISA3	NM_001080505	TSS200	chr4:42399152-42400802	Island				4:42093910-42095814	4:42399814-42400086	Unclassified		32385
60880	cg18578405	SHISA9	0.0196641	1.39109	1.39109	VE up vs OV	23636300	12779400	23636300	AAACAACTAACACAACTAAACAACATATTACTACTAACAAAAAACAACCA	12779400	GAACAACTAACGCAACTAAACGACGTATTACTACTAACGAAAAACAACCG	I	C	Grn	CGAGCGGGACACGGGCAGCTGGCGCAACTGGGCGGCGTGTTGCTGCTGGCGGGGGGCAAC[CG]CTCCGGGGCCGCCTCCGGAGAGGCCAGCGAGGGCGCTGAGGCATCGGACGCGCCCCCGAC	37	16	12996100	GGGCAGCTGGCGCAACTGGGCGGCGTGTTGCTGCTGGCGGGGGGCAACCG	16	12903558	R					SHISA9;SHISA9	NM_001145204;NM_001145205	1stExon;1stExon	chr16:12994574-12997690	Island		DMR		16:12902034-12904773				337513
217074	cg23286646	SIM2	0.0154826	1.26654	1.26654	VE up vs OV	37674500	28606500	37674500	AACAAATCACCTCCCATTAATAATAATAACCAAAACACCCAAATAATACA	28606500	AACGAATCACCTCCCGTTAATAATAATAACCGAAACGCCCAAATAATACG	I	A	Red	GCGCGCTGCGGCTCCGGCACCCGAGCCCCGCCGCCACCTCCCCGCCCGGCGCGCCCCTGC[CG]CACTACCTGGGCGCCTCGGTCATCATCACCAACGGGAGGTGACCCGCTGGCCGCCCGCGC	37	21	38120400	AGCGGGTCACCTCCCGTTGGTGATGATGACCGAGGCGCCCAGGTAGTGCG	21	37042220	F					SIM2	NM_005069	Body	chr21:38119793-38120742	Island				21:37041640-37042612			TRUE	410573
6841	cg02029441	SIX1	0.00154289	1.20175	1.20175	VE up vs OV	39677500	39677500	39677500	AAACCTCTCRACATTCCTCAATAACAAAAATAACACTACAAAACACAACC	?		II			TGTTCTGCGATTGAAACCAGCAGGTTCCTGAAGCTTCTGGACTCAATTTCCCCATCTGTG[CG]GTTGTGTTTTGCAGTGCCACCTCTGCTACTGAGGAATGCCGAGAGGCTTTACTTGCTATT	37	14	61117100	AGCCTCTCGGCATTCCTCAGTAGCAGAGGTGGCACTGCAAAACACAACCG	14	60186820	F					SIX1	NM_005982	TSS1500	chr14:61114102-61116552	S_Shore		DMR		14:60186820-60186968				41618
14410	cg27445400	SLC12A5	0.0207264	1.20853	1.20853	VE up vs OV	71734400	16631400	71734400	CAAAAATAAAAACTTCCTAACCCAAAACCCTACAACTAAATAACCCCACA	16631400	CAAAAATAAAAACTTCCTAACCCGAAACCCTACAACTAAATAACCCCGCG	I	C	Grn	CGCGCGGCCGGCTAGGCTCGGCGCTGCGCTCTCGGCCTGCGCGGTCGCCATGGAGACCGG[CG]CGGGGCCACCTAGTTGCAGGGTCTCGGGCCAGGAAGCCCCTATTCCTGTCCCCTGAGCGC	37	20	44660900	CGCGGGGCCACCTAGTTGCAGGGTCTCGGGCCAGGAAGCCCCTATTCCTG	20	44094268	F					SLC12A5;SLC12A5	NM_020708;NM_001134771	Body;Body	chr20:44660342-44660948	Island				20:44093750-44094343			TRUE	478673
45022	cg15114105	SLC17A7	0.0136931	1.31777	1.31777	VE up vs OV	66741400	73652400	66741400	AAAAACTACAAATACAAACAACCCAAAAACTATCACAAAACTCAACACCA	73652400	AAAAACTACAAATACAAACGACCCGAAAACTATCACAAAACTCAACGCCG	I	A	Red	GCTCGGGGGGAAGGAGGCTGCAAGTGCAGGCGGCCCGGGGGCTGTCACAGGACTCAGCGC[CG]GGGGCGGGGCGCGGGAGGCCCCGCCCCGGCCCCACCAGGCCCCTCCCCTCGTCTGTCAGA	37	19	49944800	GGAGGCTGCAAGTGCAGGCGGCCCGGGGGCTGTCACAGGACTCAGCGCCG	19	54636632	R					SLC17A7	NM_020309	TSS200	chr19:49946345-49947222	N_Shore	high-CpG:54636549-54636691	DMR		19:54636237-54637536	19:49944728-49944999	Unclassified		280620
53725	cg24190415	SLC1A2	0.019289	1.25754	1.25754	VE up vs OV	19611400	49612500	19611400	TATATACACACCTAAAAAAACAATAAAAACCACTACACTCTAACTCAACA	49612500	TATATACGCGCCTAAAAAAACGATAAAAACCGCTACGCTCTAACTCGACG	I	C	Grn	CGCGTGTGCGGGTGTGTGCGCGCCTGGGGAGGCGGTGGAGGCCGCTGCGCTCTGGCTCGG[CG]CCGGCCAGGGAGGGATTGCAAGGTTTAGCCCCGCCGGAGCTGGGGATTTGCAGGCGATCC	37	11	35441000	TGTGTGCGCGCCTGGGGAGGCGGTGGAGGCCGCTGCGCTCTGGCTCGGCG	11	35397588	R					SLC1A2;SLC1A2	NM_004171;NM_004171	5'UTR;1stExon	chr11:35440375-35441882	Island	high-CpG:35397480-35397683	DMR		11:35396952-35398718				425242
37579	cg05415020	SLC22A16	0.0101042	1.435	1.435	VE up vs OV	33784400	47634500	33784400	TAAATCCCCTCAAAATAACAAAACCCCATAATACAACCATACACTAAACA	47634500	TAAATCCCCTCGAAATAACGAAACCCCATAATACGACCGTACACTAAACG	I	C	Grn	CCCACGTGGTCATAAATCCCCTCGAAGTGGCGGGACCCCATGGTGCGGCCGTGCACTGGG[CG]CCGAGTTAGCCGAGCTCCGGGGACTGCGGGTAGCGCGCCCCGCCCCGAACCTCCCCGCCC	37	6	110798000	CGCCCAGTGCACGGCCGCACCATGGGGTCCCGCCACTTCGAGGGGATTTA	6	110904490	R					SLC22A16;SLC22A16	NM_033125;NM_033125	5'UTR;1stExon	chr6:110797297-110798201	Island	high-CpG:110904484-110904584			6:110903794-110904894				107721
242960	cg15501281	SLC24A3	0.0281408	1.36726	1.36726	VE up vs OV	12656400	68774500	12656400	CAAAACCAATCCAAAATAACTTTACCAACCAACAAAATTAACCAACAACA	68774500	CAAAACCAATCCGAAATAACTTTACCAACCGACGAAATTAACCAACGACG	I	A	Red	AGCCGGCGAGGCCAGAGCCAGTCCGGGGTGGCTTTGCCAACCGGCGGAGTTGGCCAGCGG[CG]GGCCCTCCTACCGTCGGTCCTTCCCCGCTCCTCCTCCTCTGCCCCCTCCGCCCCCGCCTC	37	20	19193100	CAGAGCCAGTCCGGGGTGGCTTTGCCAACCGGCGGAGTTGGCCAGCGGCG	20	19141060	R					SLC24A3	NM_020689	TSS1500	chr20:19192459-19193902	Island	high-CpG:19140951-19141551			20:19140465-19141902	20:19192896-19193069	Unclassified_Cell_type_specific	TRUE	286507
85669	cg25999267	SLC25A38	0.0483993	1.24034	1.24034	VE up vs OV	65635500	61665400	65635500	TACTAATCCAAAAACTACAAACACAAAACAATCTTACTACAAAAATTACA	61665400	TACTAATCCAAAAACTACGAACGCGAAACAATCTTACTACGAAAATTACG	I	C	Grn	CAGGGCAGGATGGGCAGGAGAGCAGAGCCGCGGAGTCTGCGGCGCGGGTGAAGAGCGGCG[CG]TAATTCCCGCAGCAAGATTGTTCCGCGCCCGCAGCCCCTGGACTAGCAGGATCCGAACCC	37	3	39425000	TGCTAGTCCAGGGGCTGCGGGCGCGGAACAATCTTGCTGCGGGAATTACG	3	39399996	F				TRUE	SLC25A38;SLC25A38	NM_017875;NM_017875	1stExon;5'UTR	chr3:39424696-39426058	Island	high-CpG:39399770-39400170			3:39399701-39401062	3:39424502-39426224	Promoter_Associated		453737
86694	cg00813603	SLC25A42	0.0376336	0.757592	-1.31997	VE down vs OV	33669500	33669500	33669500	ACCCCAATATTCATTTCTAACAATACTTAACAATCTATAAAATAATTTCC	?		II			AACAAAAGCTTACCCCAGTGTTCATTTCTAACAGTGCTTGACAGTCTATAAAGTGATTTC[CG]GACCTTAGAATAATCCCATCTGTCAGACCAAACCGGAATCATCTCCATTTTACCAGCCAC	37	19	19175700	CCCCAGTGTTCATTTCTAACAGTGCTTGACAGTCTATAAAGTGATTTCCG	19	19036730	R					SLC25A42	NM_178526	5'UTR	chr19:19174262-19174995	S_Shore		RDMR			19:19174220-19176431	Promoter_Associated		17185
8579	cg21795255	SLC2A9	0.0343574	0.732356	-1.36546	VE down vs OV	45714300	45714300	45714300	AAAAAACAAACTATCCAACTCTAATCRCTAAAACCTCCAAAACATAATAC	?		II			ATTCTATATCAAAGAGGCAGGCTGTCCAGCTCTAATCGCTGGGACCTCCAGGGCATGGTG[CG]GGGGGAGTTGGCACTCACAGCCTGGGACACCTGGACACCAACGCCCCAGGCTGGAAAAGG	37	4	10009900	AGAGGCAGGCTGTCCAGCTCTAATCGCTGGGACCTCCAGGGCATGGTGCG	4	9619014	R					SLC2A9;SLC2A9	NM_020041;NM_001001290	Body;Body					TRUE					387383
22546	cg07033372	SLC32A1	0.00185231	1.37409	1.37409	VE up vs OV	49749300	21809300	49749300	ACCTAATTCCAAAAAACAAAAACACATTAAACTACACACAAATAAAAACA	21809300	GCCTAATTCCGAAAAACGAAAACGCATTAAACTACGCACGAATAAAAACG	I	C	Grn	CACCCCCGCACCGCCTGATTCCGAGGGGCGGGAGCGCATTGGGCTGCGCACGGGTGGGGG[CG]CCGCGCCAGCTTCGCGTAGCTGCTCTGACGCCGCTGCCGCCGCCGCCGCCGCCGCCGCCC	37	20	37353000	GCCTGATTCCGAGGGGCGGGAGCGCATTGGGCTGCGCACGGGTGGGGGCG	20	36786446	R					SLC32A1	NM_080552	TSS200	chr20:37352130-37357372	Island				20:36785103-36787745				137405
172932	cg12180703	SLC32A1	0.0209228	1.21935	1.21935	VE up vs OV	37668500	12651400	37668500	ATTCCAAAAAACAAAAACACATTAAACTACACACAAATAAAAACACCACA	12651400	ATTCCGAAAAACGAAAACGCATTAAACTACGCACGAATAAAAACGCCGCG	I	C	Grn	CCGCACCGCCTGATTCCGAGGGGCGGGAGCGCATTGGGCTGCGCACGGGTGGGGGCGCCG[CG]CCAGCTTCGCGTAGCTGCTCTGACGCCGCTGCCGCCGCCGCCGCCGCCGCCGCCCTCCGC	37	20	37353000	CGCGGCGCCCCCACCCGTGCGCAGCCCAATGCGCTCCCGCCCCTCGGAAT	20	36786451	R					SLC32A1	NM_080552	TSS200	chr20:37352130-37357372	Island				20:36785103-36787745				227726
140241	cg25307168	SLC32A1	0.0344461	1.31173	1.31173	VE up vs OV	63655300	57608500	63655300	TAATTCCAAAAAACAAAAACACATTAAACTACACACAAATAAAAACACCA	57608500	TAATTCCGAAAAACGAAAACGCATTAAACTACGCACGAATAAAAACGCCG	I	C	Grn	CCCCGCACCGCCTGATTCCGAGGGGCGGGAGCGCATTGGGCTGCGCACGGGTGGGGGCGC[CG]CGCCAGCTTCGCGTAGCTGCTCTGACGCCGCTGCCGCCGCCGCCGCCGCCGCCGCCCTCC	37	20	37353000	CGGCGCCCCCACCCGTGCGCAGCCCAATGCGCTCCCGCCCCTCGGAATCA	20	36786449	R					SLC32A1	NM_080552	TSS200	chr20:37352130-37357372	Island				20:36785103-36787745				443034
82412	cg22685369	SLC35F3	0.00354043	1.22022	1.22022	VE up vs OV	53749300	38780400	53749300	ATCAAACAAAAAAACATCAAATCAAAACACACAAAAACCAAACAAAAACA	38780400	ATCGAACGAAAAAACGTCGAATCGAAACGCACAAAAACCAAACGAAAACG	I	C	Grn	GGCGCGAGGTGCGGGCTCCGGGGCGGAGCGCACGCCCGGGAGGCGGGAAGTGGGCAGCAG[CG]CCCCCGCCTGGCCCCTGTGCGCCCCGACCCGACGCCTCCCCGCCCGACCAGGTGCCTCGA	37	1	234040000	CGCCCCCGCCTGGCCCCTGTGCGCCCCGACCCGACGCCTCCCCGCCCGAC	1	232107018	F					SLC35F3	NM_173508	TSS1500	chr1:234040298-234041457	Island		DMR		1:232106886-232108419			TRUE	400382
33006	cg12771281	SLC38A6	0.0108571	1.61943	1.61943	VE up vs OV	73740400	66752300	73740400	AAATCACAAATAAATAAACAAATCTTCTATAACATCATCACTATTCACCA	66752300	AAATCGCGAATAAATAAACGAATCTTCTATAACATCATCACTATTCGCCG	I	C	Grn	CCGATCGGATGTGGGTCGCGGGTGGATGGGCGGGTCTTCTATGACATCATCACTGTTCGC[CG]CGAAGAGGGCGCGCGTCATCAGATCAAGTCGACTCGCTCCTCTCCTTCCAGGCCCTGGTG	37	14	61447800	CGGCGAACAGTGATGATGTCATAGAAGACCCGCCCATCCACCCGCGACCC	14	60517569	R				TRUE	SLC38A6;TRMT5	NM_153811;NM_020810	TSS200;TSS200	chr14:61447663-61448141	Island				14:60517297-60518115	14:61447453-61448583	Unclassified		236997
171073	cg09022422	SLC6A11	0.017187	1.26485	1.26485	VE up vs OV	37790400	70673300	37790400	AAAACTAAAAAACCAAACCAAACCAACACAAAAACTAAAACTAAAACACA	70673300	AAAACTAAAAAACCGAACCAAACCAACGCGAAAACTAAAACTAAAACGCG	I	C	Grn	GGCTCCCGGGCCCAGCCGGGCTGAGGTGGCGTGGGCGCCCTGCGGGCCGGGCCTCCGCGG[CG]CGTCCCAGTCCCAGTCTCCGCGCTGGTCTGGCCCGGTCCCTCAGCTCCACCCCCTGCCTC	37	3	10857800	GGAGCTGAGGGACCGGGCCAGACCAGCGCGGAGACTGGGACTGGGACGCG	3	10832798	F					SLC6A11	NM_014229	TSS200	chr3:10857687-10858447	Island	high-CpG:10832725-10832944		TRUE	3:10832597-10833563				173798
98743	cg22367705	SLC9A1	0.0266877	1.39152	1.39152	VE up vs OV	65647300	59700400	65647300	CTAAAACTAAACCAAAAAAAACTACAACTAAACCAAAACAAAACACCACA	59700400	CTAAAACTAAACCAAAAAAAACTACAACTAAACCGAAACGAAACGCCGCG	I	T	Red	GCTGGGGGCGGCTCGCGGTGGGCCAGCAGCAACACGCCCCTCCTCGCGGCCCTGGCGCGA[CG]CGGCGCTCCGCCCCGGCCCAGCTGCAGCTCCTCCTGGTCCAGCTCCAGAACTAACCCTAG	37	1	27481500	CGCGGCGCTCCGCCCCGGCCCAGCTGCAGCTCCTCCTGGTCCAGCTCCAG	1	27354118	F					SLC9A1	NM_003047	TSS200	chr1:27481345-27481742	Island	high-CpG:27354108-27354214			1:27353982-27354311	1:27481112-27482326	Promoter_Associated		395744
34933	cg13465838	SLC9A2	0.00523069	1.21585	1.21585	VE up vs OV	73726400	23720300	73726400	AAAAAAAAACACAACTCATAAATCACACTAATTCCTTCACTAAATAAACA	23720300	AAAAAAAAACGCGACTCGTAAATCGCGCTAATTCCTTCACTAAATAAACG	I	T	Red	GGGCGGGGGAGGAGGGAAGGGCGCGACTCGTGGGTCGCGCTGGTTCCTTCACTGGATGGA[CG]TCCGACGCTGCCTCCGGGGCGGAGACAGCTCCGGCCACCATGCGCCCGTTGCGGCGATTC	37	2	103236000	AGGGAAGGGCGCGACTCGTGGGTCGCGCTGGTTCCTTCACTGGATGGACG	2	102602152	R					SLC9A2	NM_003048	TSS1500	chr2:103235376-103236554	Island			TRUE	2:102601750-102603294			TRUE	248305
75839	cg02971575	SMAD1	0.0148592	1.20751	1.20751	VE up vs OV	49781500	65609300	49781500	ATCATTCTATAAACATAAAATACATATTAACAATTACCTTTCAAAACACA	65609300	ATCGTTCTATAAACGTAAAATACATATTAACAATTACCTTTCGAAACGCG	I	C	Grn	CTGGGGCCTGCAAATTATTGGAGAGTGAGTGAGGGGCAACGAAAGATAGACATAAAAGGG[CG]CGTCTCGAAAGGTAACTGTCAACATGCACTCCACGTTTATAGAACGATTCAGTGGGCGCG	37	4	146403000	ATCGTTCTATAAACGTGGAGTGCATGTTGACAGTTACCTTTCGAGACGCG	4	146621990	F					SMAD1;SMAD1	NM_001003688;NM_005900	TSS1500;TSS1500	chr4:146402870-146403983	N_Shore				4:146621969-146621998	4:146402270-146402550	Unclassified_Cell_type_specific	TRUE	60526
93313	cg05384102	SNAP91	0.00637713	1.22313	1.22313	VE up vs OV	40747400	53634300	40747400	CACACAAATAACAATCACAAATAACCAACAAAATCTAACATTTAAAATCA	53634300	CGCACAAATAACGATCGCGAATAACCGACAAAATCTAACATTTAAAATCG	I	C	Grn	TCCCCACACTGTCGCTGACACGCCCGCCTGTCAAAGGCTCCGAGGCCCAGATGAGCAGGG[CG]ATTTTAAATGTCAGATCCTGCCGGCCATCCGCGACCGTCACCTGTGCGTCTTCAGCTCCT	37	6	84419300	CGCACAGGTGACGGTCGCGGATGGCCGGCAGGATCTGACATTTAAAATCG	6	84476048	F					SNAP91;SNAP91	NR_026669;NM_014841	TSS1500;TSS1500	chr6:84417597-84419378	Island		DMR		6:84474317-84476148				107120
60288	cg01273287	SNAPC1	0.0385524	1.25847	1.25847	VE up vs OV	29720300	29720300	29720300	CRAAAAATAAAAACCTAAAACCRCTCRTAAACAAACACAACACTTTAAAC	?		II			ACATAACCTAGCGGAAAATGAAGACCTAAAACCGCTCGTGAGCAAACACAACACTTTAGA[CG]TAAACCTCTTCCAAAGAAGGGTGGATCTCAGCACTCTGGGTGAAAGCAATCTCAGCCAGT	37	14	62228900	CGTCTAAAGTGTTGTGTTTGCTCACGAGCGGTTTTAGGTCTTCATTTTCC	14	61298654	R					SNAPC1	NM_003082	TSS200	chr14:62228974-62229268	N_Shore					14:62228356-62229621	Promoter_Associated		26605
301216	cg00119181	SNCA	0.0412413	1.2615	1.2615	VE up vs OV	59616300	23600400	59616300	ACTCCCAATCTCCACAAAAATACTCATAACCCTAAACTTAACATAAAACA	23600400	GCTCCCGATCTCCACAAAAATACTCGTAACCCTAAACTTAACGTAAAACG	I	C	Grn	GAGCCATCAACTCCAGCCGCCTGCCTGGCCGCGCAAGGCGGGAAAGTGGGGGCGCTTTTG[CG]CCTCACGTTAAGTTTAGGGTCACGAGCACTCTTGTGGAGATCGGGAGCGGTTGGGCTAGG	37	4	90758500	CGCCTCACGTTAAGTTTAGGGTCACGAGCACTCTTGTGGAGATCGGGAGC	4	90977560	F					SNCA;SNCA;SNCA;SNCA	NM_001146054;NM_001146055;NM_007308;NM_000345	TSS1500;5'UTR;TSS1500;TSS200	chr4:90758008-90758870	Island		DMR		4:90977045-90977851	4:90757621-90759333	Unclassified_Cell_type_specific	TRUE	2754
42459	cg25463470	SOX1	0.0117496	1.24262	1.24262	VE up vs OV	33620400	26667300	33620400	TTTCTCCTAATACACAAACCACTTACCAAAAAAACCAACAATCAAAATCA	26667300	TTTCTCCTAATACACAAACCACTTACCAAAAAAACCGACGATCGAAATCG	I	C	Grn	ACTGCACCTGTTTGCACCGCTCCGCCGAGGGCGCCTGGGCTGCGGTGGCGGCGAAGACGG[CG]ACCCCGACCGTCGGCCTCTTTGGCAAGTGGTTTGTGCATCAGGAGAAACTTTCCACCTGC	37	13	112722000	TTTCTCCTGATGCACAAACCACTTGCCAAAGAGGCCGACGGTCGGGGTCG	13	111769713	F					SOX1	NM_005986	TSS200	chr13:112720564-112723582	Island		DMR		13:111768412-111771348				445625
76402	cg00803453	SPEG	0.0228528	1.34977	1.34977	VE up vs OV	62777300	38718500	62777300	TAAAACAACTATCCAACCAATTACAACACAATAACAACAACAAAAACTCA	38718500	TAAAACGACTATCCAACCGATTACAACGCAATAACAACAACGAAAACTCG	I	A	Red	TGAGCTTCACCCTGGAGCGGCTGTCCAGCCGATTGCAGCGCAGTGGCAGCAGCGAGGACT[CG]GGGGGCGCGTCGGGCCGCAGCACGCCGCTGTTCGGACGGCTTCGCAGGGCCACGTCCGAG	37	2	220350000	TGGAGCGGCTGTCCAGCCGATTGCAGCGCAGTGGCAGCAGCGAGGACTCG	2	220057859	R					SPEG	NM_005876	Body	chr2:220348955-220349784	Island				2:220057200-220058011	2:220348869-220350359	Unclassified		16954
107823	cg09450020	STEAP2	0.0463749	1.2013	1.2013	VE up vs OV	68646300	23791400	68646300	AAAAATAACAACAACAAAATTAAAAATCAAAATACAATCTACACCACACA	23791400	AAAAATAACGACGACGAAATTAAAAATCAAAATACAATCTACGCCACGCG	I	C	Grn	AGGAGCGCGAAAGAAGGTAGCGGCGGCGGAGTTGAGGGTCAAGATGCAGTCTGCGCCACG[CG]CTGCATCCATCCTCCCCGATTCTGCGCCCTCACCGGGCGTCCGCCCTGAGCTGCGGGGTC	37	7	89841400	CGCGTGGCGCAGACTGCATCTTGACCCTCAACTCCGCCGCCGCTACCTTC	7	89679371	R				TRUE	STEAP2;STEAP2	NM_001040665;NM_152999	5'UTR;5'UTR	chr7:89840813-89841491	Island				7:89678750-89679407			TRUE	181240
34525	cg24127743	SUV420H2	0.00510672	1.20404	1.20404	VE up vs OV	15748500	65718400	15748500	AACTTAACCAATAAAAACACCATAAACTTCATAACAACAAAAAAATAACA	65718400	AACTTAACCAATAAAAACGCCGTAAACTTCGTAACAACGAAAAAATAACG	I	A	Red	GGGAAAGAGTGGGGCTTGGCCAATGGGAGCGCCGTGAGCTTCGTAGCAACGGAGGAGTGG[CG]GTGGCTGTGGCCAATAGAAAGCCTCAGTGGCCTTGGCGGGGCTGGCCCGGAGAGCAGATG	37	19	55851200	CGCCACTCCTCCGTTGCTACGAAGCTCACGGCGCTCCCATTGGCCAAGCC	19	60542980	R					SUV420H2	NM_032701	TSS200	chr19:55850495-55851493	Island				19:60542243-60543296	19:55850130-55851441	Promoter_Associated		424147
12897	cg02819335	SYNPO2	0.00431125	1.31893	1.31893	VE up vs OV	45804300	25618300	45804300	TTAAATACAATAAAAAATACACACTCAACTTCAAACACCTACCAAAAACA	25618300	TTAAATACGATAAAAAATACGCACTCAACTTCGAACGCCTACCGAAAACG	I	C	Grn	GGGGCGGCGGCTGGGGCAGCGGCTGCAGCAGCGGCGGACGCTCTGCATTACCCAGTCTTG[CG]TCCTCGGCAGGCGCCCGAAGCTGAGTGCGCATCCTCTACCGCACCCAAGCTTCGTCTGTC	37	4	119810000	TTGGGTGCGGTAGAGGATGCGCACTCAGCTTCGGGCGCCTGCCGAGGACG	4	120029540	F					SYNPO2;SYNPO2;SYNPO2;SYNPO2;SYNPO2;SYNPO2	NM_133477;NM_001128934;NM_001128933;NM_001128934;NM_001128933;NM_133477	1stExon;5'UTR;5'UTR;1stExon;1stExon;5'UTR			low-CpG:120029348-120029583		TRUE	4:120029362-120029582	4:119810039-119810111	Unclassified_Cell_type_specific	TRUE	57324
135123	cg22723056	SYT9	0.0276208	1.2999	1.2999	VE up vs OV	66743400	25727400	66743400	AACCCAAAAACAACAACTCTAAACTAACAAACAAAAAACTATCTCCTACA	25727400	GACCCGAAAACGACGACTCTAAACTAACAAACGAAAAACTATCTCCTACG	I	C	Grn	GTGAGCGCGGACGGCCCGGAGGCGGCGGCTCTGAGCTGGCAGGCGGAGGGCTGTCTCCTG[CG]CCCGCCTGCCCGGCGCGGTCCGAGGATGCGGGGGGGCGATGCCCGGGGCCAGGGACGCGC	37	11	7273380	GGCCCGGAGGCGGCGGCTCTGAGCTGGCAGGCGGAGGGCTGTCTCCTGCG	11	7229954	R					SYT9;SYT9	NM_175733;NM_175733	1stExon;5'UTR	chr11:7272757-7274235	Island	high-CpG:7229694-7230051	DMR	TRUE	11:7229363-7230800	11:7273245-7273537	Unclassified	TRUE	401062
185724	cg18450168	TACC2	0.027931	1.21276	1.21276	VE up vs OV	46809400	40659400	46809400	TTAACCTTTTATACTACAACTTTTCCCAAACCTTTCAAAAAACCACACCA	40659400	TTAACCTTTTATACTACAACTTTTCCCGAACCTTTCGAAAAACCACGCCG	I	A	Red	CTCGCCCAGTCATTGGCCTTTTGTGCTGCAACTTTTCCCGAGCCTTTCGGGGAGCCACGC[CG]GCCCTGCGCCGTTGTCCCGGGAAACTTTGCGTCCCAGGGCCGCACCGGACCGTGGTGACC	37	10	123873000	TTGGCCTTTTGTGCTGCAACTTTTCCCGAGCCTTTCGGGGAGCCACGCCG	10	123862563	R					TACC2;TACC2	NM_206862;NM_206861	Body;Body	chr10:123872119-123873462	Island	high-CpG:123862257-123862592			10:123861978-123863452				335374
114728	cg26673012	TBX20	0.00288478	1.38208	1.38208	VE up vs OV	41640400	66799300	41640400	AAAAACAATAACATAAAACAACACTAACTAACTACAAACCTCCAAAATCA	66799300	AAAAACGATAACGTAAAACGACGCTAACTAACTACGAACCTCCGAAATCG	I	C	Grn	GGAACTACGGACAGTGAGCCCTGGCGCTCGCTGCCCTGCGCCTTAATTTGCTGGCGGCGG[CG]ATCCCGGAGGCCCGCAGCCAGTCAGCGCCGTCTCACGTCACCGCTTCCTGATTCCGCCGC	37	7	35293800	GGAAGCGGTGACGTGAGACGGCGCTGACTGGCTGCGGGCCTCCGGGATCG	7	35260278	F					TBX20;TBX20	NM_001166220;NM_001077653	TSS200;TSS200	chr7:35292985-35294674	Island	high-CpG:35260213-35260298	DMR		7:35259511-35261199			TRUE	465366
192914	cg17985646	TBX20	0.0350154	1.31596	1.31596	VE up vs OV	31613400	12770500	31613400	AAATCAAAAAACAATAACATAAAACAACACTAACTAACTACAAACCTCCA	12770500	AAATCAAAAAACGATAACGTAAAACGACGCTAACTAACTACGAACCTCCG	I	A	Red	ACGGACAGTGAGCCCTGGCGCTCGCTGCCCTGCGCCTTAATTTGCTGGCGGCGGCGATCC[CG]GAGGCCCGCAGCCAGTCAGCGCCGTCTCACGTCACCGCTTCCTGATTCCGCCGCCGGGGG	37	7	35293800	GAATCAGGAAGCGGTGACGTGAGACGGCGCTGACTGGCTGCGGGCCTCCG	7	35260284	F					TBX20;TBX20	NM_001166220;NM_001077653	TSS200;TSS200	chr7:35292985-35294674	Island	high-CpG:35260213-35260298	DMR		7:35259511-35261199			TRUE	327521
42251	cg26736540	TFAP2C	0.00809888	1.25787	1.25787	VE up vs OV	61651300	61651300	61651300	AAAATATCRCTAACAAATAACCTCATCTAACCCCTTTAAACAAAAACTTC	?		II			TGCTTCCCGTTTTCTCGGAAAAGTGCCCCGTCTGCAACCCTCAGACGTGGCTTTTACGCA[CG]AAGTCTCTGTCCAAAGGGGTCAGATGAGGCTACCTGCTAGCGACACCTTGGCGGACACTC	37	20	55205000	AGGTGTCGCTAGCAGGTAGCCTCATCTGACCCCTTTGGACAGAGACTTCG	20	54638393	F					TFAP2C	NM_003222	Body	chr20:55200279-55206789	Island		DMR		20:54636779-54640314				466501
296484	cg21185289	TLX2	0.0287928	1.30962	1.30962	VE up vs OV	61802500	12774400	61802500	CTAATAACAACCAAACACATAAAAAACAACAAACCTTAAAACTATCATCA	12774400	CTAATAACAACCGAACGCGTAAAAAACGACAAACCTTAAAACTATCGTCG	I	A	Red	TGCGTCCATGGTCTAGTGGCAGCCGGGCGCGTGAGGAGCGGCAGGCCTTGAGGCTGTCGT[CG]AGGGCTCCTCCACCACCGGCCGGCTCCCAAGCCAGCGTTGCGCAGATGCACGGCCAGCTC	37	2	74743400	CTAGTGGCAGCCGGGCGCGTGAGGAGCGGCAGGCCTTGAGGCTGTCGTCG	2	74596945	R					TLX2	NM_016170	3'UTR	chr2:74740455-74743795	Island		DMR		2:74593847-74597471				378247
126917	cg18115215	TMEM108	0.0102893	1.28636	1.28636	VE up vs OV	23694500	55728300	23694500	CACTACCAAAAACAATTTAATAATTAACTAATCTCACCACATAACCAACA	55728300	CGCTACCGAAAACAATTTAATAATTAACTAATCTCACCACGTAACCGACG	I	C	Grn	CATCGGAGCGGGCGCTGCCGAGGGCAATTTGGTGATTGGCTGGTCTCACCACGTGACCGG[CG]CTGAGCCTTCCGTGCGACCGGATTGGCTGTCGCGGACGCTGACGGACAAGGCCGGGGCGG	37	3	132757000	CGCCGGTCACGTGGTGAGACCAGCCAATCACCAAATTGCCCTCGGCAGCG	3	134239780	R					TMEM108;TMEM108	NM_023943;NM_001136469	TSS200;TSS200	chr3:132756985-132757895	Island			TRUE	3:134239653-134240552			TRUE	329752
75552	cg02745211	TMEM108	0.0215835	1.24038	1.24038	VE up vs OV	44757300	44802400	44757300	TTAATAATTAACTAATCTCACCACATAACCAACACTAAACCTTCCATACA	44802400	TTAATAATTAACTAATCTCACCACGTAACCGACGCTAAACCTTCCGTACG	I	A	Red	GCCGAGGGCAATTTGGTGATTGGCTGGTCTCACCACGTGACCGGCGCTGAGCCTTCCGTG[CG]ACCGGATTGGCTGTCGCGGACGCTGACGGACAAGGCCGGGGCGGGCCAGAGCCTGGTCGG	37	3	132757000	CGCACGGAAGGCTCAGCGCCGGTCACGTGGTGAGACCAGCCAATCACCAA	3	134239796	R					TMEM108;TMEM108	NM_023943;NM_001136469	TSS200;TSS200	chr3:132756985-132757895	Island			TRUE	3:134239653-134240552			TRUE	55921
48359	cg13230172	TMEM136	0.0483371	1.20389	1.20389	VE up vs OV	50644400	61605400	50644400	AAACAACAACAACTAAACAAAAACAACAACCTCCAAATCTCACATCACCA	61605400	AAACAACAACAACTAAACAAAAACAACGACCTCCAAATCTCACGTCACCG	I	C	Grn	AATGATTTAAACAAACAACAACAGCTAAACAAGAGCAGCGGCCTCCAGGTCTCACGTCAC[CG]CTAGATCCCTCTTGACCCCCCCGCCAGAGAAGGAGGACCCTCCCGCGCCCTTTCGGAGCG	37	11	120196000	CGGTGACGTGAGACCTGGAGGCCGCTGCTCTTGTTTAGCTGTTGTTGTTT	11	119701038	R					TMEM136	NM_174926	TSS200	chr11:120195805-120196372	Island				11:119701032-119701582	11:120195674-120196172	Unclassified	TRUE	243999
105669	cg25177452	TMEM171	0.0178576	1.23297	1.23297	VE up vs OV	16736300	73729500	16736300	CAAATACCTTCTATACAAAATCAATTTACAACTTTTAAAAAACCCAAACA	73729500	CAAATACCTTCTATACGAAATCGATTTACGACTTTTAAAAAACCCGAACG	I	C	Grn	GGAGGCGCTGGGTATCCGAGCCCAACCTGCGTCCCTGCGAGCCCCTCCGGCTGTTGCTTG[CG]CTCGGGCTCCCTAAAAGCCGCAAACCGATTTCGCACAGAAGGCATTTGCCTCTCGTTTCG	37	5	72416700	CGCTCGGGCTCCCTAAAAGCCGCAAACCGATTTCGCACAGAAGGCATTTG	5	72452433	F				TRUE	TMEM171;TMEM171	NM_173490;NM_001161342	5'UTR;5'UTR	chr5:72415611-72416766	Island				5:72451326-72452494				441129
72843	cg17025835	TMEM229A	0.00080756	1.52303	1.52303	VE up vs OV	67782400	73693300	67782400	CTAACTAAACCACAATACCCATTAAACCACACAAAATAAAAACTAAAACA	73693300	CTAACTAAACCGCGATACCCGTTAAACCGCGCAAAATAAAAACTAAAACG	I	A	Red	CGCCGTGGCCCCGCTGCGCCCTCCCTTCCAGTCCCGGGCGAGGTGCCGCCCGCCCGCGCC[CG]CTCTAGCTCTCACCCTGCGCGGCCTAACGGGCACCGCGGCCCAGCCAGGGGAGGCGGCGC	37	7	123673000	CTGGCTGGGCCGCGGTGCCCGTTAGGCCGCGCAGGGTGAGAGCTAGAGCG	7	123460567	F					TMEM229A;TMEM229A	NM_001136002;NM_001136002	1stExon;5'UTR	chr7:123672063-123673691	Island			TRUE	7:123459268-123461043			TRUE	312249
116794	cg06962944	TOX2	0.00978928	1.40891	1.40891	VE up vs OV	23648400	47750500	23648400	TCAAACTTAATTAAAAAACCAAACTATCCACACATCCACCAATCAATACA	47750500	TCAAACTTAATTAAAAAACCAAACTATCCGCGCGTCCGCCAATCGATACG	I	T	Red	GAGAGGGAACTTTCAAACTTAGTTAGGAAGCCAGACTGTCCGCGCGTCCGCCAGTCGGTG[CG]TCGGTCCCGGGCCGGCTGGAGCCAAGCGCGGGTTTTCGTCACTCGGAGCCCGGATTGAAC	37	20	42544700	CGCACCGACTGGCGGACGCGCGGACAGTCTGGCTTCCTAACTAAGTTTGA	20	41978142	R					TOX2;TOX2;TOX2	NM_001098796;NM_001098797;NM_032883	TSS200;Body;TSS200	chr20:42543097-42545137	Island		DMR		20:41976512-41978541			TRUE	136049
203861	cg13088368	TOX2	0.0226272	1.22569	1.22569	VE up vs OV	60671500	17609500	60671500	AAAAAAAAACTTTCAAACTTAATTAAAAAACCAAACTATCCACACATCCA	17609500	AAAAAAAAACTTTCAAACTTAATTAAAAAACCAAACTATCCGCGCGTCCG	I	C	Grn	CTTCGGTCGCCGGAGAGGGAACTTTCAAACTTAGTTAGGAAGCCAGACTGTCCGCGCGTC[CG]CCAGTCGGTGCGTCGGTCCCGGGCCGGCTGGAGCCAAGCGCGGGTTTTCGTCACTCGGAG	37	20	42544700	GAGAGGGAACTTTCAAACTTAGTTAGGAAGCCAGACTGTCCGCGCGTCCG	20	41978130	R					TOX2;TOX2;TOX2	NM_001098796;NM_001098797;NM_032883	TSS200;Body;TSS200	chr20:42543097-42545137	Island		DMR		20:41976512-41978541			TRUE	241799
42173	cg26817217	TOX3	0.00811392	1.35148	1.35148	VE up vs OV	18767300	66628400	18767300	AAATCAACAAAACAAATTCAAATACACTAAACAAAACTAAAACAACAACA	66628400	GAATCGACGAAACGAATTCAAATACGCTAAACGAAACTAAAACGACGACG	I	A	Red	GCGCTGGGGCCCGGGTCGGCGAGGCGAGTTCAGGTGCGCTGGGCGAGGCTGGGACGGCGG[CG]GCGGCGGCGGCTGGCCCCGCTCCTCCTCCTCCTCCCCGGGCGGACTGAGGAGACGAGCCG	37	16	52581000	GGGTCGGCGAGGCGAGTTCAGGTGCGCTGGGCGAGGCTGGGACGGCGGCG	16	51138488	R					TOX3;TOX3	NM_001146188;NM_001080430	5'UTR;TSS200	chr16:52581293-52581610	N_Shore	high-CpG:51138465-51138548			16:51137099-51139111				467846
11073	cg03403996	TRIM31	0.0218579	0.816152	-1.22526	VE down vs OV	31616500	31616500	31616500	AAACATAAAAAACACTACCTAAAAACACTTCACCTACAAAAACCTTTAAC	?		II			CTGCAAACCTAGAGCATAGGAAACACTGCCTGGGAGCACTTCACCTACAAGGGCCTTTAG[CG]GCTTCAGGGCCCAGCCACACCCTTCTCCACGTACGTGTTCCAGACCCAGTCACCCCGAGC	37	6	30074200	AGCATAGGAAACACTGCCTGGGAGCACTTCACCTACAAGGGCCTTTAGCG	6	30182141	R					TRIM31	NM_007028	Body	chr6:30071225-30071428	S_Shelf								68891
3450	cg25219188	TRIM61	0.00091364	1.2623	1.2623	VE up vs OV	30659300	30659300	30659300	TTATATAAAAATTAAAAACTAAAAACRCCCTCTTCCRTAATCAAAACCCC	?		II			GGGTGCAGGGATTGTGTGAAGATTGAGAGCTGGGGGCGCCCTCTTCCGTGATCAGGGCCC[CG]TTGGCCCCAACTGGCATTTAATTCCCCTGGCTGTCTTTTCGGATTCTTATCACTTTTTAT	37	4	165899000	CGGGGCCCTGATCACGGAAGAGGGCGCCCCCAGCTCTCAATCTTCACACA	4	166118376	R					TRIM61	NM_001012414	TSS200							4:165898404-165899053	Unclassified_Cell_type_specific	TRUE	441802
11535	cg11955878	TRIM61	0.00120567	1.21864	1.21864	VE up vs OV	46618500	46618500	46618500	CAAAACCCCRTTAACCCCAACTAACATTTAATTCCCCTAACTATCTTTTC	?		II			TCTTCCGTGATCAGGGCCCCGTTGGCCCCAACTGGCATTTAATTCCCCTGGCTGTCTTTT[CG]GATTCTTATCACTTTTTATGTATATGAGTAAACTTGAGGGTCCAAGTAAGTCTGCAAGTT	37	4	165899000	AGGGCCCCGTTGGCCCCAACTGGCATTTAATTCCCCTGGCTGTCTTTTCG	4	166118417	R					TRIM61	NM_001012414	TSS200							4:165898404-165899053	Unclassified_Cell_type_specific	TRUE	223874
26754	cg25147158	TRIM61	0.00400655	1.24379	1.24379	VE up vs OV	54721300	34709400	54721300	ATAAATCCTTCCTCACAAAAACTCAATAAATCCTAAATATTCTTTAACCA	34709400	ATAAATCCTTCCTCGCGAAAACTCGATAAATCCTAAATATTCTTTAACCG	I	A	Red	CCCTTCTGGGCCTTTCCTGCGGCCTTCCCAGCTCACCTGGAGCAGACGGATCAGCAAATC[CG]GCCAAAGAATACTCAGGACCCACCGAGCCCCCGCGAGGAAGGACTCATACCCCAACCCCA	37	4	165899000	CGGCCAAAGAATACTCAGGACCCACCGAGCCCCCGCGAGGAAGGACTCAT	4	166118157	F					TRIM61;TRIM61	NM_001012414;NM_001012414	1stExon;5'UTR						4:166118031-166118193	4:165898404-165899053	Unclassified_Cell_type_specific	TRUE	440717
14947	cg14038058	TRIM61	0.00703027	1.20504	1.20504	VE up vs OV	13612400	44632400	13612400	CCTACACAATAATTAACAATTACCCCAAAAATAAACAAAAAAAACCTACA	44632400	CCTACGCGATAATTAACAATTACCCCGAAAATAAACGAAAAAAACCTACG	I	C	Grn	CCTGGGGCTCAGCCTGCGCGGTGGTTGGCAGTTGCCCCGGAAGTGGGCGGGAAGGACCTG[CG]CATGCTCTGTGACCCTGGGTGCAGGGATTGTGTGAAGATTGAGAGCTGGGGGCGCCCTCT	37	4	165899000	CGCAGGTCCTTCCCGCCCACTTCCGGGGCAACTGCCAACCACCGCGCAGG	4	166118298	R					TRIM61	NM_001012414	TSS200							4:165898404-165899053	Unclassified_Cell_type_specific	TRUE	260237
46069	cg00133595	TRIM72	0.0387088	0.819757	-1.21987	VE down vs OV	48624400	40790400	48624400	CTAACACATAAATCCTTAACAAAAAAACAAAATTAAATCCCAAAATCACA	40790400	CTAACGCGTAAATCCTTAACGAAAAAACGAAATTAAATCCCGAAATCACG	I	T	Red	TCTGGGCGGGACCTGACGCGTGGGTCCTTGGCGAGGAAGCGGGGTTGGGTCCCGAGATCA[CG]TACCAGCTCAGAGTGGCCCTCACGCAGCCCGCTGCAGCCGTGCGGCCTCCTCCAACATGC	37	16	31228100	CGTGATCTCGGGACCCAACCCCGCTTCCTCGCCAAGGACCCACGCGTCAG	16	31135560	R					TRIM72;PYDC1	NM_001008274;NM_152901	Body;3'UTR	chr16:31225956-31228264	Island		DMR		16:31135313-31135801				3038
230475	cg18233405	TSPYL5	0.00512619	1.23911	1.23911	VE up vs OV	29801400	17801400	29801400	ACAATACAATTATACATTCATAACATCAACAATTACCATAAAAAAACCCA	17801400	ACGATACAATTATACGTTCGTAACGTCGACGATTACCGTAAAAAAACCCG	I	C	Grn	AGCTTCAAAGACACGCTGTGACCCTGCGGCTCCTGACGCCAGCTCTCGGTCGGGACCGAG[CG]GGTCTCTCCACGGCAACCGCCGACGTCACGAACGTACAACTGTACCGTCGCGAGAGGACG	37	8	98290100	CGGGTCTCTCCACGGCAACCGCCGACGTCACGAACGTACAACTGTACCGT	8	98359324	F					TSPYL5;TSPYL5	NM_033512;NM_033512	1stExon;5'UTR	chr8:98289604-98290404	Island	high-CpG:98359303-98359424	DMR		8:98358575-98359687	8:98289986-98290577	Promoter_Associated	TRUE	331834
20963	cg02683873	TTC23L	0.0160966	1.34576	1.34576	VE up vs OV	33726400	33726400	33726400	CRAAATATATCTTCTCTTCCTACRCCTTCACCTCCRAAAAATAAAATCTC	?		II			CCATCCTTGGACGGAATGTATCTTCTCTTCCTACGCCTTCACCTCCGAGGGGTAAGGTCT[CG]TGAGATACAATATGCAGAGGCCAGTTTTGGGGCGAGCCGGAGGCCGGGCGCGTCTAACCT	37	5	34839100	CGAGACCTTACCCCTCGGAGGTGAAGGCGTAGGAAGAGAAGATACATTCC	5	34874820	R					TTC23L	NM_144725	TSS1500	chr5:34838921-34839624	Island				5:34874691-34875399	5:34838851-34839851	Promoter_Associated		54662
4197	cg03770912	TTLL6	0.00344845	1.22088	1.22088	VE up vs OV	32659500	21763400	32659500	AAAACTACAACTTAACTCACTAAACAAAAATAAAACTACAAAAACAAACA	21763400	AAAACTACGACTTAACTCGCTAAACAAAAATAAAACTACGAAAACGAACG	I	A	Red	TGTCCCGGGAGACGCGGAGGACGCGCGCACCGCGCACCCGGGCGCCAGGGGCTGGACCGC[CG]CTCGCTCCCGCAGCCCTACCCTTGCCCAGCGAGCCAAGCCGCAGTCCCAGCCCATCCGCG	37	17	46894700	GGGACTGCGGCTTGGCTCGCTGGGCAAGGGTAGGGCTGCGGGAGCGAGCG	17	44249673	F					TTLL6	NM_001130918	TSS1500	chr17:46894293-46894809	Island			TRUE	17:44249103-44249774	17:46894109-46895052	Unclassified_Cell_type_specific		76186
69342	cg05257472	TTLL6	0.0106589	1.34664	1.34664	VE up vs OV	21692500	52625500	21692500	ACTAAACAAAAATAAAACTACAAAAACAAACAACAATCCAACCCCTAACA	52625500	GCTAAACAAAAATAAAACTACGAAAACGAACGACGATCCAACCCCTAACG	I	C	Grn	GAGGGGCGCGCCCACGGTTGTCCCGGGAGACGCGGAGGACGCGCGCACCGCGCACCCGGG[CG]CCAGGGGCTGGACCGCCGCTCGCTCCCGCAGCCCTACCCTTGCCCAGCGAGCCAAGCCGC	37	17	46894700	GCTGGGCAAGGGTAGGGCTGCGGGAGCGAGCGGCGGTCCAGCCCCTGGCG	17	44249655	F					TTLL6	NM_001130918	TSS200	chr17:46894293-46894809	Island			TRUE	17:44249103-44249774	17:46894109-46895052	Unclassified_Cell_type_specific		104589
108385	cg19632532	TUBB2B	0.0396088	1.20381	1.20381	VE up vs OV	26768300	28755500	26768300	CTAACAAAACACCATACATAAAATCATACACATCCAAACAAACCAATACA	28755500	CTAACGAAACACCATACGTAAAATCGTACACATCCAAACGAACCAATACG	I	A	Red	TCGCGCCCCCATTGGACCCCCTCCGCTGCGGCGCGCCCACCTTGGCGCCGATCTGGTTGC[CG]CACTGGCCCGCCTGGATGTGCACGATCTCACGCATGGTGCCTCGTCAGCGTCCTCCTGGT	37	6	3227740	CTGACGAGGCACCATGCGTGAGATCGTGCACATCCAGGCGGGCCAGTGCG	6	3172740	F					TUBB2B	NM_178012	1stExon	chr6:3227025-3229688	Island	high-CpG:3172674-3172890			6:3172025-3175215			TRUE	353877
15328	cg22301984	TUBGCP3	0.00152304	1.20804	1.20804	VE up vs OV	13719400	74747400	13719400	CCCCAAAATCACAAACATAACAAACTTACTTAAAAAACACTTAATAACCA	74747400	CCCCGAAATCGCGAACGTAACGAACTTACTTAAAAAACACTTAATAACCG	I	A	Red	CGGACAGAGCGGCCCCGGAGTCGCGAGCGTGACGGGCTTGCTTGGAGGGCACTTGGTGGC[CG]GTAGCACCATAAAGGCCATAATTTGGTGTGTGGGTGTGGGGGTGTGTGTGTTAACGGCAT	37	13	113243000	CGGCCACCAAGTGCCCTCCAAGCAAGCCCGTCACGCTCGCGACTCCGGGG	13	112290684	R					TUBGCP3	NM_006322	TSS1500	chr13:113241711-113241925	S_Shore	high-CpG:112290488-112290915			13:112289747-112290685				394813
272301	cg20052718	TWIST1	0.0441774	1.24266	1.24266	VE up vs OV	70664500	38794500	70664500	TCAACAACTACTACCAATCTAACTCTTCCTCACTATTACTCAAACTATCA	38794500	TCGACGACTACTACCGATCTAACTCTTCCTCGCTATTACTCAAACTATCG	I	T	Red	CGCGCTTGCCGCTCGGCGGCTGCTGCCGGTCTGGCTCTTCCTCGCTGTTGCTCAGGCTGT[CG]TCGGCCGGCGAGACTGGCGAGCTGGACACGTCCTGCATCATCTCTCGAGCGGCGACGCGT	37	7	19156900	TCGGCGGCTGCTGCCGGTCTGGCTCTTCCTCGCTGTTGCTCAGGCTGTCG	7	19123427	R				TRUE	TWIST1	NM_000474	1stExon	chr7:19156050-19158042	Island		DMR		7:19122530-19124875				360997
43011	cg10365670	UBXN1	8.35242e-05	1.20038	1.20038	VE up vs OV	16621500	10724500	16621500	AAAAAATAAAACAAAATAAAATTCCAAAAACTAACTTCATTCCACCCACA	10724500	AAAAAATAAAACAAAATAAAATTCCGAAAACTAACTTCATTCCGCCCACG	I	A	Red	ACCCACCAAGCCAAGGCGCCAGGCTGCTGTGGGGAAGAAAGCTGGTGCGGCTCTGAAACC[CG]TGGGCGGAATGAAGCCAGTTCCCGGAACTTCATCCTGCCTCACCCTCCTTAGAAATTAGA	37	11	62446700	GGAGGGTGAGGCAGGATGAAGTTCCGGGAACTGGCTTCATTCCGCCCACG	11	62203313	F					UBXN1	NM_015853	TSS1500	chr11:62446038-62446613	S_Shore					11:62446193-62446879	Promoter_Associated		197172
57797	cg05644921	UCP1	0.00789045	1.24511	1.24511	VE up vs OV	35658400	35658400	35658400	CAACRATAATTATTCCCAAAACACCTTTATACCTAATAACACTAAACRTC	?		II			TGTTTTTACCACAGCGGTGATTGTTCCCAGGACACCTTTATACCTAATAACACTGGACGT[CG]GGCATTCACCTTGGACCTGGAAATAAGAAAGGTGCAGAACAGAAGGGAGCGAAATTGAGT	37	4	141489000	AGCGGTGATTGTTCCCAGGACACCTTTATACCTAATAACACTGGACGTCG	4	141708564	R					UCP1	NM_021833	Body	chr4:141489962-141490378	N_Shore		DMR	TRUE	4:141708395-141708565				111719
112444	cg23929295	UNC5A	0.00281538	1.2726	1.2726	VE up vs OV	35808400	49665300	35808400	AAAACCAAACTTTACAAAACAAAACACAAAAAACTCTTCTTACTACTACA	49665300	GAAACCAAACTTTACGAAACGAAACGCGAAAAACTCTTCTTACTACTACG	I	C	Grn	TGGGAGCCCCCCGAGGCCAAACTTTGCGAGGCGGGACGCGGGGGGCTCTTCTTGCTGCTG[CG]CAGCTTCCCCGCGCGCTCTCCCGGAAGCCTGGGTTCTGCCAAGTCCAGGAGCAGCTGTCA	37	5	176238000	CGCAGCAGCAAGAAGAGCCCCCCGCGTCCCGCCTCGCAAAGTTTGGCCTC	5	176170587	R					UNC5A	NM_133369	Body	chr5:176236761-176238081	Island		DMR		5:176168995-176170974				420648
1185	cg05913257	USP46	0.000784838	1.27966	1.27966	VE up vs OV	30655400	43695400	30655400	TCCCTACCTCTTTCTATTCAAACTAAAATACCAAACCAAACTCCAAAACA	43695400	TCCCTACCTCTTTCTATTCGAACTAAAATACCGAACCAAACTCCGAAACG	I	C	Grn	TTTCCATTTGATTCCCTGCCTCTTTCTATTCGGACTGGAATGCCGGGCCAGGCTCCGGGG[CG]CGCCGCTGCGGCAGCCGCACCTCGCAGGTCCCCCGGCCGACCCCGACGCGGAAGCGGCGG	37	4	53525700	TCCCTGCCTCTTTCTATTCGGACTGGAATGCCGGGCCAGGCTCCGGGGCG	4	53220502	R					USP46	NM_022832	TSS1500	chr4:53524958-53526227	Island				4:53219716-53221191				116527
74158	cg08708684	UTF1	0.0307128	1.26479	1.26479	VE up vs OV	46809400	36706400	46809400	AAAAATCCTCAAAAATTCTATTCTTAAACCCATTCAACAAAAATACCACA	36706400	AAAAATCCTCAAAAATTCTATTCTTAAACCCGTTCAACGAAAATACCGCG	I	A	Red	GGGGGCGGGGGTAGGCTCGGCACAGGCTAAAAACGAGCGGAGCCGCCGGGGCTTAGGCAT[CG]CGGCACCTCCGTTGAACGGGTCTAAGAACAGAACTCCTGAGGACCCTCCGTTTCCAACCG	37	10	135044000	CGCGGCACCTCCGTTGAACGGGTCTAAGAACAGAACTCCTGAGGACCCTC	10	134893496	F					UTF1	NM_003577	TSS1500	chr10:135043221-135044560	Island		DMR		10:134892997-134895265	10:135042863-135044588	Unclassified_Cell_type_specific		168272
391	cg05829782	VSX2	0.00206859	1.24913	1.24913	VE up vs OV	42799400	42799400	42799400	CCRCTTCTTCCRTTTCTTAATCTAATTTAAAACAAATTTAAACATTTTTC	?		II			CACTCTGCCGCATGTCCCTACGCCCGCTTTTCAGATTCTGAAGATGTTTCCTCCAGCGAT[CG]AAAAATGTCCAAATCTGCTTTAAACCAGACCAAGAAACGGAAGAAGCGGCGACACAGGTG	37	14	74707900	CGCTTCTTCCGTTTCTTGGTCTGGTTTAAAGCAGATTTGGACATTTTTCG	14	73777664	F					VSX2	NM_182894	Body	chr14:74706188-74708192	Island		DMR	TRUE	14:73775942-73778352	14:74706566-74708201	Unclassified	TRUE	114965
19422	cg07508773	WDSUB1	0.013073	0.332699	-3.00572	VE down vs OV	23719500	26627300	23719500	CAACTCAACAACAATAACAACAAATAAAAAAACACAACTAAACCTACTCA	26627300	CGACTCAACGACGATAACGACAAATAAAAAAACGCGACTAAACCTACTCG	I	C	Grn	TCCCGGTTGGGCCCTGCTGCGCGGTTAGAACCGGGAAATGGAGGGCTCAGACGCCCCGCG[CG]AGCAGGCCCAGCCGCGCTTCCCCACCTGCCGCCACCGCCGCTGAGCCGGCCCGTGGGCGC	37	2	160143000	CGGCTCAGCGGCGGTGGCGGCAGGTGGGGAAGCGCGGCTGGGCCTGCTCG	2	159851266	F					WDSUB1;WDSUB1;WDSUB1;WDSUB1;WDSUB1	NM_001128212;NM_001128213;NM_152528;NM_152528;NM_001128213	5'UTR;5'UTR;1stExon;5'UTR;1stExon	chr2:160142607-160143567	Island				2:159850854-159852003	2:160142455-160143956	Promoter_Associated		146460
12181	cg02193650	WNT1	0.00143649	1.23528	1.23528	VE up vs OV	14677300	14677300	14677300	CAAATAAAAAAAATTACAAATCAAACACAATCTCTTCRCTATACAAATTC	?		II			TGGCCCGCGGACAGGTAGAAGAGGTTGCAAATCAAGCACAGTCTCTTCGCTGTACAGATT[CG]AAAAATAAGCCTGAGAGGCCGAGACTGACTCGCCGCGGCGGAGCAGGGTTGGGCAGGGTT	37	12	49374700	CGAATCTGTACAGCGAAGAGACTGTGCTTGATTTGCAACCTCTTCTACCT	12	47660977	R					WNT1	NM_005430	Body	chr12:49371690-49375550	Island				12:47657958-47661817	12:49373862-49375541	Promoter_Associated		44876
12743	cg20792512	WNT4	0.0180918	1.23448	1.23448	VE up vs OV	11803400	54639500	11803400	AACAAAAAAAAACCCCAAATATACAAAAAAACATTCAAACCATAACAACA	54639500	AACAAAAAAAAACCCCGAATATACAAAAAAACGTTCGAACCGTAACGACG	I	A	Red	GAGCCGGACCCGGGCAGGAGGGGACCCCGGGTGTGCAGAGGGACGTTCGGGCCGTGGCGG[CG]GCAGCGGAGCGAGCGAGCCTCCGGTCCCGCGGCCGAGACACCTGCCGGGCTGCCCCGCGC	37	1	22469200	CGCCGCCACGGCCCGAACGTCCCTCTGCACACCCGGGGTCCCCTCCTGCC	1	22341777	R					WNT4	NM_030761	Body	chr1:22468912-22470252	Island				1:22341266-22342894				372295
308	cg18174246	ZFP36L2	0.000262126	1.24899	1.24899	VE up vs OV	13731400	21663500	13731400	TACTAAACACAAAAATTACAAAATACCAAAATATCACAACCATCCCCACA	21663500	TACTAAACGCGAAAATTACAAAATACCAAAATATCGCAACCATCCCCGCG	I	A	Red	CCTTCGGTTTTGTACTGGGCGCGGGAATTGCAAAATGCCAGAATATCGCAACCATCCCCG[CG]GCCCGGCGGGTTTGCAAAGGGTGCCCCGGCCAGGAGGCGGGGGCTCGGGGCCTGCGTCCA	37	2	43454200	TACTGGGCGCGGGAATTGCAAAATGCCAGAATATCGCAACCATCCCCGCG	2	43307728	R					ZFP36L2;LOC100129726	NM_006887;NR_027251	TSS1500;TSS200	chr2:43451445-43454951	Island	high-CpG:43305097-43307854			2:43304800-43308496	2:43453603-43454374	Promoter_Associated		330842
40238	cg17217158	ZNF232	0.0350854	0.718144	-1.39248	VE down vs OV	11752400	51698300	11752400	AACTAAACTCCAAATAAAAACTTAAACACAAACAACTACTTTTATTCCCA	51698300	AACTAAACTCCGAATAAAAACTTAAACGCGAACAACTACTTTTATTCCCG	I	A	Red	GGCCCTCCCGGAACGGCCGGCTGCAACGCGTGTCTCCCCTGGACACAGCTCCGCCCTTCC[CG]GGAACAAAAGCAGCTGCCCGCGCCTAAGCTCCCACCCGGAGCCCAGCCCCGGAAATGGGA	37	17	5025970	GGCTGGGCTCCGGGTGGGAGCTTAGGCGCGGGCAGCTGCTTTTGTTCCCG	17	4966694	F					ZNF232	NM_014519	5'UTR	chr17:5025798-5027064	Island				17:4966528-4967938	17:5025936-5026794	Unclassified_Cell_type_specific		315442
238039	cg04571847	ZNF254	0.0355154	1.20889	1.20889	VE up vs OV	47714400	67730500	47714400	TAAACAAAACAACTTCCAAAATATAACAAAACCTTTATCTCTCACTATCA	67730500	TAAACAAAACGACTTCCGAAATATAACGAAACCTTTATCTCTCGCTATCG	I	C	Grn	ACACAGCTGGACTGGACAAAGCGGCTTCCGGGATATGGCGGGGCCTTTGTCTCTCGCTGT[CG]CCGGAGTCCCAGGTCTGTCTTCACTGCTCTGTGTCCTCTGCTCCTAGAGGCCCAGCCTCT	37	19	24270000	TGGACAAAGCGGCTTCCGGGATATGGCGGGGCCTTTGTCTCTCGCTGTCG	19	24061847	R					ZNF254;ZNF254	NM_203282;NM_203282	1stExon;5'UTR			low-CpG:24061717-24061901	DMR			19:24269683-24270693	Promoter_Associated		91581
16654	cg06394874	ZNF257	0.00349934	1.26059	1.26059	VE up vs OV	55633500	55633500	55633500	TAAAATTCTAAATCTCTCTTTTCTCTTATTAAAAATATACAAAAATCACC	?		II			GCTTTGGTCTGTGGGGTTCTGAGTCTCTCTTTTCTCTTATTAAAAATATACAGAAGTCAC[CG]CAAAAATATTAAAGAATTTAATTAAAGAGTGATTCAAAAATCCGGGCGCGGTGGCACACG	37	19	22235900	CGGTGACTTCTGTATATTTTTAATAAGAGAAAAGAGAGACTCAGAACCCC	19	22027690	R					ZNF257	NM_033468	Body				DMR						125035
35149	cg00711090	ZNF471	0.0070765	1.20229	1.20229	VE up vs OV	55687300	55687300	55687300	TTCCAATACTAATTCTACAATTCTCCTAATCAAAACTAATCCCCTAAAAC	?		II			TTTGTCTCACCTTCCAATACTAATTCTACAGTTCTCCTAGTCAGGGCTAGTCCCCTAAAA[CG]GGGACCATTTCCATTTTGTTAAGGGGCTGAACGCGGTTCAAGCCTAGCAGATTGGTTCCA	37	19	57018600	TCCAATACTAATTCTACAGTTCTCCTAGTCAGGGCTAGTCCCCTAAAACG	19	61710426	R					ZNF471	NM_020813	TSS1500	chr19:57018743-57019506	N_Shore					19:57018567-57019789	Unclassified_Cell_type_specific		15030
16392	cg25015867	ZNF521	0.00503752	1.24911	1.24911	VE up vs OV	52785500	68752300	52785500	AAAACAAAAAACCAAAACAAAAACCAAAAAACCAACACTAAAAACAACCA	68752300	AAAACGAAAAACCGAAACGAAAACCAAAAAACCAACGCTAAAAACGACCG	I	C	Grn	GCGGGCCCGGGCGGGCGCACCAGCCGCCCTTTGTCCTCCGCCTCCGGGTCGCGGGGGCCG[CG]GCCGCCTCCAGCGCTGGCCCCCTGGCCCTCGCCCCGGTTCCCCGTCCTGCCCGCGCGCCC	37	18	22929800	AGGACGGGGAACCGGGGCGAGGGCCAGGGGGCCAGCGCTGGAGGCGGCCG	18	21183806	F					ZNF521	NM_015461	Body	chr18:22930018-22930904	N_Shore		DMR		18:21183095-21184400	18:22929181-22930054	Unclassified_Cell_type_specific		438615
29533	cg01859739	ZNF544	0.0152604	1.26028	1.26028	VE up vs OV	65658300	31734500	65658300	CAAAACCAAAACTATAAAAACAACAATCAACATCCAAAACAAAACTAACA	31734500	CGAAACCGAAACTATAAAAACGACGATCGACGTCCAAAACGAAACTAACG	I	C	Grn	CTCCCCAGCAGGGCAAGGCGCCGGGAAGGCACCCGAGATGACAGCGCCGAGCCCCATAGG[CG]CTAGTCCCGCCCTGGACGCCGACCGCCGCCTCCACAGTCTCGGCTTCGGTTGCTGGATGA	37	19	58740000	CGAAGCCGAGACTGTGGAGGCGGCGGTCGGCGTCCAGGGCGGGACTAGCG	19	63431798	F					ZNF544	NM_014480	TSS200	chr19:58739943-58740554	Island		DMR		19:63431528-63432385	19:58739559-58741337	Unclassified		38120
33865	cg26263766	ZNF544	0.0462397	1.22692	1.22692	VE up vs OV	59758400	50644400	59758400	AAATAAACTCAACTAAACAATCACCTAAAACAAATCACCTCCAATTAACA	50644400	AAATAAACTCGACTAAACGATCACCTAAAACGAATCGCCTCCAATTAACG	I	T	Red	CCACAGAAAGCCAAATAGGCTCGACTGAGCGATCACCTAGGACGAATCGCCTCCAGTTAG[CG]TGCTTCCACCTTCCACTCGGAATGCTCCAAGCAGGGCACTCCCGGGGCTTTGTTTCTATC	37	19	58739700	CGCTAACTGGAGGCGATTCGTCCTAGGTGATCGCTCAGTCGAGCCTATTT	19	63431546	R					ZNF544	NM_014480	TSS1500	chr19:58739943-58740554	N_Shore		DMR		19:63431528-63432385	19:58739559-58741337	Unclassified		458226
10814	cg24116222	ZNF672	0.000925658	1.20709	1.20709	VE up vs OV	26810400	42605400	26810400	AAAAAAACAAAACCTTAACCCACACAAAAAACAAAAATAAAATCCCCCCA	42605400	AAAAAAACGAAACCTTAACCCGCGCGAAAAACGAAAATAAAATCCCCCCG	I	C	Grn	GTTAAGCCAGAAGAGAGGGCGGGGCCTTGGCCCGCGCGGGAGGCGGGAGTGGAGTCCCCC[CG]CAGGCTTTCTCTTTTAGCCCCGCCTGCTTCCCGGCTCCAGCTGGGGCCGGAGAGGCTGAG	37	1	249132000	CGGGGGGACTCCACTCCCGCCTCCCGCGCGGGCCAAGGCCCCGCCCTCTC	1	247099029	R					ZNF672	NM_024836	TSS200	chr1:249132080-249133310	Island				1:247098718-247099933	1:249131901-249133598	Promoter_Associated		423921
38813	cg16040993	ZNF702P	0.0452028	1.29535	1.29535	VE up vs OV	11764300	11764300	11764300	CRACTTCTAAACTCTCACCRAAACRTCAAATTTTACTCTAAAAATTAACC	?		II			CCAAAAGGAAGCGACTTCTGGACTCTCACCGGGACGTCAAATTTTGCTCTGGGGATTAGC[CG]GGCCTGGTGGCGCATGCCTGTAATCCCAGCTACTCAGGAGGCTGAGGCAGGAGAATCGCT	37	19	53496400	GACTTCTGGACTCTCACCGGGACGTCAAATTTTGCTCTGGGGATTAGCCG	19	58188252	R					ZNF702P	NR_003578	Body	chr19:53496732-53497028	N_Shore		DMR						295446
64544	cg26929012	ZNF772	0.0490279	1.2912	1.2912	VE up vs OV	51620400	51620400	51620400	TAAACATTTTATTTACTTTTCCATTAATCCACTAATTTAATTTCCAAAAC	?		II			TTCAGGGAAGAAGACACTCTCTCACGTTTTCCCTTTTCTGTCACCTCAGGTCTGACATTG[CG]TTCTGGAAACTAAACCAGTGGATTAATGGAAAAGCAAACAAAATGTCCACCCGAGGATGG	37	19	57988900	GGACATTTTGTTTGCTTTTCCATTAATCCACTGGTTTAGTTTCCAGAACG	19	62680672	F					ZNF772;ZNF772;ZNF772;ZNF772	NM_001024596;NM_001144068;NM_001024596;NM_001144068	1stExon;1stExon;5'UTR;5'UTR				DMR		19:62680382-62680673	19:57988342-57989640	Promoter_Associated		469912
46610	cg26497264	ZNF823	0.0313306	1.28394	1.28394	VE up vs OV	12741500	26743500	12741500	ACTCAAAACACAAAAACATAAAAAAAACTCCACAAACTCTTTAAACATCA	26743500	ACTCAAAACGCAAAAACGTAAAAAAAACTCCGCGAACTCTTTAAACGTCG	I	C	Grn	GCCAGAGCCAGGACTCAGAGCGCAGGGGCGTGGAGAAGACTCCGCGGGCTCTTTGAACGT[CG]CACCCTCCTCCCTGCAGCGTGCCTGATTGACAGTTCTCACAATCCCCGCCCCCTCATCCC	37	19	11849800	ACTCAGAGCGCAGGGGCGTGGAGAAGACTCCGCGGGCTCTTTGAACGTCG	19	11710795	R					ZNF823	NM_001080493	TSS200	chr19:11849359-11849796	Island				19:11709866-11710844	19:11848717-11850131	Promoter_Associated		462316
2825	cg15209566	ZNF833	0.00167171	1.27343	1.27343	VE up vs OV	19671400	63788400	19671400	AAAATCACCTCTTCTATTACTCAATCTCCAAAAAACAAAACCTAAAACCA	63788400	AAAATCGCCTCTTCTATTACTCGATCTCCAAAAAACGAAACCTAAAACCG	I	T	Red	ACTCAGCACAGTGAGATCGCCTCTTCTGTTACTCGGTCTCCAGGGGGCGGGACCTGGAGC[CG]TATCCAATCAGGGCCATGGGGTGGGGTCGTGAGAACTGTGGATCAGGCGCACTGCAGGGA	37	19	11784800	CGGCTCCAGGTCCCGCCCCCTGGAGACCGAGTAACAGAAGAGGCGATCTC	19	11645774	R					ZNF833	NR_028594	TSS200	chr19:11785042-11785282	N_Shore				19:11645761-11646462			TRUE	282125
4590	cg04598224	ZNF833	0.00234554	1.23522	1.23522	VE up vs OV	34611500	34611500	34611500	CCAACAATCACAAATATATACTAAAAATCCCAAACTCACTATCCAATAAC	?		II			TGCCAAATTCCTGATTCCTGGAGGACAGAGCCCCCCTCCTGCTCCAAGGCCAGGAGATGG[CG]CCACTGGACAGTGAGTCTGGGATTCCTAGCACACACTTGTGATTGCTGGTCCAGGAAAAA	37	19	11784500	CGCCACTGGACAGTGAGTCTGGGATTCCTAGCACACACTTGTGATTGCTG	19	11645514	F					ZNF833	NR_028594	TSS1500	chr19:11785042-11785282	N_Shore							TRUE	92081
8326	cg21771200	ZNF833	0.0146923	1.29651	1.29651	VE up vs OV	54621500	13762500	54621500	CACTCAACACAATAAAATCACCTCTTCTATTACTCAATCTCCAAAAAACA	13762500	CACTCAACACAATAAAATCGCCTCTTCTATTACTCGATCTCCAAAAAACG	I	A	Red	TTCATCGCGCTCCACTCAGCACAGTGAGATCGCCTCTTCTGTTACTCGGTCTCCAGGGGG[CG]GGACCTGGAGCCGTATCCAATCAGGGCCATGGGGTGGGGTCGTGAGAACTGTGGATCAGG	37	19	11784800	CGCCCCCTGGAGACCGAGTAACAGAAGAGGCGATCTCACTGTGCTGAGTG	19	11645761	R					ZNF833	NR_028594	TSS200	chr19:11785042-11785282	N_Shore				19:11645761-11646462			TRUE	386998
8410	cg26590664	ZNF833	0.0184165	1.30827	1.30827	VE up vs OV	29737400	29737400	29737400	AAACTATATCTAAAACCTATTCATCRCRCTCCACTCAACACAATAAAATC	?		II			CCGCCTGCCAAGGGCTGTGTCTGGAACCTGTTCATCGCGCTCCACTCAGCACAGTGAGAT[CG]CCTCTTCTGTTACTCGGTCTCCAGGGGGCGGGACCTGGAGCCGTATCCAATCAGGGCCAT	37	19	11784700	GGCTGTGTCTGGAACCTGTTCATCGCGCTCCACTCAGCACAGTGAGATCG	19	11645731	R					ZNF833	NR_028594	TSS200	chr19:11785042-11785282	N_Shore							TRUE	464026
5075	cg05950877	ZNF833	0.0264158	1.26666	1.26666	VE up vs OV	39630300	39630300	39630300	CAATCAATCAAAAAATTCTACTTAAATACACATTTCTCCCCAAAAAAATC	?		II			GGCCATTAGTACAATCAGTCAGGAAATTCTGCTTAAGTGCACATTTCTCCCCAGGAGAGT[CG]GGTCACTGCACTGGGAGGAAGCCCGCCTGCCAAGGGCTGTGTCTGGAACCTGTTCATCGC	37	19	11784600	AATCAGTCAGGAAATTCTGCTTAAGTGCACATTTCTCCCCAGGAGAGTCG	19	11645647	R					ZNF833	NR_028594	TSS200	chr19:11785042-11785282	N_Shore								117314
3244	cg12361987	ZPBP	0.000886938	1.23594	1.23594	VE up vs OV	14683400	14683400	14683400	TATCATAACCTACTACRACTACRAAACTAATCCTATCAACCTTATACAAC	?		II			GTGCCTTCCCCTGTCATAGCCTGCTGCGGCTACGAAGCTGGTCCTATCAGCCTTATGCAA[CG]TCCTCAGTCTGATTTCCCCAACACTCGCCTTGGAGCACACAGACCATGCTAGGGATCTAT	37	7	50109500	GTCATAGCCTGCTGCGGCTACGAAGCTGGTCCTATCAGCCTTATGCAACG	7	50080013	R					ZPBP;ZPBP	NM_001159878;NM_007009	Body;Body				DMR			7:50108608-50109707	Unclassified		230389
87	cg24866308		1.57208e-05	1.34313	1.34313	VE up vs OV	14613300	65732400	14613300	TAATCACCACACTACTCACACACTAAACAAAAATAAAAACAAATACATCA	65732400	TAATCACCACACTACTCACACGCTAAACAAAAATAAAAACAAATACGTCG	I	A	Red	TGGTGGAAACCCTGGTCACCACACTGCTCACACGCTAAGCAGAAGTAGGAGCAGGTGCGT[CG]GGCTTTGTGGATGCAGGTGGTCCCGCTCCGCACCACATGCGTGGCCTCAAAAGAAGAAAG	37	3	75671100	TGGTCACCACACTGCTCACACGCTAAGCAGAAGTAGGAGCAGGTGCGTCG	3	75753805	R								chr3:75667777-75669067	S_Shelf		RDMR					TRUE	436152
360	cg23156348		1.62198e-05	1.23375	1.23375	VE up vs OV	22716400	22716400	22716400	CTACTTCRCTACCTAAATAAACAATCTCTATAATAACAACRAATAAAACC	?		II			TGGGCCATTGGTCAGTCTAGCCTGAGGGCGGGTTGTTGGGCGGAAGAGAGAGACTTCTTC[CG]GCCTCACTCGCTGTCACCATAGAGATTGCCCATCCAGGCAGCGAAGCAGCAGGGCCAGGC	37	11	124982000	CGGCCTCACTCGCTGTCACCATAGAGATTGCCCATCCAGGCAGCGAAGCA	11	124487079	F								chr11:124981319-124981769	S_Shore				11:124486804-124487279	11:124981021-124982021	Promoter_Associated		408184
1228	ch.1.4385290F		4.22113e-05	1.23334	1.23334	VE up vs OV	34687400	34687400	34687400	TACCTAATACATACCTTCCATAAACTCAACCAATAATAACTATCAATACT	?		II			CTTCATTCCTGAATACAAATTAAGACCCCTTTGGCCTAATAAACATCATTGTCATGATTA[CA]GTACTGATAGCTACCATTGGCTGAGCTCATGGAAGGTATGCACCAGGTATTTTACACAGC	36	1	224974000	CAGTACTGATAGCTACCATTGGCTGAGCTCATGGAAGGTATGCACCAGGT	1	223040812	F																	482626
1293	cg10653607		0.000219025	1.2657	1.2657	VE up vs OV	69702300	69702300	69702300	ACCACTATCATTTCCTTCCCTTACATAATATCAATACCCRAACAAAAACC	?		II			TCTGAGCTTCGGCCGGCAGTTTCCGAGCCCATGGAGTCCCGCCGTCAAGCTGCGGTTGGC[CG]GCCTCTGCTCGGGCACTGACATCATGCAAGGGAAGGAAATGACAGTGGTCCCGTCTCCCG	37	11	69920100	CGGCCTCTGCTCGGGCACTGACATCATGCAAGGGAAGGAAATGACAGTGG	11	69597702	F											RDMR	TRUE	11:69597638-69597807			TRUE	202221
2905	cg01412473		0.000268514	1.33273	1.33273	VE up vs OV	13750300	13750300	13750300	TTTTCTACTCCAAACAATCTAAAACRCTTTATACCCTTAAACCCTTACCC	?		II			TGAAGCTTTCCTCCAAACCTTGAACCAATTTAGTACCAGGACTGAGGCAGATGAGAGAAC[CG]GGCAAGGGCCCAAGGGCACAAAGCGTCTCAGACTGTCTGGAGCAGAAAACAGTACGGTTT	37	5	168730000	CGGGCAAGGGCCCAAGGGCACAAAGCGTCTCAGACTGTCTGGAGCAGAAA	5	168662425	F								chr5:168727429-168728275	S_Shore		RDMR			5:168729521-168729850	Unclassified	TRUE	29367
12900	ch.8.25340112R		0.000364118	1.23387	1.23387	VE up vs OV	30694400	30694400	30694400	ATTCAATATTAACCATCACAAATATAATCTATAAATTCATCCAATATACT	?		II			TGACTCTTGCCTTGAGATCTGTGTGACCTAAGACAATGCTAATGGAGACTTTAAGGACAA[CA]GCATATTGGATGAATTCATAGACCATATTTGTGATGGTTAATACTGAATATCAATTTGAT	36	8	25284200	CAGCATATTGGATGAATTCATAGACCATATTTGTGATGGTTAATACTGAA	8	25340112	F																	485214
2983	cg00024416		0.000463209	1.28088	1.28088	VE up vs OV	57779300	57779300	57779300	AACAATTCCCAATAAAAACATTTAAATTACATCCCAACAAAATACCACTC	?		II			TCCAGATGGAGCCGGGAAGTGCTAGGAGGCCAGTGAGGCCAGTCTGTGCAGCAGGGCAAA[CG]AGTGGTATCCTGCTGGGATGCAACTCAAATGCCTTCACTGGGAACTGCTCCCCCACCAGC	37	22	24240400	CGAGTGGTATCCTGCTGGGATGCAACTCAAATGCCTTCACTGGGAACTGC	22	22570387	F								chr22:24236257-24237539	S_Shelf					22:24240250-24240481	Unclassified_Cell_type_specific		594
6961	cg20891558		0.000495137	1.29584	1.29584	VE up vs OV	68633300	68633300	68633300	CCCTCCATCTCCACCTTCTCTATACTTAAATACACCCTATAAATACAACC	?		II			CCCCCTCCCGTCCCTCCATCTCCACCTTCTCTGTGCTTGGGTGCACCCTGTGGATACAGC[CG]GCCTGAGGGACCGCAGACTCGTCGGGCTGCTTTCTGATGAGAGGATTAACAAACAATTGC	37	2	74357800	CCTCCATCTCCACCTTCTCTGTGCTTGGGTGCACCCTGTGGATACAGCCG	2	74211359	R								chr2:74357574-74358014	Island				2:74211090-74211806				373582
12907	cg19729930		0.000737312	1.22121	1.22121	VE up vs OV	20728500	20728500	20728500	ATACTTAAATACACCCTATAAATACAACCRACCTAAAAAACCRCAAACTC	?		II			CCACCTTCTCTGTGCTTGGGTGCACCCTGTGGATACAGCCGGCCTGAGGGACCGCAGACT[CG]TCGGGCTGCTTTCTGATGAGAGGATTAACAAACAATTGCCGGCTGCGACCATTTTGCAGG	37	2	74357900	TGCTTGGGTGCACCCTGTGGATACAGCCGGCCTGAGGGACCGCAGACTCG	2	74211380	R								chr2:74357574-74358014	Island				2:74211090-74211806				355517
13461	cg25525687		0.000818795	1.4841	1.4841	VE up vs OV	31719400	20625400	31719400	AATAATAACACTAATATTAACAACCTTCATACTAAACACCACACTAACCA	20625400	GATAATAACGCTAATATTAACAACCTTCGTACTAAACGCCGCGCTAACCG	I	C	Grn	GGAACCCGCGCCGGTGGTGGCGCTGGTGTTGGCAGCCTTCGTGCTGGGCGCCGCGCTGGC[CG]CCGGGCTGGGTCTCGTCTGTGCGCACTCAGGTACCGACGACCTCCGCCAAGCCGGGCCCC	37	19	7982710	GGTGGTGGCGCTGGTGTTGGCAGCCTTCGTGCTGGGCGCCGCGCTGGCCG	19	7888713	R								chr19:7980970-7982983	Island				19:7888329-7888976	19:7981184-7983171	Unclassified	TRUE	446578
132358	cg00497232		0.000853241	1.34988	1.34988	VE up vs OV	20777500	65787500	20777500	CTAAATTCCAAATCCTACATACCATACTCATCCAAAACCAAAAATATTCA	65787500	CTAAATTCCGAATCCTACGTACCGTACTCGTCCAAAACCGAAAATATTCG	I	C	Grn	GCGCCCGGGACCCTGGGTTCCGGGTCCTGCGTGCCGTGCTCGTCCAGAGCCGGGAATGTT[CG]CCTCCGGGTGGGGCCCTGAAGCCATAGCGGGGGTCGCCCCCCTGTCGCCTCCTGAGGGCG	37	4	6665910	CTGGGTTCCGGGTCCTGCGTGCCGTGCTCGTCCAGAGCCGGGAATGTTCG	4	6716806	R								chr4:6665671-6666089	Island				4:6716573-6716961	4:6665715-6666116	Unclassified_Cell_type_specific		10545
80707	cg06494592		0.00167526	1.49252	1.49252	VE up vs OV	49761500	73656400	49761500	ATTAAAAAACCATTCCAAAACTTACAATAAAAATTCAAAACAAAAACCCA	73656400	ATTAAAAAACCGTTCCAAAACTTACGATAAAAATTCGAAACGAAAACCCG	I	C	Grn	GCGCGCAATTCCTTCTGAAACCTATCCGCCTCCTACTCCTGTCCCTTCCTCTGGCGCTGG[CG]GGTCCTCGTCCCGAACCCCCACCGCAAGCCCTGGAACGGCTTCTTAACCCTTTTCTCGGC	37	3	125709000	GTTAAGAAGCCGTTCCAGGGCTTGCGGTGGGGGTTCGGGACGAGGACCCG	3	127191816	F								chr3:125709066-125709452	Island				3:127191782-127192493	3:125708995-125709926	Promoter_Associated_Cell_type_specific	TRUE	126734
173366	cg17368581		0.00178087	1.25543	1.25543	VE up vs OV	56658400	49675400	56658400	ACTACCCAACAAATAAAATACCCAAAAATTAACCAAAATAAAAAAATCCA	49675400	ACTACCCAACGAATAAAATACCCAAAAATTAACCGAAATAAAAAAATCCG	I	C	Grn	GGAGGCCGCGGGGCTGCCCAGCGAGTGGAGTGCCCAAGAATTGGCCGGGGTGGAAAGGTC[CG]CGGGAGACGATCCCCGACCTCCGGGAACAGGCCTGCGGTCGGCCGCCTTGGCACCCAGGC	37	5	72512200	GCTGCCCAGCGAGTGGAGTGCCCAAGAATTGGCCGGGGTGGAAAGGTCCG	5	72547947	R								chr5:72511720-72512442	Island				5:72547408-72548138	5:72511407-72512656	Unclassified		317904
31163	cg05890377		0.00179134	1.30157	1.30157	VE up vs OV	65643400	45643400	65643400	AACTTAAACCAAAAATAAATATCTTATATAAAACATTTCTTACAAAATCA	45643400	AACTTAAACCGAAAATAAATATCTTATATAAAACATTTCTTACAAAATCG	I	T	Red	CCACTGCTGGCGGACTTGAACCGAGAGTGAGTGTCTTATGTAAGACATTTCTTGCAGAGT[CG]TGGCGAGGAAGCGCGGACTAGGGCGCGCTTGCTGCTCTCCAACAACGTCTGGACCCGGGG	37	2	74357700	GACTTGAACCGAGAGTGAGTGTCTTATGTAAGACATTTCTTGCAGAGTCG	2	74211221	R								chr2:74357574-74358014	Island				2:74211090-74211806				116086
46495	cg18333921		0.00202986	1.40527	1.40527	VE up vs OV	56790300	27744300	56790300	AAAATAACTCCAACAAAACACAAAAACTAAAACACAACAAAAATATCACA	27744300	AAAATAACTCCGACGAAACGCGAAAACTAAAACGCGACAAAAATATCGCG	I	A	Red	CTCGGCCACAGCTCTGCGCTCCACGAGCTGCTCCTGCCCGGTCCCCGCAGGACTCGAACC[CG]CGACACCTCTGCCGCGCCCTAGCCCTCGCGCCCCGCCGGAGTCACCCCCTGACACTGCCA	37	2	225307000	CGCGACACCTCTGCCGCGCCCTAGCCCTCGCGCCCCGCCGGAGTCACCCC	2	225015503	F								chr2:225306900-225307500	Island				2:225015169-225016097				333481
9778	cg06558014		0.00204964	1.2273	1.2273	VE up vs OV	17809400	56633300	17809400	TCTAAATAAAACAACAACAATAAACTCTAAAAACACCACCAAATAACACA	56633300	TCTAAATAAAACGACGACGATAAACTCTAAAAACGCCACCAAATAACACG	I	C	Grn	CTCCCGGCCGCCGCGCATCCACCGGCCATGCAATTAAGGGGAAAATGGCCTCATCGCCGG[CG]TGTCATCTGGTGGCGTTCCCAGAGCCCATCGCCGCCGCCCTATTCAGACCCGGCCTTAAT	37	6	100051000	TCTGAATAGGGCGGCGGCGATGGGCTCTGGGAACGCCACCAGATGACACG	6	100157837	F								chr6:100051018-100051972	Island		DMR		6:100157740-100158658				127958
14381	cg09831144		0.00205305	1.20862	1.20862	VE up vs OV	55742500	55742500	55742500	AAACTAACAAAATTCAAAATAACAACCCTCAATAACTTAATAAAAAACCC	?		II			CCCAGGGCGCAAGGCTGACAGGGTTCAAGGTAACAGCCCTCAGTAACTTGGTGAGGGGCC[CG]CTGTGGAGTCTGAGGGAGGGGGACGTTAAATGGAGGTTCAGGCAGATATTCTAGGCATCG	37	4	185942000	CGGGCCCCTCACCAAGTTACTGAGGGCTGTTACCTTGAACCCTGTCAGCC	4	186179216	R								chr4:185939222-185942747	Island				4:186179140-186179531				187740
28726	cg12910087		0.00254382	1.22469	1.22469	VE up vs OV	67743400	67743400	67743400	ATAAACAACCCTCCCTTATTCATAAATATTACTTCAAATATATTAAAAAC	?		II			GAAACTCAAAAATGGACAGCCCTCCCTTATTCATAAATATTACTTCAAATATGTTAAAGA[CG]TTAAGTAATTTTTAGTCTCTTTAGAATTTCCAACGCTATAGTTTATTATGACAGATAAGG	37	4	175140000	CGTCTTTAACATATTTGAAGTAATATTTATGAATAAGGGAGGGCTGTCCA	4	175376579	R											RDMR						239103
3451	cg10732215		0.00259776	1.20607	1.20607	VE up vs OV	35665400	43780400	35665400	AAAACTACAAAACACAAACAAAAACAAAAACCCTATAAACTACCAAACCA	43780400	AAAACTACGAAACGCGAACGAAAACGAAAACCCTATAAACTACCAAACCG	I	A	Red	TCAAGGCCCGGAGGGACTGCGGGACGCGGGCGGGAGCGAGAGCCCTGTGGGCTGCCAAGC[CG]GCGCGGCCGCGCCGCGGCAGCCGCTTCCCTTGCCACCTTCGTTCCAGGGGCTGCGGGGCT	37	10	22625500	GGGACTGCGGGACGCGGGCGGGAGCGAGAGCCCTGTGGGCTGCCAAGCCG	10	22665471	R								chr10:22623350-22625875	Island		DMR		10:22663962-22665881			TRUE	203469
6704	ch.17.1817805F		0.00272147	1.23685	1.23685	VE up vs OV	14719400	14719400	14719400	ATCACTAAACATAATATCAATATCTCCCATAAAATAAAATATAAAAAACT	?		II			CTCAAACCTAAAATTGAGTTCTGGAAGCAGAAGGCAGAGATTGGGGCTGATAATCATCTA[CA]GTCTTTTACATTTCACCCCATGGGAGACACTGACATTATGTTTAGTGATGTTTTCTGTGT	36	17	68703500	CAGTCTTTTACATTTCACCCCATGGGAGACACTGACATTATGTTTAGTGA	17	66215084	F																	483631
2336	cg02300279		0.00277503	1.22329	1.22329	VE up vs OV	46684500	46684500	46684500	CRCTAATAAATTCCACCAAATTACTATAACTAAACTACCCACAAAACTTC	?		II			AATGGAAAACTTTGAAGTAAGTGAACTTAAAAGAAGAACTGAAAAGTCAGCCCGATGCCC[CG]AAGTCCTGTGGGCAGCCTAGCCACAGTAACTTGGTGGAACTCATTAGCGCAGGCCGTTCT	37	9	120507000	GCTAATGAGTTCCACCAAGTTACTGTGGCTAGGCTGCCCACAGGACTTCG	9	119547000	F								chr9:120507227-120507642	N_Shore								46946
13582	cg08076158		0.00286178	1.28138	1.28138	VE up vs OV	46654400	56626500	46654400	AACATAACACATACACACTTAAAACATACAAAAAATATCTCAAATATCCA	56626500	AACATAACGCGTACACACTTAAAACGTACGAAAAATATCTCAAATATCCG	I	T	Red	CTGCACGCCAGCAGCATGACGCGTGCACACTTAGAGCGTGCGAGAAGTATCTCAGGTATC[CG]TACACAGATCTTCTTATAATCCACCCGCTGGGCTTGATATTTCCCCACAGTCCCCTAGTC	37	16	86539000	CGGATACCTGAGATACTTCTCGCACGCTCTAAGTGTGCACGCGTCATGCT	16	85096523	R								chr16:86539118-86539486	N_Shore		CDMR		16:85096322-85097146	16:86539016-86539077	Unclassified_Cell_type_specific		156741
30573	cg15145296		0.00291644	1.58277	1.58277	VE up vs OV	56797400	56797400	56797400	TACCTTCRTAACACAACCRCTTAATCTCTAAATATATTTCTATTTAAATC	?		II			ACACCTAATCTTACCTTCGTAACACAGCCGCTTGGTCTCTAGATGTGTTTCTGTTTAAAT[CG]TCGTAGCCCTCTAGAGCGCCGGCTTTCGGGTCAGGCCGGGGTTCAAGTCCCAGCCTTCGC	37	3	125710000	ACCTTCGTAACACAGCCGCTTGGTCTCTAGATGTGTTTCTGTTTAAATCG	3	127192430	R								chr3:125709066-125709452	S_Shore				3:127191782-127192493	3:125708995-125709926	Promoter_Associated_Cell_type_specific	TRUE	281166
54181	cg00647217		0.00321254	1.3188	1.3188	VE up vs OV	54669400	42603400	54669400	AAACACTATCACAACTCAATAACCAAAATAATTAATTAACAACATAACCA	42603400	AAACGCTATCACGACTCGATAACCGAAATAATTAATTAACGACGTAACCG	I	T	Red	TCGCGGAGCGCAAAGCGCTGTCACGACTCGGTGGCCGAGGTGATTAATTAGCGGCGTGGC[CG]TGCGGGGGACGCGTGCTGGCCTCCACATCTGCCCCGTGCCAGCAGGGGTCAATATGCGGT	37	1	165087000	CGGCCACGCCGCTAATTAATCACCTCGGCCACCGAGTCGTGACAGCGCTT	1	163353490	R								chr1:165086756-165087026	Island				1:163353397-163353650				13717
1743	cg27658416		0.00327411	0.831547	-1.20258	VE down vs OV	42614300	29610300	42614300	AAATATTAATCCACTAAAACTACAATCTACAAATTAAAATTAACCACCCA	29610300	AAATATTAATCCGCTAAAACTACGATCTACGAATTAAAATTAACCGCCCG	I	A	Red	CCTTGGACATATGTCCTTTTACCCTTCAGCAATAAAAACATGGCCCTTTCTCCCCGCTCT[CG]GGCGGTTAATTTTAACCCGCAGATCGCAGTTTCAGCGGACTAACATTCCTCGCAGACCAA	37	6	28603000	CGGGCGGTTAATTTTAACCCGCAGATCGCAGTTTCAGCGGACTAACATTC	6	28711012	F								chr6:28602853-28603295	Island		DMR		6:28710522-28711453			TRUE	482274
18617	cg07686394		0.00339572	1.25165	1.25165	VE up vs OV	21644300	21644300	21644300	CAACATAACAAAATCCATCRAACTATATACTCTAAACRAATAAACTTTAC	?		II			TGGTGGCTGTCCAACATAACAAAATCCATCGAACTATATACTCTAAACGAGTGAACTTTA[CG]GTATGTAAGTTATTTTTCAATAAAGTGGTTTCAAAAAAATAAAAAGGTGAACCCTACCAT	37	11	69448400	AACATAACAAAATCCATCGAACTATATACTCTAAACGAGTGAACTTTACG	11	69157625	R								chr11:69451136-69458596	N_Shelf								149728
13742	cg04686230		0.00392967	1.20438	1.20438	VE up vs OV	32649400	32649400	32649400	TTAACCTCCAAATTTTACCAAAAACCCACAAAATAAATTATTATACTTTC	?		II			TTTCAGGTATTTTAACCTCCAGATTTTACCAGAAACCCACAGAATGAGTTGTTATGCTTT[CG]GTATCCCGTGACTGAAAATAAAACCCATCACAACAAAATGACCAAAAACTGCTATGAATT	37	6	106429000	TAACCTCCAGATTTTACCAGAAACCCACAGAATGAGTTGTTATGCTTTCG	6	106535650	R								chr6:106429111-106429772	N_Shore					6:106428943-106429555	Unclassified_Cell_type_specific		93666
58686	cg08901901		0.00473521	1.28698	1.28698	VE up vs OV	13683300	13683300	13683300	TCTAAAAAAATATAAATTCCAAATCTTTTTATACAAAATAACTCAACCCC	?		II			GTCCCCGCTGCCCCGCTTCAAGCCTAGCGCATGGCTCCTCCCCGTGCCTTGAAGATGCCA[CG]GGGCTGAGCCACCTTGCACAAAAAGATTTGGAACCCACACCTTCTTAGAATCAAGGCCTG	37	1	160952000	CGGGGCTGAGCCACCTTGCACAAAAAGATTTGGAACCCACACCTTCTTAG	1	159218531	F													1:159218410-159219026	1:160951821-160951960	Unclassified_Cell_type_specific		171814
12529	cg24590788		0.00480021	1.30789	1.30789	VE up vs OV	60677400	40627500	60677400	ACTAAACCTAACAAAAAATCACAAAAAAACACCCCCAAATACTCAACACA	40627500	ACTAAACCTAACGAAAAATCACAAAAAAACGCCCCCAAATACTCGACGCG	I	C	Grn	CGAGCTCCCGGGCCGGCGGCAGAGGGCGGGCGCCTGTGATCCGTGGCCAGGGAGCGCGTG[CG]CGCCGAGCATCTGGGGGCGCCCTCCTGTGATCCCCCGCCAGGCCCAGCTCTGTGGCAGAG	37	13	95655300	CGCGCCGAGCATCTGGGGGCGCCCTCCTGTGATCCCCCGCCAGGCCCAGC	13	94453325	F								chr13:95655108-95655517	Island		DMR	TRUE	13:94453072-94453518				431462
5062	cg06680511		0.00519777	1.23164	1.23164	VE up vs OV	14699300	14699300	14699300	TACTTTTTTCCACTATACCAATACCCAATAAAAAATTCCCTAATATAAAC	?		II			GACGAGAATCGTGCTTTTTTCCACTGTGCCAATACCCAGTGGGGGATTCCCTGGTGTGAG[CG]CCTGGGGATAACGGGGGTGTCTTCTAGTCTGCATTTACAGTGAGGAACTCGGCTACGCCA	37	11	15672300	GCTTTTTTCCACTGTGCCAATACCCAGTGGGGGATTCCCTGGTGTGAGCG	11	15628834	R								chr11:15671689-15671914	S_Shore			TRUE	11:15628739-15628892				130272
68409	cg18479299		0.00560453	1.37748	1.37748	VE up vs OV	11732500	11732500	11732500	CACTTACCTCRATCTAAACTTCTCTAAAACTACRAAAAATAATCATATCC	?		II			CTGTGAGGCTTCACTTACCTCGGTCTGGGCTTCTCTGAGGCTGCGAGAGATGGTCATGTC[CG]GATCTCAACTGGGCCGGGTGAGGGCTGAGGACCTGAGGAGTCCACTGTGGGGATGGAGAG	37	3	125710000	CGGACATGACCATCTCTCGCAGCCTCAGAGAAGCCCAGACCGAGGTAAGT	3	127192213	R								chr3:125709066-125709452	S_Shore				3:127191782-127192493	3:125708995-125709926	Promoter_Associated_Cell_type_specific	TRUE	335912
24227	cg12756686		0.00589459	1.26328	1.26328	VE up vs OV	73809300	73809300	73809300	AACTTCCCTCTCTACCTCAACTTCCCCRAAACTACAAAAAATTAAACTAC	?		II			AGCCCTCGCTCCACGGCTCGCGGCAGTTCCTTGAAGCCCACCCAGGTGGGGAGCCCCTGG[CG]CAGCCCAACTCTCTGCAGTCTCGGGGAAGCTGAGGCAGAGAGGGAAGCCCCGCCCCGGGT	37	19	29218300	GCTTCCCTCTCTGCCTCAGCTTCCCCGAGACTGCAGAGAGTTGGGCTGCG	19	33910142	F								chr19:29218001-29218733	Island				19:33909806-33910556				236783
8718	cg16355305		0.00591725	1.25909	1.25909	VE up vs OV	20617300	20617300	20617300	ACTACAAAAATTCCCTATATATCTAACCAATATACTCTTCTAACTTTTCC	?		II			ACTAACCCCTGCTGGGTTTCACTATGAGAAGGCAATCGGCATGATGCCCAGCAGGTGCCC[CG]GAAAAGTCAGAAGAGCATATTGGTCAGACATACAGGGAATCCTTGTAGTGTGGCAAGAAT	37	12	65220200	CTACAAGGATTCCCTGTATGTCTGACCAATATGCTCTTCTGACTTTTCCG	12	63506419	F								chr12:65218245-65219143	S_Shore		CDMR		12:63506395-63506646	12:65219869-65220335	Unclassified	TRUE	300721
3744	cg26777883		0.00611791	1.35155	1.35155	VE up vs OV	37672500	14673400	37672500	CTTATACCAAACAACAACAACTACCAAAACCAAACAAAATAAAAAATACA	14673400	CTTATACCGAACAACAACGACTACCGAAACCAAACGAAATAAAAAATACG	I	C	Grn	CAGGATGGGGCCCTTGTGCCGGGCAGCAGCGGCTGCCGAGACCAGGCGGAGTGGAGGGTG[CG]CGCAGCGAGGGGGTGGCCGCCGCCCGGCTCTCCAAGTGCGAGCGAGGAGCTCGGGGTCTT	37	8	688417	CTTGTGCCGGGCAGCAGCGGCTGCCGAGACCAGGCGGAGTGGAGGGTGCG	8	678417	R								chr8:686830-689496	Island		DMR		8:676831-679496	8:687987-688686	Unclassified_Cell_type_specific		467080
34729	cg23267450		0.00809397	1.29033	1.29033	VE up vs OV	30730300	52781300	30730300	AACCAAAAACAACTACAAAAAAACACTACAAAAACAAATTTCCAAACACA	52781300	GACCGAAAACGACTACGAAAAAACGCTACGAAAACGAATTTCCAAACACG	I	C	Grn	ACGCCTTTCTGCGGCCGGAGGCGGCTACGAGGGGGCGCTGCGAAAGCGGATTTCCAGGCA[CG]CCTGGCGCCACTAAGCGGCGCTGAGACGGCGCTGCCTCCTGACTGCCGGTTGGAGGCTAC	37	10	47151500	GGCCGGAGGCGGCTACGAGGGGGCGCTGCGAAAGCGGATTTCCAGGCACG	10	46571490	R								chr10:47151424-47151676	Island				10:46571334-46571649	10:47151108-47152657	Unclassified		410232
36598	cg04546413		0.00810625	1.33028	1.33028	VE up vs OV	27692400	48797300	27692400	AAACAAAAAAAACCAAAAACAAAAAAACCCAATTCCATTTCTAAACCCCA	48797300	AAACAAAAAAAACCGAAAACAAAAAAACCCGATTCCATTTCTAAACCCCG	I	T	Red	TGAGGAGTGAGGAGGCAGAAAGGACCGAGAACAAGGGGACCCGGTTCCATTTCTGGACCC[CG]TCCGCAGGCTGCTCGCCCGACTTGGGGTCGCTCTGCCCCGGACGATCAGGACAGCTGCGT	37	19	29218100	CGGGGTCCAGAAATGGAACCGGGTCCCCTTGTTCTCGGTCCTTTCTGCCT	19	33909941	R								chr19:29218001-29218733	Island				19:33909806-33910556				91043
5345	cg13074295		0.00860153	1.23715	1.23715	VE up vs OV	17731300	26729400	17731300	ACTAATAAATATCAAAAAAATACCAAATTCCAAAACTAACATTCTAACCA	26729400	ACTAATAAATATCGAAAAAATACCGAATTCCAAAACTAACGTTCTAACCG	I	A	Red	GGCCAGCTGCTGACTGGTGAATGTCGGGGAAGTGCCGGGTTCCAAAGCTGACGTTCTGGC[CG]GCGTCGTTCACGGGACATTCCTCCAGGGGGAGCTCTGGTGAGGAGCAGACCGTGTCCATG	37	4	3749410	ACTGGTGAATGTCGGGGAAGTGCCGGGTTCCAAAGCTGACGTTCTGGCCG	4	3719211	R								chr4:3748224-3748581	S_Shore		DMR		4:3719186-3719511				241564
47441	cg15054274		0.00869291	1.28914	1.28914	VE up vs OV	24806300	24806300	24806300	AAATTAAAAAAATCCCAAATAATACACCAATCCTTCCTCTACAAAAAACC	?		II			TCCGCGGGATGCAGGACAAGGGTCCTCGGCCATCGAAATCACTCTCCGCTCATAAAGACA[CG]GTTCCTTGTAGAGGAAGGATTGGTGTACCATTTGGGACCCTCCCAATCCCCCAGAAGTAT	37	3	105073000	CGGTTCCTTGTAGAGGAAGGATTGGTGTACCATTTGGGACCCTCCCAATC	3	106555373	F								chr3:105072529-105072962	Island			TRUE	3:106555220-106555678				279563
14154	cg11585820		0.00872095	1.26277	1.26277	VE up vs OV	53643500	53643500	53643500	TCACTATACTCCTAAAAAAAATCCTCRAAAATAAAATCTATCAAAATTAC	?		II			TGGAGGCGGGGTCACTGTGCTCCTGAGAAGGGTCCTCGGGGGTGGAGTCTATCAAGGTTG[CG]GGGGCGTGGTCACGGAGCGGAGCCAATAAAAGCGGGGCGTGCACGGCCGCGGGCCAGTGC	37	8	145926000	CACTGTGCTCCTGAGAAGGGTCCTCGGGGGTGGAGTCTATCAAGGTTGCG	8	145896757	R								chr8:145925410-145926101	Island				8:145895807-145896910			TRUE	217366
98514	cg13874070		0.00904149	1.23823	1.23823	VE up vs OV	47795400	27681500	47795400	AAAAAACACACCATACACAATAAAAACAAAACCATAAAACTCCAAATACA	27681500	AAAAAACGCGCCGTACACAATAAAAACGAAACCGTAAAACTCCGAATACG	I	A	Red	GATCGGCACCTGGAGGGGCGCGCCGTGCACAATGAGGGCGGGGCCGTGGGGCTCCGGGTG[CG]GGCGGCGGCCGAGTGCCCACGTGGGTGCAGGCTAGGCCGGGCTGATTTCCCTGGAACCCC	37	17	27347100	GAGGGGCGCGCCGTGCACAATGAGGGCGGGGCCGTGGGGCTCCGGGTGCG	17	24371179	R								chr17:27346853-27347222	Island			TRUE	17:24370980-24371314				256700
47993	cg06999083		0.00920324	1.24931	1.24931	VE up vs OV	52753400	52753400	52753400	CAAAACRATTCACATATACATCAAAAAAAACACTAATAAAAACAAACCTC	?		II			CGTAAGAGACTCAGAGCGATTCACATGTGCATCAGAGAGGGCACTGATGGAAGCAAACCT[CG]TGCATCCCACAGAGTTACAGCCAGCAGCGCTCAGGCTGTGTGGCTGCCGCAAGTGCCCCT	37	15	32267600	AGAGCGATTCACATGTGCATCAGAGAGGGCACTGATGGAAGCAAACCTCG	15	30054913	R												TRUE	15:30054808-30055067	15:32266682-32267631	Unclassified		136687
79345	cg16255914		0.0102269	1.20231	1.20231	VE up vs OV	45703300	27767400	45703300	AACCCTCTCCATTACAAAACCAACCAAAATCTAAACACTAATCCAAAACA	27767400	AACCCTCTCCATTACGAAACCAACCAAAATCTAAACGCTAATCCAAAACG	I	C	Grn	ACCTCTCCATCCGCTTCCGGGTCTGCGGGCAATCCCTCTCATGGCAGGGCGGGGTCGCAG[CG]TCCTGGACCAGCGCCTAGACCCTGGCTGGTCTCGCAATGGAGAGGGCTGGATCCGAGGTG	37	19	53832400	AGCCCTCTCCATTGCGAGACCAGCCAGGGTCTAGGCGCTGGTCCAGGACG	19	58524250	F								chr19:53832371-53832578	Island				19:58523969-58524368				298941
42669	cg19115805		0.010303	1.32064	1.32064	VE up vs OV	25732400	24637400	25732400	ACAACAACACTCAACACTATCTACAAAATAAACCAATATACAAAAACACA	24637400	ACAACGACACTCGACGCTATCTACAAAATAAACCGATATACAAAAACACG	I	C	Grn	GCGTCTCCCTGCACAGCGGCACTCGGCGCTGTCTGCAGAATGAGCCGGTGTGCAGAGACA[CG]CGGGCCGGCCAGCCCCTGAGAATCGCCCGGGAGCCCGGCCGGGTGGTCCCCGCGCCTCCC	37	22	50118800	ACAGCGGCACTCGGCGCTGTCTGCAGAATGAGCCGGTGTGCAGAGACACG	22	48504771	R								chr22:50118095-50118822	Island		DMR		22:48503842-48505536	22:50117632-50119351	Unclassified_Cell_type_specific	TRUE	345863
47653	cg16370586		0.0103284	1.21372	1.21372	VE up vs OV	40681300	37665300	40681300	CCCACTCAAAAATACAAAATTCTCACCAAACAATAAAAAAAACTCACACA	37665300	CCCGCTCGAAAATACAAAATTCTCACCAAACAATAAAAAAAACTCACGCG	I	C	Grn	TCAGGGCAGCATCCCGCTCGAGGATGCAGGGTTCTCACCAAGCAGTGAGGGGGACTCACG[CG]CCGCCGGGGAGCGGAGCCAGGCTCCGAGAAGGGAGCAGGCTCGAGCCGCTGGGTTTTCGC	37	1	181288000	CCCGCTCGAGGATGCAGGGTTCTCACCAAGCAGTGAGGGGGACTCACGCG	1	179554259	R								chr1:181287300-181287873	Island				1:179553767-179554673				301000
673	cg26465602		0.0106704	1.22748	1.22748	VE up vs OV	15791400	11686400	15791400	CAAATAAACCATAAATACAAACAATACCAAAAATAAACAAAACCTACACA	11686400	CAAATAAACCGTAAATACGAACAATACCGAAAATAAACGAAACCTACACG	I	T	Red	GGGCTGGTGCCCCAGGTGGGCCGTGGGTGCGGGCAGTGCCGAGGGTGGACGGGGCCTGCA[CG]TGGACACTTCCTGAACGCGTGTGTCCGGCCCTGGACTGCAGGCCCAGGTCAGAAGGTGGG	37	16	1098850	CGTGCAGGCCCCGTCCACCCTCGGCACTGCCCGCACCCACGGCCCACCTG	16	1038848	R								chr16:1098522-1098875	Island			TRUE	16:1038591-1039152	16:1098370-1099278	Unclassified_Cell_type_specific	TRUE	461796
206363	cg09311630		0.0109966	1.23191	1.23191	VE up vs OV	12786500	11653400	12786500	TATTAAAATTCATTCATAAATCACCCAAAACTAAACACACACTAACAACA	11653400	TATTAAAATTCGTTCGTAAATCACCCAAAACTAAACGCACGCTAACGACG	I	C	Grn	AGGCTGCGTCTGGCGCGAGCCGCGCGGGTGGCACCGGGCGGACAGTAGGCGAAGTCCGGG[CG]CCGCCAGCGTGCGCCCAGTTCTGGGTGACCCACGAACGAACCCCAACATTCGCTCCCCTA	37	17	79369800	CGCCGCCAGCGTGCGCCCAGTTCTGGGTGACCCACGAACGAACCCCAACA	17	76984436	F								chr17:79366806-79374742	Island				17:76984354-76985745				178768
128422	cg19871940		0.0118047	1.21166	1.21166	VE up vs OV	41790400	17647300	41790400	AAATATAAAATACAAATTCAAACATATAATATACACACCAAAACTAACCA	17647300	AAATATAAAATACGAATTCGAACATATAATATACGCGCCAAAACTAACCG	I	C	Grn	GAAGTTCTCCCTGGGTGTGAGATGCGGGTTCGAACATGTGGTGTGCGCGCCAGGGCTGGC[CG]CTTCCGGTTAAGTGGACGCGGGGACTTGACTGCGTCCCCTGCCTTGCAGGTAACTGGAAT	37	14	57264300	CGGCCAGCCCTGGCGCGCACACCACATGTTCGAACCCGCATCTCACACCC	14	56334040	R								chr14:57264638-57265561	N_Shore		DMR		14:56333939-56335314				358082
8407	cg09765089		0.0120829	1.30836	1.30836	VE up vs OV	15793400	42806400	15793400	AAAAAACAAAAACCCAAACACAAACTAAAACATCCTACAATCAACATCCA	42806400	AAAAAACGAAAACCCGAACACAAACTAAAACGTCCTACAATCAACGTCCG	I	A	Red	CTCGCGCAGGCAGCGGGCGCGTGTGGCCCGGGCTGGGCAAGCCGAGGAACAGCGAGCCCC[CG]GACGCTGACTGCAGGACGTCCCAGTTTGTGCCCGGGTCTCCGTCCCTCCCCGTACGGGGC	37	7	27291300	GAGGGACGGAGACCCGGGCACAAACTGGGACGTCCTGCAGTCAGCGTCCG	7	27257871	F								chr7:27291119-27292197	Island		DMR	TRUE	7:27257645-27258722	7:27291174-27291848	Unclassified_Cell_type_specific		186573
7404	cg14247008		0.0122989	0.80371	-1.24423	VE down vs OV	60765300	54807400	60765300	TACTCTACACAAAAAACCACAAATCCTATAAACCTCATAAATAAAACCCA	54807400	TACTCTACACGAAAAACCGCGAATCCTATAAACCTCGTAAATAAAACCCG	I	A	Red	TTCGCTCCTGCTGGGAGCCCTGGGCGGACTCCCCCCCACCCCGCCCAATTCCAAGGACCC[CG]GGCTCCATCCACGAGGCCCACAGGACCCGCGGTCCCCCGTGCAGAGTAAGGCGTCCAACG	37	2	242786000	CGGGCTCCATCCACGAGGCCCACAGGACCCGCGGTCCCCCGTGCAGAGTA	2	242434719	F								chr2:242785911-242786616	Island				2:242434163-242435289	2:242786044-242786097	Promoter_Associated		264616
259137	cg07719621		0.0125577	1.23021	1.23021	VE up vs OV	28680300	70782300	28680300	AAAAACTAAACCACTAAAAACTCCACAACTACTACCTAAATCACTATCCA	70782300	AAAAACTAAACCGCTAAAAACTCCGCGACTACTACCTAAATCGCTATCCG	I	C	Grn	AGCCTCCGGCTGGGGAGCTAAACCGCTGGGGACTCCGCGGCTGCTGCCTGAGTCGCTGTC[CG]CTGCCCGCATCCCTTCCGCCCTGGGCCTCTGCACGGTCTGCGGTTTTCTGTGCGCACTTG	37	16	54970500	GGGAGCTAAACCGCTGGGGACTCCGCGGCTGCTGCCTGAGTCGCTGTCCG	16	53527970	R								chr16:54970301-54972846	Island		DMR		16:53527671-53529430	16:54970330-54970939	Unclassified_Cell_type_specific	TRUE	150381
104378	cg06671690		0.0129043	1.25866	1.25866	VE up vs OV	53803400	30602500	53803400	AACAAAAACATCCCTATCACCTACAACTCCTACTAAATAATACAAAAACA	30602500	GACGAAAACGTCCCTATCGCCTACAACTCCTACTAAATAATACGAAAACG	I	C	Grn	ACCGGGCGGGACGGCGAGAGCGTCCCTGTCGCCTGCAGCTCCTGCTGGGTGATGCGGGGA[CG]CGGCTCCCTGGGAAATCGTGTTAGCGGCTCCAGGGCTGGTCCACGGCGGCCTTGGGAGCG	37	3	141379000	GGCGAGAGCGTCCCTGTCGCCTGCAGCTCCTGCTGGGTGATGCGGGGACG	3	142861467	R								chr3:141378718-141379234	Island				3:142861409-142861961	3:141378699-141378801	Unclassified_Cell_type_specific	TRUE	130105
43577	cg02997983		0.0135918	1.21859	1.21859	VE up vs OV	66738400	66738400	66738400	ATCACTCAAAACCTAAAAACRCRAAACCTAAAACTCTATCCATTAAAAAC	?		II			GTACCGGGAGCCACCCCTTCCTCTCTGACTGTGAACCTGATTGGACAGTTCCCACCCCAG[CG]CCCTTAATGGATAGAGCTCCAGGCTCCGCGCCCTCAGGCCTTGAGTGACAGAAGACGCGA	37	19	21646800	CGCCCTTAATGGATAGAGCTCCAGGCTCCGCGCCCTCAGGCCTTGAGTGA	19	21438621	F								chr19:21646328-21646536	S_Shore				19:21438169-21438652	19:21646562-21646787	Unclassified_Cell_type_specific	TRUE	61090
110191	cg24144083		0.0138078	1.30255	1.30255	VE up vs OV	54772400	55665400	54772400	AAACTCAAAAAAAACCTAAAACAAAAATAACAACACAAAAACACAACTCA	55665400	GAACTCGAAAAAAACCTAAAACAAAAATAACAACGCGAAAACGCGACTCG	I	A	Red	TGGCGCGGCGGCGGGCTCGGGGAGAGCCTGGAGCAGAGGTGGCAGCGCGGGGACGCGGCT[CG]ACGGTCGAGCAGGCGCGGGAAGGCGGGGCGAGACGAGCAGCCACGAGCCCGCGCCGACTC	37	3	36805800	CGAGCCGCGTCCCCGCGCTGCCACCTCTGCTCCAGGCTCTCCCCGAGCCC	3	36780818	R								chr3:36805949-36806214	N_Shore				3:36780423-36781184	3:36805811-36805890	Unclassified_Cell_type_specific		424468
7722	cg20386487		0.0142074	1.40386	1.40386	VE up vs OV	27759500	27759500	27759500	AAAAACTTTAAAAAACRCTTAATAACAAATTAAAACCTTTTCCTAAAACC	?		II			GCCTCGGGCTCCGCACACCCTTGGGTGATTACCCGGCCCCCACCTCCCTCCAAGCGACCT[CG]GCTCCAGGAAAAGGCTTTAATCTGCTATTAAGCGTTTTCCAAAGTTTCTTTCCAAAGGAG	37	15	96898000	CGGCTCCAGGAAAAGGCTTTAATCTGCTATTAAGCGTTTTCCAAAGTTTC	15	94699049	F								chr15:96897596-96898046	Island							TRUE	365965
10172	cg08134631		0.015002	1.33126	1.33126	VE up vs OV	51658500	27804400	51658500	AACCAACATAAACAAATCCTCTCAAATCCACAATAATTTATCTACTCACA	27804400	AACCGACGTAAACGAATCCTCTCAAATCCGCGATAATTTATCTACTCACG	I	C	Grn	CCCCGAGTATCCGGCCCGGGGCAGAGATGCGCGTGCGCGGAGGGGGTGCCGCGGAGCCCG[CG]TGAGCAGACAAATTACCGCGGACCTGAGAGGACCCGTCCACGCCGGCCCAGAGGGAGGAG	37	11	61355300	GGCCGGCGTGGACGGGTCCTCTCAGGTCCGCGGTAATTTGTCTGCTCACG	11	61111893	F								chr11:61355038-61355363	Island			TRUE	11:61111644-61111980	11:61354803-61356497	Unclassified	TRUE	157914
29446	cg22480783		0.0153399	1.39929	1.39929	VE up vs OV	44731500	67669400	44731500	ATTTCCACAATAAAAACTCCCAACATCCCTATTATACAAATAAAAAAACA	67669400	ATTTCCGCGATAAAAACTCCCGACGTCCCTATTATACGAATAAAAAAACG	I	A	Red	TTCTTCCCTTTGGTTTCCGCGGTGGGGACTCCCGGCGTCCCTGTTGTGCGGGTGGAGAAG[CG]GGAGCGCAGAGACATGAGGTAACTTGCTCCGGCCCCAGCTAGGAAGGGGCGGAGGCCCAG	37	2	25149600	GTTTCCGCGGTGGGGACTCCCGGCGTCCCTGTTGTGCGGGTGGAGAAGCG	2	25003126	R													2:25002561-25003133				397266
7391	cg24019078		0.016934	1.32441	1.32441	VE up vs OV	55653400	55653400	55653400	CTCRTCTAATCTAAACCTACCTAAATACTAAATTATTCRCCATTCTAAAC	?		II			GATAGGCGCTGGGAAGGCTCAGCCAATCCCCTTTTCAGGTGTGACACGAGTGCCCTCTGC[CG]TCCAGAATGGCGAACAACTCAGCATCCAGGCAGGTTCAGACCAGACGAGGAGATGGGGAA	37	4	139840000	TCGTCTGGTCTGAACCTGCCTGGATGCTGAGTTGTTCGCCATTCTGGACG	4	140059917	F													4:140059855-140059965	4:139840045-139841294	Unclassified	TRUE	422271
353966	cg13496979		0.0176177	1.20314	1.20314	VE up vs OV	14662400	47602300	14662400	AACACAACACAAAAAAACTACAAAAATCAAACTCCAACATACTAAACTCA	47602300	AACGCAACGCGAAAAAACTACGAAAATCGAACTCCAACATACTAAACTCG	I	A	Red	CCACCACGACGTGGCCCGCCTCACCGCCTTCTCCGAGGTCGGCGTCCCCGCCAACCGCAC[CG]AGCTCAGCATGCTGGAGCCCGACCCCCGCAGCCCCTTCGCGCTGCGTCCGCTGCGCGCGG	37	9	133309000	GACGCAGCGCGAAGGGGCTGCGGGGGTCGGGCTCCAGCATGCTGAGCTCG	9	132298709	F								chr9:133308593-133309448	Island			TRUE	9:132298186-132299222	9:133307261-133309191	Unclassified		249019
130503	cg02081266		0.0179335	1.20057	1.20057	VE up vs OV	49775400	67747400	49775400	CACAATAAAAAAACCAACAACTCACATAAAACTCAAAATCTTAAAAACCA	67747400	CGCGATAAAAAAACCGACGACTCGCGTAAAACTCGAAATCTTAAAAACCG	I	C	Grn	GGCACTGGGCCGCGCGGTGGAGGAGCCGGCGGCTCGCGTGGGGCTCGGGATCTTGGGGAC[CG]CGACGCCGGGGAACCCTGGAGCCCCCCTCCCCGGGGGACAGCGGGCGCAGACTGATTGAC	37	17	59529600	CGCGGTGGAGGAGCCGGCGGCTCGCGTGGGGCTCGGGATCTTGGGGACCG	17	56884400	R								chr17:59528979-59530266	Island		DMR	TRUE	17:56883762-56885102	17:59528771-59529797	Unclassified_Cell_type_specific	TRUE	42738
51620	ch.15.94999219F		0.0187656	1.25594	1.25594	VE up vs OV	72808300	72808300	72808300	TATTTAATAAATTTAACTCTTACCCCCAATATCTTACAATACTCCTAACT	?		II			ATTCGAATAATGAACAGGTGAAATCAACCTGAACAAGCAAGACATAGGAAATATGAATTA[CA]GCCAGGAGCACTGCAAGATATTGGGGGCAAGAGTTAAACCCATCAAATAATACACCGACT	36	15	97198200	CAGCCAGGAGCACTGCAAGATATTGGGGGCAAGAGTTAAACCCATCAAAT	15	94999219	F																	483490
55108	ch.12.71872301F		0.0188993	1.2024	1.2024	VE up vs OV	37654300	37654300	37654300	GATCAACAATATAACTTTCAACAACTCCTATTAACATAATACTATTTACT	?		II			GCATGTAAAAAGGGCACAATATTGTCTTAAGGGAATGTGCTACTTCTCCAAGAGCAATTA[CA]GCAAATAGTATCATGCCAACAGGAGCTGTTGAAAGTTATATTGTTGATCTGTGGTTGGAG	36	12	73586000	CAGCAAATAGTATCATGCCAACAGGAGCTGTTGAAAGTTATATTGTTGAT	12	71872301	F																	483157
1221	cg10947831		0.0198964	0.825323	-1.21165	VE down vs OV	17677500	49727500	17677500	ACCTAACCATCCACTAACACAACAAAAATCTAACAAAACCTTAAAAATCA	49727500	ACCTAACCGTCCGCTAACGCAACGAAAATCTAACGAAACCTTAAAAATCG	I	C	Grn	CTAGGCCCGCAGACCTGGCCGTCCGCTGACGCAGCGAAGGTCTAGCGGAACCTTGGGGAT[CG]CTCTCCCAGTGCCGACCGAAGGCCCGGACCTCCAGGCTGGACGCGGCGAAGGCCGCATAA	37	10	101288000	ACCTGGCCGTCCGCTGACGCAGCGAAGGTCTAGCGGAACCTTGGGGATCG	10	101277599	R								chr10:101287162-101287920	Island			TRUE	10:101276885-101277648				206964
28028	cg25620430		0.0214684	1.2155	1.2155	VE up vs OV	39627500	39627500	39627500	ATAACTTCACTCACACTTAACAACACCATTAAAAAAATAACTACCAAACC	?		II			CGAGAGTGCAAATAGCTTCACTCACACTTAACAGCACCATTGGAAAAATAACTACCAAGC[CG]GGTCCCTGAGAGTCCCTAAACGTGCCTTCCGATTTGGAACTGGCGTTGTTTGGCGGGTTG	37	15	53093400	TAGCTTCACTCACACTTAACAGCACCATTGGAAAAATAACTACCAAGCCG	15	50880697	R								chr15:53096014-53096482	N_Shelf				15:50880486-50881399				448106
20073	cg02635726		0.0216459	1.25289	1.25289	VE up vs OV	36751300	36751300	36751300	TATACTTCAAAAAAAACCAACAATATCRCCTTATACAAACCAAAAAATAC	?		II			GGAAGGAAGCCGACTCGTGGGGAGTTAGCTGAGCTGCCGGAGGAAACTGACAAAATCAAA[CG]CACCCTTTGGCCTGCACAAGGCGATATTGTTGGTTCTCCCTGAAGCACATCCTGGCCAGG	37	3	195907000	CGCACCCTTTGGCCTGCACAAGGCGATATTGTTGGTTCTCCCTGAAGCAC	3	197391455	F											DMR	TRUE		3:195906003-195907382	Promoter_Associated	TRUE	53737
8899	cg15471402		0.0216774	1.25045	1.25045	VE up vs OV	73657300	45728400	73657300	AAATAAACAAACAACTATCTAACAACAACTACTCTCCAATAAAAACTCCA	45728400	GAATAAACGAACGACTATCTAACGACGACTACTCTCCGATAAAAACTCCG	I	C	Grn	GGACGGGCGAACGGGTGGGCGGGCGGCTGTCTGGCGGCGGCTGCTCTCCGGTGGGGACTC[CG]CGTTTTCTCCCTGGTCGCCGCTGCCTCTTCTCGCTCCCCTCAGGCGACGGCGGCAGCTAC	37	4	170713000	GGGTGGGCGGGCGGCTGTCTGGCGGCGGCTGCTCTCCGGTGGGGACTCCG	4	170949505	R											DMR		4:170949437-170949583	4:170712783-170713529	Unclassified_Cell_type_specific		286046
36449	cg07343821		0.0221251	0.801514	-1.24764	VE down vs OV	17610500	17610500	17610500	ATAACTAAAATAAACTCACCTAAAATACAAAACRAAAATCCAAACTACAC	?		II			CATACTGGTAAGTGACTAAAGTAAACTCACCTGAGATGCAGAGCGAAGATCCAAGCTACA[CG]TTCGGAAACCGAGCCACATATTAAGATGCTCTTTTGGTTTAGTTTGAGGAATTTTCCCCC	37	6	27637500	CGTGTAGCTTGGATCTTCGCTCTGCATCTCAGGTGAGTTTACTTTAGTCA	6	27745516	R											RDMR	TRUE	6:27745374-27745578	6:27637484-27637625	Unclassified		143453
25857	cg13601435		0.0225818	1.33626	1.33626	VE up vs OV	66757400	70762500	66757400	TTTTAAAAACAACCAACAACTTAAAAAAAAACTCAAATATCATTTACACA	70762500	TTTTAAAAACAACCGACGACTTAAAAAAAAACTCAAATATCATTTACGCG	I	A	Red	ATCTGGGCAGCCCCGCGGGGACCCGGCTCTGCGCGCAGCCCATTGTACAGCTGGCGCAGC[CG]CGCAAATGACATCTGAGCCTCCTTTCAAGCCGCCGGCTGCTTTCAAAAGGGGCCTTTGAA	37	9	120507000	CGCGCAAATGACATCTGAGCCTCCTTTCAAGCCGCCGGCTGCTTTCAAAA	9	119547252	F								chr9:120507227-120507642	Island				9:119547049-119547498				251200
80273	cg27600938		0.0226014	1.21456	1.21456	VE up vs OV	33727500	33727500	33727500	ATTCTCAACAAAACCAATATACACACAACTAACAATTCTTTAAAAACTTC	?		II			CCTTGTCCTAGATTCTCAACAAGGCCAGTATGCACACAGCTAGCAATTCTTTAAAAACTT[CG]AGGGCAGTGGAGGGAGGAGGAGGAGGAGGAAGGGTAGGAAGGGCTATGTCTGAAACAAGT	37	10	23478500	TTCTCAACAAGGCCAGTATGCACACAGCTAGCAATTCTTTAAAAACTTCG	10	23518536	R								chr10:23480697-23482455	N_Shelf		RDMR	TRUE					481319
75727	cg24642320		0.0226857	1.25387	1.25387	VE up vs OV	63643300	31620300	63643300	AAAATCCCCTTTACTATTCCCAAAAAAACTACAAAATAAAACTAACCACA	31620300	GAAATCCCCTTTACTATTCCCGAAAAAACTACGAAATAAAACTAACCGCG	I	C	Grn	ACCCACAGCCGCGGAATCCCCTTTACTGTTCCCGGAGGAGCTGCGAGGTGGAACTGGCCG[CG]CGGTGGGGGCTTTCCCCGGCCCCGGGACGAGCACTCAGCGTCCCCTCCCCGCGACGCTCC	37	4	186050000	CGCGGCCAGTTCCACCTCGCAGCTCCTCCGGGAACAGTAAAGGGGATTCC	4	186286681	R								chr4:186048541-186050220	Island		DMR		4:186286517-186287270	4:186049438-186050346	Unclassified_Cell_type_specific	TRUE	432309
5983	cg10750306		0.025028	1.22442	1.22442	VE up vs OV	47659400	47659400	47659400	AATATACTACTTAAAATAAAACRTAAATACAACCAAACAAACTAAAAAAC	?		II			GAGGACGGAGGGGTGTGCTGCTTAAGGTGAGACGTGGATGCAGCCAAGCAAACTGGAAAA[CG]TCGAGTTTTGAAAACTGCTTTAAGTAAAAATATTCTGAATAAAATTAGGTAAATGGCTTC	37	7	47990700	GTGTGCTGCTTAAGGTGAGACGTGGATGCAGCCAAGCAAACTGGAAAACG	7	47957205	R												TRUE					203682
49309	cg02074316		0.0269538	1.48507	1.48507	VE up vs OV	15667400	15667400	15667400	ATCTAAACAAACTAAAAAATTTAATCACTATCCATATAAAAAAAACCACC	?		II			AAACCCCTCAGGTCTGGGCAAACTGGGAAGTTTGATCACTGTCCATATAGGGAGAGCCAC[CG]TAAGGAAGGTTTTAAAGCAGTTCATTTGGCTCCTTCTTGTGTAAATTTCTTCAGCTGCAT	37	15	94147600	CGGTGGCTCTCCCTATATGGACAGTGATCAAACTTCCCAGTTTGCCCAGA	15	91948559	R												TRUE					42596
26575	ch.13.100003653F		0.0289446	1.20725	1.20725	VE up vs OV	55633300	55633300	55633300	GTTACCATAAAATATCCCAAATATACCACAATTAACTAACCCATTTAACT	?		II			TGTGCTGGTCAGCACCAGGTGTCATATCCCCAAAGCAGACACAACTGAAATGTCCACCAA[CA]GTCAAATGGGCCAGTCAACTGTGGTATACCTGGGATACTCTATGGCAACAAGAATGAATA	36	13	101206000	CAGTCAAATGGGCCAGTCAACTGTGGTATACCTGGGATACTCTATGGCAA	13	100003653	F																	483182
138277	cg01278387		0.0294133	1.23423	1.23423	VE up vs OV	15656400	35679400	15656400	AAACATTAAAAAAACAACCAAACAAAAAATATAACCACCAATTCCCCACA	35679400	AAACGTTAAAAAAACAACCGAACGAAAAATATAACCGCCGATTCCCCGCG	I	C	Grn	AGAGGCCAAGCGACTCGCCCGCCGCCCCACAGCGGCTCCAGCGCTGCTGCCTGTTTACAG[CG]CGGGGAACCGGCGGCTACACCTCCCGCCCGGCTGTCCCTTTAACGTTTCTAGGGCATCCC	37	20	58152300	CGCGGGGAACCGGCGGCTACACCTCCCGCCCGGCTGTCCCTTTAACGTTT	20	57585676	F								chr20:58152280-58152847	Island		DMR		20:57585626-57586333				26709
102641	cg02440668		0.0306657	1.37163	1.37163	VE up vs OV	10807400	65613300	10807400	AACAAACCCTCAAAATAAACCATAACAAATAAAACAAACAACAAAAATCA	65613300	AACAAACCCTCGAAATAAACCGTAACGAATAAAACGAACGACGAAAATCG	I	C	Grn	ACAAGCGATGGGAACAGGCCCTCGGGGTGGGCCGTAGCGGGTAGGGCGGGCGGCGGGGGT[CG]CACCCGGGTCGGCGCACGCGCAGCAGGCTAGTGCCGCCCCCTCCCCCTCGCCGGCTGCCA	37	17	77722000	AACAGGCCCTCGGGGTGGGCCGTAGCGGGTAGGGCGGGCGGCGGGGGTCG	17	75336584	R								chr17:77721246-77722497	Island		DMR		17:75335638-75337085			TRUE	49705
38590	cg02676167		0.0315199	1.23344	1.23344	VE up vs OV	10719500	10719500	10719500	AAATACTAACTAACTTCRTCTTAACAAATTCCRAATCTACCTAAATAATC	?		II			GTCACCGGCTGGCCTTTAAGGGGGCGGCCTCCCAGAACTGCTCTCCCCACCTGCACTCTG[CG]ACCACTCAGGCAGATCCGGAACCTGCCAAGACGAAGTCAGTCAGCATCCTCTTCCGATCT	37	2	66810600	GATGCTGACTGACTTCGTCTTGGCAGGTTCCGGATCTGCCTGAGTGGTCG	2	66664110	F								chr2:66808568-66809404	S_Shore		RDMR	TRUE	2:66663975-66664144	2:66809206-66810655	Unclassified_Cell_type_specific		54545
121449	cg08992324		0.0317754	1.58465	1.58465	VE up vs OV	54714300	48680400	54714300	CATAAAAATACAAACATAAAACACACACAACCAATTTAAAAACAACAACA	48680400	CGTAAAAATACAAACGTAAAACGCACACGACCAATTTAAAAACAACGACG	I	C	Grn	CCAGTGATCCGACGTAAAGGTGCAAACGTAAAGCGCACACGGCCAATTTAAAAGCAGCGG[CG]CTGATAGGCCCGGACGAACCGACGTGAACGCGTAGAAGTAAGGTACGCGCGATGAGCTTA	37	17	41438400	CGCCGCTGCTTTTAAATTGGCCGTGTGCGCTTTACGTTTGCACCTTTACG	17	38793928	R								chr17:41438204-41438674	Island				17:38793658-38794272	17:41437379-41439222	Promoter_Associated	TRUE	173303
184258	cg26393015		0.0321057	1.26972	1.26972	VE up vs OV	25608400	26654400	25608400	AAACTATACTAACTACTTACCCAACAAATATTCCCAAAATCTCCTCACCA	26654400	AAACTATACTAACTACTTACCCAACGAATATTCCCGAAATCTCCTCGCCG	I	C	Grn	GGAGGAGATGGGGGGCTGTGCTAGCTGCTTGCCCAGCGAGTGTTCCCGGAGTCTCCTCGC[CG]CACCCCGCTATCGGGCGCTCAGACCAGGGGCTCGGCCTGGCGGGAAATAGCCTCGACCGA	37	7	128809000	CGGCGAGGAGACTCCGGGAACACTCGCTGGGCAAGCAGCTAGCACAGCCC	7	128596537	R								chr7:128809089-128809393	Island		DMR	TRUE	7:128596227-128596694	7:128808900-128809514	Unclassified	TRUE	460593
201181	cg02334314		0.0324323	1.20325	1.20325	VE up vs OV	69747400	19801300	69747400	CAAAAAAACCTAAAACCAAAAACTACTCAACACCCAATAAACAAAAAACA	19801300	CGAAAAAACCTAAAACCGAAAACTACTCGACGCCCGATAAACGAAAAACG	I	C	Grn	CAACGCCCGCCCTCGAAGCTCCGCGGCCGCCAGCTCTGCGGCCGCAGCAGCTGCGCCCCG[CG]CCCTCCGCCCACCGGGCGCCGAGCAGCCCTCGGCCCCAGGCTTCTTCGGCTCCCGGCTGC	37	3	123753000	CGAAGAAGCCTGGGGCCGAGGGCTGCTCGGCGCCCGGTGGGCGGAGGGCG	3	125235194	F								chr3:123751654-123753199	Island				3:125234090-125235889	3:123751635-123752682	Unclassified_Cell_type_specific		47664
225276	cg25929173		0.0337275	1.20077	1.20077	VE up vs OV	51664300	58611400	51664300	AAAAACAATAAATCATAAAAAAAACTTTTATTATCCACACATACAATTCA	58611400	GAAAACAATAAATCATAAAAAAAACTTTTATTATCCGCGCGTACGATTCG	I	C	Grn	GTTAGCTGTACTCCCCCAGCTCCCGTCCCTACTGGGCGCTGCAGGCTACCCAGCGGCACG[CG]AACCGCACGCGCGGACAACAAAAGCCTCTTTCATGACTCACTGCCCTCGAGCAATGCCCC	37	2	182548000	GAGGGCAGTGAGTCATGAAAGAGGCTTTTGTTGTCCGCGCGTGCGGTTCG	2	182256553	F								chr2:182547873-182549177	Island		DMR	TRUE	2:182255217-182257422	2:182547389-182549251	Unclassified_Cell_type_specific	TRUE	452578
4959	cg01903420		0.0345287	1.34782	1.34782	VE up vs OV	73623300	73623300	73623300	AACTAAAAACCACCAAAACATTATATTTCTCCAAAAAACRATACAAACCC	?		II			GCAGAGTGCAGAACTGGGAGCCACCAGGACATTGTGTTTCTCCAAAGAGCGGTGCAGGCC[CG]GGCAGCGACCTCTTGCTGTTCAGCAAAAAGCAAACATTCAAAGCAGTCCCTGCGGGCTCA	37	13	27295900	CGGGCCTGCACCGCTCTTTGGAGAAACACAATGTCCTGGTGGCTCCCAGT	13	26193928	R													13:26193928-26194022	13:27295404-27296109	Unclassified_Cell_type_specific		38974
119153	cg10118513		0.0356507	1.2156	1.2156	VE up vs OV	65673400	67707300	65673400	CACTACAAAAAAATAACCCTATCAATATTTTTAAAACTACTTTAAACACA	67707300	CGCTACGAAAAAATAACCCTATCGATATTTTTAAAACTACTTTAAACGCG	I	A	Red	AGCATGAAATGCTCCGGTGATGCCGCGTGGGTCTCCCTGAGCACGAGCTTACCAGGGGGC[CG]CGCTCAAAGCAGCCTCAAAAATACCGACAGGGTCATTCTCCCGCAGCGGCTGCAGAGCCC	37	14	100633000	CGCTGCGGGAGAATGACCCTGTCGGTATTTTTGAGGCTGCTTTGAGCGCG	14	99702703	F												TRUE	14:99702657-99702783	14:100632668-100633242	Unclassified	TRUE	192761
25898	ch.1.200256956R		0.0361421	1.45516	1.45516	VE up vs OV	48676400	48676400	48676400	AACATAAACCCTCATACACACTAAACTATCTCTACATAATCTTCTAAACT	?		II			GGGACAAGACTGCTGGGCAGTGGTGGCATCTTTGGACACTCTGGGTTAAGCAGCCATTTA[CA]GCCCAGAAGACCATGCAGAGATAGTCCAGTGTGCATGAGGGCCCATGCTATGCCATGCAC	36	1	201990000	CAGCCCAGAAGACCATGCAGAGATAGTCCAGTGTGCATGAGGGCCCATGC	1	200256956	F																	482510
94227	cg18314424		0.0367242	1.39103	1.39103	VE up vs OV	71676400	47695500	71676400	AACCAAAAAATAAACACTACCCAAAAAATAACCCAAAACTACAAATAACA	47695500	AACCGAAAAATAAACGCTACCCGAAAAATAACCCGAAACTACAAATAACG	I	C	Grn	CGAGGGTGCCGAGGCCGGAAAATGAGCGCTGCCCGAAGGGTGGCCCGGAGCTGCAGGTAA[CG]CGGTCCAGAGCTCAGGCCGGAGCGGGCCCCGCACACCGTCCCTTCCCCGCAGCGACCCGC	37	4	184719000	GGCCGGAAAATGAGCGCTGCCCGAAGGGTGGCCCGGAGCTGCAGGTAACG	4	184955599	R								chr4:184718263-184719754	Island		DMR		4:184955227-184956929			TRUE	333136
39321	cg27641522		0.0378287	1.22815	1.22815	VE up vs OV	42763300	36711300	42763300	AACTACAAAAAACACAAAAAACACACAAAACCCAACTAACAAAAAAATCA	36711300	AACTACGAAAAACGCGAAAAACACGCGAAACCCGACTAACAAAAAAATCG	I	C	Grn	AGTGCGCCTCTCGCTGCGCCCTCCTAGAGCGCGGGTCCCGTGCCTGTGCCCGGCGCGACG[CG]ATCTCCCTGCTAGTCGGGCTCCGCGTGCTCCCCGCGCTTCCCGCAGCCTCCGCGCAGCCC	37	18	53447600	GGCTGCGGGAAGCGCGGGGAGCACGCGGAGCCCGACTAGCAGGGAGATCG	18	51598558	F								chr18:53447074-53447842	Island				18:51598311-51598832			TRUE	482013
179935	cg05082965		0.0400545	1.20457	1.20457	VE up vs OV	39809300	39809300	39809300	AACCCAAACRAAACTACTCACCRCTACTAATAAAAAATAATACCCTAAAC	?		II			GGTGCCGGCCGGCGCGGGCATGGGGAGGGCCGGCGCCGCGGCCAACGGCACCCCGCAGAA[CG]TCCAGGGCATCACCTCCTACCAGCAGCGGTGAGTAGTCCCGCCTGGGCTGGGATAGTGCC	37	14	33404200	CGTCCAGGGCATCACCTCCTACCAGCAGCGGTGAGTAGTCCCGCCTGGGC	14	32473931	F								chr14:33402094-33404079	S_Shore		DMR		14:32472784-32474336			TRUE	101320
5668	cg27339282		0.040061	1.20794	1.20794	VE up vs OV	63804400	15759500	63804400	CCATCCAAAATAACAAACAACTCAACATCCAAACAAATTCAAACCAAACA	15759500	CCGTCCAAAATAACGAACAACTCAACATCCAAACAAATTCAAACCAAACG	I	A	Red	GAGTGCCCTCTGCCGTCCAGAATGGCGAACAACTCAGCATCCAGGCAGGTTCAGACCAGA[CG]AGGAGATGGGGAAAAAACCTACAGCCGTTCTCCCATCTCTGGGCAAACACTGGACGTATT	37	4	139841000	CCGTCCAGAATGGCGAACAACTCAGCATCCAGGCAGGTTCAGACCAGACG	4	140059964	R													4:140059855-140059965	4:139840045-139841294	Unclassified	TRUE	476941
242854	cg16590237		0.0411294	1.23576	1.23576	VE up vs OV	46767300	64697400	46767300	CCTAACTAAAAAATCAACAACAAAAAATCCTAACCTTCAATCAACCATCA	64697400	CCTAACTAAAAAATCAACGACGAAAAATCCTAACCTTCAATCGACCATCG	I	C	Grn	CTGCCTAACCCTCCTGACTGGAGGGTCAGCGGCGGGGAGTCCTGGCCTTCAATCGGCCAT[CG]CCACGGCAGAAACTGGGGCCCGGGCTGCGTCCAGGCCCTTCCCCGTCCGTCCACAGGTCT	37	19	37743000	CCTGACTGGAGGGTCAGCGGCGGGGAGTCCTGGCCTTCAATCGGCCATCG	19	42434796	R								chr19:37742738-37743029	Island				19:42434579-42434893			TRUE	305069
202463	cg11504515		0.0419014	1.25	1.25	VE up vs OV	28745400	28745400	28745400	AAAAAACAAAACACTAACCAATCCCAACTAAATTAAAAAATATCRAAAAC	?		II			TTAGGAAAAGTTGTCTGGTGTTACTTAAGGTTATGACATTGTGCTCTGTGAAGTCACTTG[CG]TCCCCGACACCTCCCAACTCAGCTGGGACTGGCCAGTGCCCTGCTCCCTGACCTCGCCGC	37	1	33077800	GGGAGCAGGGCACTGGCCAGTCCCAGCTGAGTTGGGAGGTGTCGGGGACG	1	32850404	F												TRUE	1:32850241-32850553	1:33077794-33077902	Unclassified		216092
116826	cg25649515		0.0425565	0.830195	-1.20454	VE down vs OV	25669500	25669500	25669500	ATAAAAATAAAATTACTAAAAACAACTAAATTCACACTAACACAATAACC	?		II			GAATAAAAGGGATGGGAGTGAGGTTGCTGGGGGCAACTGAATTCACACTGGCACAATGAC[CG]GTTCAGTCCTAAGTCAATCTAGTTAGGTACTTTAATATTTTAAGTCTTTCCTTGGGATGG	37	3	177309000	CGGTCATTGTGCCAGTGTGAATTCAGTTGCCCCCAGCAACCTCACTCCCA	3	178791717	R												TRUE					448561
194708	cg18676082		0.0440803	1.27203	1.27203	VE up vs OV	23738300	35655400	23738300	AAAAAAACCCAACACAAACAACCTCTCAACTAAACTAAAACATCTAAACA	35655400	AAAAAAACCCGACGCGAACGACCTCTCGACTAAACTAAAACATCTAAACG	I	C	Grn	ACTTGGGGAAGAGGAAGGACCCGGCGCGAGCGGCCTCTCGGCTGAGCTGGGGCATCTGAG[CG]CGGGCTCGGTGGGTCCGCGCGGCGCGGAGCTGGGCATCGGGGCCGGCGCGGGCTCCTCCG	37	3	75629400	GGAAGGACCCGGCGCGAGCGGCCTCTCGGCTGAGCTGGGGCATCTGAGCG	3	75712123	R								chr3:75628848-75629631	Island				3:75711509-75712321	3:75629413-75629599	Unclassified_Cell_type_specific		338983
195700	cg11006267		0.044219	1.22096	1.22096	VE up vs OV	33795400	32622300	33795400	AAAAAAACACTATATCAAATACACCCTACACTTACCCTAATAAAAACACA	32622300	AAAAAAACGCTATATCGAATACGCCCTACGCTTACCCTAATAAAAACGCG	I	A	Red	GGCCGGGTATGGGGAGGGACGCTGTGTCGGGTGCGCCCTGCGCTTGCCCTGGTGGGGGCG[CG]GGGCTGTTTCCGGCGGGCGGAGGCGCCAGCAGGCCAACTTTGCCGCGGCCCAAACAGATG	37	5	139017000	CGCGCCCCCACCAGGGCAAGCGCAGGGCGCACCCGACACAGCGTCCCTCC	5	138997608	R			TRUE					chr5:139017133-139017668	Island			TRUE	5:138997178-138998057	5:139017085-139017489	Promoter_Associated		208010
192891	cg07519816		0.0453457	1.29912	1.29912	VE up vs OV	17607400	71768400	17607400	CAAAACAAAACTAAAAAACACTACAAACTACACAAAAACTACAAAAAACA	71768400	CGAAACGAAACTAAAAAACGCTACGAACTACGCGAAAACTACGAAAAACG	I	C	Grn	CCCGTGCCTGTGCCCGGCGCGACGCGATCTCCCTGCTAGTCGGGCTCCGCGTGCTCCCCG[CG]CTTCCCGCAGCCTCCGCGCAGCCCGCAGCGCCCTCCAGCCCCGCCTCGCGGCCGCGGGAA	37	18	53447600	CGAGGCGGGGCTGGAGGGCGCTGCGGGCTGCGCGGAGGCTGCGGGAAGCG	18	51598594	F								chr18:53447074-53447842	Island	high-CpG:51598575-51598644			18:51598311-51598832			TRUE	146652
229082	cg21651328		0.04564	1.20431	1.20431	VE up vs OV	32647500	32647500	32647500	AACCCCAAATAACTTTATCACAACCRATAAATATACRAATTAAACATCCC	?		II			TCCACCTCGGGAGCCCCAGGTGACTTTGTCACAGCCGGTGGGTGTGCGGGTTGAGCATCC[CG]AGATGGGAGAGCGGCCTGTGAAACCGGCTGGACCGGCCTCCCCACAGTCCGCTCCTGGGT	37	19	21657800	CGGGATGCTCAACCCGCACACCCACCGGCTGTGACAAAGTCACCTGGGGC	19	21449596	R								chr19:21657569-21658035	Island				19:21449410-21449866	19:21657368-21657757	NonGene_Associated_Cell_type_specific	TRUE	385425
23804	cg21783012		0.0456826	1.218	1.218	VE up vs OV	59653400	59653400	59653400	TAATTCATTTTATTAATCTTTCTATCTATTCCTAAAATCAATAAACTTCC	?		II			TCTGAGCTCTCTAATTCATTTTATTGGTCTTTCTATCTATTCCTGAAGTCAATAAACTTC[CG]TATTGATTAGTATAGCTTCATATTAACTGGTAGAGCAAATCCTTCTACTGCCACCTCTTC	37	1	2710380	CGGAAGTTTATTGACTTCAGGAATAGATAGAAAGACCAATAAAATGAATT	1	2700236	R								chr1:2706025-2706961	S_Shelf								387180
68192	cg20328396		0.0457938	1.24176	1.24176	VE up vs OV	60752400	60752400	60752400	RAAAAACCTCTCTTTCCTTCTTAAAATATTCTTTTTAAAATAAAAATTCC	?		II			CGGGGAGATGGGGCCGGGGGCGGGGGGACAACCGAGAGGCTCCTCCGGGAGCATGCGATC[CG]GAACCCTCACTCTAAAAAGAATATTTTAAGAAGGAAAGAGAGGCCCCCCGCAGCCTTCCC	37	11	129149000	CGGAACCCTCACTCTAAAAAGAATATTTTAAGAAGGAAAGAGAGGCCCCC	11	128654134	F								chr11:129148497-129149917	Island				11:128653708-128655211				365132
308273	cg04017458		0.0459483	1.21914	1.21914	VE up vs OV	48718300	11669400	48718300	ATACACTTTACATTTACACCTTTACATCAAATCACTAAAATCCATCAACA	11669400	ATACGCTTTACGTTTACACCTTTACGTCGAATCACTAAAATCCATCAACG	I	C	Grn	AAGTGAAACCGAAAGCAACTAAGCGCTCGAAAGCACGCCCGGCCAGCTCAAAAACTACGG[CG]CTGATGGACCCCAGTGATCCGACGTAAAGGTGCAAACGTAAAGCGCACACGGCCAATTTA	37	17	41438300	GTGCGCTTTACGTTTGCACCTTTACGTCGGATCACTGGGGTCCATCAGCG	17	38793856	F								chr17:41438204-41438674	Island				17:38793658-38794272	17:41437379-41439222	Promoter_Associated	TRUE	80807
3481	cg10582608		0.0459964	0.826616	-1.20975	VE down vs OV	18735300	48610400	18735300	ATCCAAAAACAACCACAAACTTTCCTTAATCTTCACACCATACTAAATCA	48610400	ATCCAAAAACAACCGCGAACTTTCCTTAATCTTCACACCATACTAAATCG	I	A	Red	AAGTGTTTTTCAGTCCAGAGGCAGCCGCGGGCTTTCCTTGATCTTCACACCATGCTGGGT[CG]GAGGCTCTGCCAACATCCATTTTCCAGCTCTTTTCGTGAGTCCCAGGTTCTGAGATTGTC	37	6	28664200	GTCCAGAGGCAGCCGCGGGCTTTCCTTGATCTTCACACCATGCTGGGTCG	6	28772169	R													6:28772134-28772206				200935
112478	cg15532640		0.0474634	1.21401	1.21401	VE up vs OV	57808400	30685300	57808400	ACTAAAAAACCACAAAAAACAAACCCCCAACAAAAATACTAATAAAACCA	30685300	ACTAAAAAACCGCGAAAAACAAACCCCCAACGAAAATACTAATAAAACCG	I	A	Red	TCCAGGGAGGGAACTGAGAAGCCGCGAGGGACAGGCCCCCAACGGAGATGCTGATGAGGC[CG]GCAGCCTTCCAGCTTCCAGCGCCATCTTCCTTGGGAGTTTGGGAAACTCAGTGCCTCCAG	37	12	129555000	CGGCCTCATCAGCATCTCCGTTGGGGGCCTGTCCCTCGCGGCTTCTCAGT	12	128120519	R													12:128120501-128120607				286906
6593	cg16557370		0.0476901	1.28889	1.28889	VE up vs OV	32613300	32613300	32613300	AACRACCTCTTACTATTCAACAAAAAACAAACATTCAAAACAATCCCTAC	?		II			CAGGCCCGGGCAGCGACCTCTTGCTGTTCAGCAAAAAGCAAACATTCAAAGCAGTCCCTG[CG]GGCTCAGCGTGGCGACCATGAGCGCACGTTTGTGTGCCGGCTGACTCTCCTCCTCGCATA	37	13	27296000	GCGACCTCTTGCTGTTCAGCAAAAAGCAAACATTCAAAGCAGTCCCTGCG	13	26193982	R													13:26193928-26194022	13:27295404-27296109	Unclassified_Cell_type_specific		304380
152777	cg13725087		0.0489486	1.23159	1.23159	VE up vs OV	46769400	46769400	46769400	AAACCACTTCTCRCAAAATACAAAATCTATTCAACAAATATTTACTAAAC	?		II			GTGCCAATAGAAGACCACTTCTCGCAGGGTACAAAGTCTGTTCAACAAGTATTTGCTGGG[CG]TCCACTCTGGGCAGGGCCTTGGCAAGACCCAGGAGAGGAGACGCTGTGGGGGGTCTGGAG	37	9	135879000	CGCCCAGCAAATACTTGTTGAACAGACTTTGTACCCTGCGAGAAGTGGTC	9	134868840	R												TRUE					253804
