# Supplementary material for: Methylomes in Vegans versus Pescatarians and Nonvegetarians
Source: Epigenomes. 2020 Dec 11;4(4):28. doi: 10.3390/epigenomes4040028 (PMC7990391; doi:10.3390/epigenomes4040028)
Supplement: Supplementary file 1 [file epigenomes-04-00028-s001.zip › Supplemental files/Copy of Table S3.xlsx]

## Sheet: Sheet1
OFFICIAL_GENE_SYMBOL	Name
SHISA9	shisa family member 9(SHISA9)
CENPBD1	CENPB DNA-binding domain containing 1(CENPBD1)
DUOX1	dual oxidase 1(DUOX1)
CLDN11	claudin 11(CLDN11)
SYNPO2	synaptopodin 2(SYNPO2)
LRRIQ3	leucine rich repeats and IQ motif containing 3(LRRIQ3)
SERPINB9	serpin family B member 9(SERPINB9)
FBXL16	F-box and leucine rich repeat protein 16(FBXL16)
PHF20	PHD finger protein 20(PHF20)
LOC391322	D-dopachrome tautomerase-like(LOC391322)
DNAH10	dynein axonemal heavy chain 10(DNAH10)
ARHGEF10	Rho guanine nucleotide exchange factor 10(ARHGEF10)
TTLL6	tubulin tyrosine ligase like 6(TTLL6)
ARRDC4	arrestin domain containing 4(ARRDC4)
ZNF257	zinc finger protein 257(ZNF257)
FDFT1	farnesyl-diphosphate farnesyltransferase 1(FDFT1)
ZPBP	zona pellucida binding protein(ZPBP)
MPV17L	MPV17 mitochondrial inner membrane protein like(MPV17L)
GSDMD	gasdermin D(GSDMD)
RPTOR	regulatory associated protein of MTOR complex 1(RPTOR)
SPEG	SPEG complex locus(SPEG)
GDF6	growth differentiation factor 6(GDF6)
KSR2	kinase suppressor of ras 2(KSR2)
TTC23L	tetratricopeptide repeat domain 23 like(TTC23L)
KATNB1	katanin regulatory subunit B1(KATNB1)
NR2E1	nuclear receptor subfamily 2 group E member 1(NR2E1)
FIGNL2	fidgetin like 2(FIGNL2)
TRIM31	tripartite motif containing 31(TRIM31)
ANKRD34A	ankyrin repeat domain 34A(ANKRD34A)
APBB2	amyloid beta precursor protein binding family B member 2(APBB2)
LOC728392	uncharacterized LOC728392(LOC728392)
NKX3-2	NK3 homeobox 2(NKX3-2)
MRPL19	mitochondrial ribosomal protein L19(MRPL19)
C11orf87	chromosome 11 open reading frame 87(C11orf87)
PAPLN	papilin, proteoglycan like sulfated glycoprotein(PAPLN)
LRRC61	leucine rich repeat containing 61(LRRC61)
DMRTA2	DMRT like family A2(DMRTA2)
PSMD5	proteasome 26S subunit, non-ATPase 5(PSMD5)
CCND1	cyclin D1(CCND1)
ISL1	ISL LIM homeobox 1(ISL1)
ZNF772	zinc finger protein 772(ZNF772)
GRIN2A	glutamate ionotropic receptor NMDA type subunit 2A(GRIN2A)
FAM19A5	family with sequence similarity 19 member A5, C-C motif chemokine like(FAM19A5)
SNAPC1	small nuclear RNA activating complex polypeptide 1(SNAPC1)
GRM5	glutamate metabotropic receptor 5(GRM5)
NKAIN2	Na+/K+ transporting ATPase interacting 2(NKAIN2)
SLC1A2	solute carrier family 1 member 2(SLC1A2)
RGS2	regulator of G-protein signaling 2(RGS2)
RAX	retina and anterior neural fold homeobox(RAX)
SLC38A6	solute carrier family 38 member 6(SLC38A6)
CDH11	cadherin 11(CDH11)
CNOT4	CCR4-NOT transcription complex subunit 4(CNOT4)
PRR7	proline rich 7, synaptic(PRR7)
CRB2	crumbs 2, cell polarity complex component(CRB2)
JPH3	junctophilin 3(JPH3)
	BRUNOL4
	ATPGD1
	NBLA00301
	ZNF833
	C6orf155
	ANKRD20B
	KIAA1967
