# Supplementary material for: Methylomes in Vegans versus Pescatarians and Nonvegetarians
Source: Epigenomes. 2020 Dec 11;4(4):28. doi: 10.3390/epigenomes4040028 (PMC7990391; doi:10.3390/epigenomes4040028)
Supplement: Supplementary file 1 [file epigenomes-04-00028-s001.zip › Supplemental files/Copy of Tabble S4.xlsx]

## Sheet: Sheet1
Category	Term	Count	%	PValue	Genes	List Total	Pop Hits	Pop Total	Fold Enrichment	Bonferroni	Benjamini	FDR
INTERPRO	IPR017970:Homeobox, conserved site	16	4.98442	4.53147e-07	NKX2-6, IRX5, RAX, SIX1, ISL1, BARX2, HHEX, CUX1, PAX7, TLX2, NKX2-1, LHX5, MKX, NKX3-2, VSX2, NKX2-2	299	190	18559	5.22697	0.000299485	0.00029953	0.000299077
UP_KEYWORDS	Homeobox	17	5.29595	3.2369e-06	NKX2-6, ONECUT2, IRX5, RAX, SIX1, ISL1, BARX2, HHEX, CUX1, PAX7, TLX2, NKX2-1, LHX5, MKX, NKX3-2, VSX2, NKX2-2	317	262	20581	4.21264	0.000957665	0.000479061	0.000449929
INTERPRO	IPR001356:Homeodomain	17	5.29595	4.14495e-06	NKX2-6, ONECUT2, IRX5, RAX, SIX1, ISL1, BARX2, HHEX, CUX1, PAX7, TLX2, NKX2-1, LHX5, MKX, NKX3-2, VSX2, NKX2-2	299	256	18559	4.12185	0.00273606	0.0013699	0.00136783
UP_SEQ_FEATURE	DNA-binding region:Homeobox	14	4.36137	9.72923e-06	ONECUT2, RAX, SIX1, ISL1, BARX2, HHEX, CUX1, PAX7, TLX2, NKX2-1, LHX5, NKX3-2, VSX2, NKX2-2	313	191	20063	4.69836	0.0105393	0.0106049	0.0106049
SMART	SM00389:HOX	17	5.29595	2.93655e-05	NKX2-6, ONECUT2, IRX5, RAX, SIX1, ISL1, BARX2, HHEX, CUX1, PAX7, TLX2, NKX2-1, LHX5, MKX, NKX3-2, VSX2, NKX2-2	197	250	10057	3.47145	0.0047752	0.00478657	0.00478657
INTERPRO	IPR009057:Homeodomain-like	18	5.60748	3.30514e-05	NKX2-6, ONECUT2, IRX5, RAX, SIX1, ISL1, BARX2, HHEX, CUX1, PAX7, TLX2, NKX2-1, LHX5, MKX, CENPBD1, NKX3-2, VSX2, NKX2-2	299	336	18559	3.32519	0.0216104	0.00728233	0.00727132
Annotation Cluster 2	Enrichment Score: 2.092721349220977
Category	Term	Count	%	PValue	Genes	List Total	Pop Hits	Pop Total	Fold Enrichment	Bonferroni	Benjamini	FDR
UP_SEQ_FEATURE	domain:Fibronectin type-III 2	8	2.49221	0.00483125	PTPRT, PTPRD, PTPRB, EPHA6, EGFLAM, SPEG, NCAM2, EPHA3	313	133	20063	3.85558	0.994877	0.914053	0.914053
UP_SEQ_FEATURE	domain:Fibronectin type-III 1	8	2.49221	0.00503148	PTPRT, PTPRD, PTPRB, EPHA6, EGFLAM, SPEG, NCAM2, EPHA3	313	134	20063	3.82681	0.995885	0.914053	0.914053
INTERPRO	IPR003961:Fibronectin, type III	10	3.11526	0.00640375	PTPRT, PTPRD, PTPRB, EPHA6, EGFLAM, FLRT2, SPEG, NCAM2, F3, EPHA3	299	207	18559	2.99856	0.985686	0.604697	0.603782
SMART	SM00060:FN3	8	2.49221	0.0273479	PTPRT, PTPRD, PTPRB, EPHA6, EGFLAM, SPEG, NCAM2, EPHA3	197	150	10057	2.72271	0.989109	1	1
Annotation Cluster 3	Enrichment Score: 2.038178468199287
Category	Term	Count	%	PValue	Genes	List Total	Pop Hits	Pop Total	Fold Enrichment	Bonferroni	Benjamini	FDR
INTERPRO	IPR000387:Protein-tyrosine/Dual specificity phosphatase	7	2.18069	0.00205431	PTPRT, PTPRD, PTPRE, DUSP2, PTPRB, DUSP1, DUSP27	299	82	18559	5.29868	0.743159	0.339475	0.338962
INTERPRO	IPR003595:Protein-tyrosine phosphatase, catalytic	6	1.86916	0.00339238	PTPRT, PTPRD, PTPRE, DUSP2, PTPRB, DUSP1	299	63	18559	5.91145	0.894197	0.403543	0.402933
SMART	SM00404:PTPc_motif	6	1.86916	0.00752632	PTPRT, PTPRD, PTPRE, DUSP2, PTPRB, DUSP1	197	63	10057	4.86198	0.708125	0.613395	0.613395
INTERPRO	IPR016130:Protein-tyrosine phosphatase, active site	6	1.86916	0.00753703	PTPRT, PTPRD, PTPRE, DUSP2, PTPRB, DUSP1	299	76	18559	4.90028	0.993268	0.622747	0.621805
UP_SEQ_FEATURE	active site:Phosphocysteine intermediate	6	1.86916	0.0110106	PTPRT, PTPRD, PTPRE, DUSP2, PTPRB, DUSP1	313	86	20063	4.47203	0.999994	1	1
UP_KEYWORDS	Protein phosphatase	7	2.18069	0.0169044	PTPRT, PTPRD, PTPRE, DUSP2, PPM1B, PTPRB, DUSP1	317	133	20581	3.41707	0.993568	0.200148	0.187977
GOTERM_BP_DIRECT	GO:0035335~peptidyl-tyrosine dephosphorylation	6	1.86916	0.0257002	PTPRT, PTPRD, PTPRE, DUSP2, PTPRB, DUSP1	283	99	16792	3.5961	1	1	1
GOTERM_MF_DIRECT	GO:0004725~protein tyrosine phosphatase activity	6	1.86916	0.0261739	PTPRT, PTPRD, PTPRE, DUSP2, PTPRB, DUSP1	283	100	16881	3.57901	0.999997	1	1
Annotation Cluster 4	Enrichment Score: 1.4615889186719062
Category	Term	Count	%	PValue	Genes	List Total	Pop Hits	Pop Total	Fold Enrichment	Bonferroni	Benjamini	FDR
UP_KEYWORDS	Transmembrane helix	105	32.7103	0.0165655	MPV17L, EDNRB, SCN9A, SLC25A42, FAM19A5, C11ORF87, EPHA6, UNC5A, LMTK3, DIO3, SLC6A11, SHISA3, SHISA9, GABRG2, ZPBP, SLC9A2, TMEM136, MXRA8, STEAP2, EPHA3, CDS1, PARM1, CABP7, SLC1A2, APCDD1, SLC9A1, NKAIN2, NKAIN1, GRIN2A, FLRT2, KCNMB2, EPB41L3, SLC38A6, CHST13, PCDHA7, FDFT1, BTNL9, DNAH10, SYT9, DNAJC15, SLC2A9, REEP1, PTPRD, PTPRE, PTPRB, CYP2S1, FAT1, CHRFAM7A, PTPRT, RYR1, PRR7, KCNK9, SLC…	317	5634	20581	1.20998	0.992877	0.200148	0.187977
UP_KEYWORDS	Transmembrane	105	32.7103	0.018012	MPV17L, EDNRB, SCN9A, SLC25A42, FAM19A5, C11ORF87, EPHA6, UNC5A, LMTK3, DIO3, SLC6A11, SHISA3, SHISA9, GABRG2, ZPBP, SLC9A2, TMEM136, MXRA8, STEAP2, EPHA3, CDS1, PARM1, CABP7, SLC1A2, APCDD1, SLC9A1, NKAIN2, NKAIN1, GRIN2A, FLRT2, KCNMB2, EPB41L3, SLC38A6, CHST13, PCDHA7, FDFT1, BTNL9, DNAH10, SYT9, DNAJC15, SLC2A9, REEP1, PTPRD, PTPRE, PTPRB, CYP2S1, FAT1, CHRFAM7A, PTPRT, RYR1, PRR7, KCNK9, SLC…	317	5651	20581	1.20634	0.995393	0.201922	0.189643
UP_SEQ_FEATURE	transmembrane region	94	29.2835	0.0358292	PTPRT, RYR1, PRR7, SLC35F3, KCNK9, MPV17L, DYSF, CLEC14A, GRM5, EDNRB, JPH3, SLC22A16, SCN9A, TMEM108, CNGA3, RNF150, SLC25A42, SCARF2, CD34, FAM19A5, GPR135, CHST8, C11ORF87, EPHA6, GPR37, SLC32A1, UNC5A, LMTK3, DIO3, SLC6A11, TMEM171, SHISA3, LIME1, F3, GABRG2, CLDN11, SLC9A2, TMEM136, ADRB3, NRG3, CDH11, MXRA8, GPRC5C, STEAP2, EPHA3, CDS1, CRB2, SLC24A3, PARM1, CABP7, CLEC2L, UCP1, SLC1A2, APC…	313	5056	20063	1.19171	1	1	1
GOTERM_CC_DIRECT	GO:0016021~integral component of membrane	96	29.9065	0.133242	PTPRT, RYR1, PRR7, SLC35F3, KCNK9, MPV17L, DYSF, CLEC14A, GRM5, EDNRB, JPH3, SLC22A16, TMEM108, CNGA3, RNF150, SLC25A42, SCARF2, CD34, FAM19A5, GPR135, CHST8, C11ORF87, EPHA6, SLC32A1, UNC5A, DST, LMTK3, DIO3, SLC6A11, TMEM171, AP3B1, SHISA3, LIME1, F3, GABRG2, ZPBP, CLDN11, SLC9A2, TMEM136, ADRB3, NRG3, CDH11, MXRA8, GPRC5C, STEAP2, EPHA3, FREM3, CDS1, CRB2, PRKAA2, PARM1, CABP7, CLEC2L, UCP1, S…	304	5163	18224	1.11465	1	1	1
Annotation Cluster 5	Enrichment Score: 1.4591797713503858
Category	Term	Count	%	PValue	Genes	List Total	Pop Hits	Pop Total	Fold Enrichment	Bonferroni	Benjamini	FDR
INTERPRO	IPR016160:Aldehyde dehydrogenase, conserved site	3	0.934579	0.0265843	ALDH1L1, ALDH2, ALDH1A2	299	16	18559	11.6382	1	1	1
GOTERM_MF_DIRECT	GO:0004029~aldehyde dehydrogenase (NAD) activity	3	0.934579	0.0320609	ALDH1L1, ALDH2, ALDH1A2	283	17	16881	10.5265	1	1	1
INTERPRO	IPR016161:Aldehyde/histidinol dehydrogenase	3	0.934579	0.0367104	ALDH1L1, ALDH2, ALDH1A2	299	19	18559	9.80056	1	1	1
INTERPRO	IPR016162:Aldehyde dehydrogenase, N-terminal	3	0.934579	0.0367104	ALDH1L1, ALDH2, ALDH1A2	299	19	18559	9.80056	1	1	1
INTERPRO	IPR016163:Aldehyde dehydrogenase, C-terminal	3	0.934579	0.0367104	ALDH1L1, ALDH2, ALDH1A2	299	19	18559	9.80056	1	1	1
INTERPRO	IPR015590:Aldehyde dehydrogenase domain	3	0.934579	0.0367104	ALDH1L1, ALDH2, ALDH1A2	299	19	18559	9.80056	1	1	1
GOTERM_MF_DIRECT	GO:0016620~oxidoreductase activity, acting on the aldehyde or oxo group of donors, NAD or NADP as acceptor	3	0.934579	0.0394441	ALDH1L1, ALDH2, ALDH1A2	283	19	16881	9.41845	1	1	1
Annotation Cluster 6	Enrichment Score: 1.4130050464075108
Category	Term	Count	%	PValue	Genes	List Total	Pop Hits	Pop Total	Fold Enrichment	Bonferroni	Benjamini	FDR
INTERPRO	IPR018122:Transcription factor, fork head, conserved site	4	1.24611	0.0169857	FOXD3, FOXF2, FOXI3, FOXA2	299	34	18559	7.30238	0.999988	1	1
UP_SEQ_FEATURE	DNA-binding region:Fork-head	4	1.24611	0.042703	FOXD3, FOXF2, FOXI3, FOXA2	313	50	20063	5.12792	1	1	1
INTERPRO	IPR001766:Transcription factor, fork head	4	1.24611	0.0439277	FOXD3, FOXF2, FOXI3, FOXA2	299	49	18559	5.06696	1	1	1
SMART	SM00339:FH	4	1.24611	0.069936	FOXD3, FOXF2, FOXI3, FOXA2	197	49	10057	4.16741	0.999993	1	1
Annotation Cluster 7	Enrichment Score: 1.3276548532177617
Category	Term	Count	%	PValue	Genes	List Total	Pop Hits	Pop Total	Fold Enrichment	Bonferroni	Benjamini	FDR
UP_SEQ_FEATURE	domain:Tyrosine-protein phosphatase 1	3	0.934579	0.0143541	PTPRT, PTPRD, PTPRE	313	12	20063	16.0248	1	1	1
UP_SEQ_FEATURE	domain:Tyrosine-protein phosphatase 2	3	0.934579	0.0143541	PTPRT, PTPRD, PTPRE	313	12	20063	16.0248	1	1	1
INTERPRO	IPR000242:Protein-tyrosine phosphatase, receptor/non-receptor type	4	1.24611	0.0228525	PTPRT, PTPRD, PTPRE, PTPRB	299	38	18559	6.53371	1	1	1
GOTERM_MF_DIRECT	GO:0005001~transmembrane receptor protein tyrosine phosphatase activity	3	0.934579	0.0320609	PTPRD, PTPRE, PTPRB	283	17	16881	10.5265	1	1	1
SMART	SM00194:PTPc	4	1.24611	0.0348674	PTPRT, PTPRD, PTPRE, PTPRB	197	37	10057	5.519	0.996926	1	1
UP_SEQ_FEATURE	domain:Fibronectin type-III 4	3	0.934579	0.256691	PTPRT, PTPRD, PTPRB	313	63	20063	3.05234	1	1	1
UP_SEQ_FEATURE	domain:Fibronectin type-III 3	3	0.934579	0.376466	PTPRT, PTPRD, PTPRB	313	84	20063	2.28925	1	1	1
Annotation Cluster 8	Enrichment Score: 1.0143261687273286
Category	Term	Count	%	PValue	Genes	List Total	Pop Hits	Pop Total	Fold Enrichment	Bonferroni	Benjamini	FDR
INTERPRO	IPR018000:Neurotransmitter-gated ion-channel, conserved site	4	1.24611	0.0374708	GABRA2, GLRB, CHRFAM7A, GABRG2	299	46	18559	5.39741	1	1	1
INTERPRO	IPR006202:Neurotransmitter-gated ion-channel ligand-binding	4	1.24611	0.0417175	GABRA2, GLRB, CHRFAM7A, GABRG2	299	48	18559	5.17252	1	1	1
INTERPRO	IPR006029:Neurotransmitter-gated ion-channel transmembrane domain	4	1.24611	0.0417175	GABRA2, GLRB, CHRFAM7A, GABRG2	299	48	18559	5.17252	1	1	1
INTERPRO	IPR006201:Neurotransmitter-gated ion-channel	4	1.24611	0.0417175	GABRA2, GLRB, CHRFAM7A, GABRG2	299	48	18559	5.17252	1	1	1
GOTERM_MF_DIRECT	GO:0005230~extracellular ligand-gated ion channel activity	3	0.934579	0.104768	GABRA2, CHRFAM7A, GABRG2	283	33	16881	5.42274	1	1	1
UP_KEYWORDS	Chloride channel	3	0.934579	0.184413	GABRA2, GLRB, GABRG2	317	51	20581	3.81908	1	0.847243	0.795722
UP_KEYWORDS	Chloride	3	0.934579	0.308999	GABRA2, GLRB, GABRG2	317	73	20581	2.66812	1	1	0.942373
GOTERM_BP_DIRECT	GO:0034220~ion transmembrane transport	5	1.55763	0.472898	RYR1, GABRA2, GLRB, CHRFAM7A, GABRG2	283	210	16792	1.41275	1	1	1
Annotation Cluster 9	Enrichment Score: 1.0139839125256296
Category	Term	Count	%	PValue	Genes	List Total	Pop Hits	Pop Total	Fold Enrichment	Bonferroni	Benjamini	FDR
SMART	SM00054:EFh	7	2.18069	0.0623998	DUOX1, MYL5, NECAB3, DST, CABP7, KCNIP4, RASGRP2	197	144	10057	2.48163	0.999973	1	1
INTERPRO	IPR018247:EF-Hand 1, calcium-binding site	7	2.18069	0.0677578	DUOX1, MYL5, NECAB3, DST, CABP7, KCNIP4, RASGRP2	299	178	18559	2.44096	1	1	1
INTERPRO	IPR002048:EF-hand domain	8	2.49221	0.0755435	RYR1, DUOX1, MYL5, NECAB3, DST, CABP7, KCNIP4, RASGRP2	299	228	18559	2.1779	1	1	1
UP_SEQ_FEATURE	domain:EF-hand 2	6	1.86916	0.162608	DUOX1, MYL5, DST, CABP7, KCNIP4, RASGRP2	313	185	20063	2.07889	1	1	1
INTERPRO	IPR011992:EF-hand-like domain	8	2.49221	0.163908	RYR1, DUOX1, MYL5, NECAB3, DST, CABP7, KCNIP4, RASGRP2	299	279	18559	1.77979	1	1	1
Annotation Cluster 10	Enrichment Score: 0.9509231841394131
Category	Term	Count	%	PValue	Genes	List Total	Pop Hits	Pop Total	Fold Enrichment	Bonferroni	Benjamini	FDR
UP_SEQ_FEATURE	domain:Tyrosine-protein phosphatase	4	1.24611	0.0748672	DUSP2, PTPRB, DUSP1, DUSP27	313	63	20063	4.06978	1	1	1
INTERPRO	IPR024950:Dual specificity phosphatase	3	0.934579	0.0881485	DUSP2, DUSP1, DUSP27	299	31	18559	6.0068	1	1	1
INTERPRO	IPR020422:Dual specificity phosphatase, subgroup, catalytic domain	3	0.934579	0.113465	DUSP2, DUSP1, DUSP27	299	36	18559	5.17252	1	1	1
INTERPRO	IPR000340:Dual specificity phosphatase, catalytic domain	3	0.934579	0.151478	DUSP2, DUSP1, DUSP27	299	43	18559	4.33048	1	1	1
SMART	SM00195:DSPc	3	0.934579	0.155119	DUSP2, DUSP1, DUSP27	197	36	10057	4.25423	1	1	1
Annotation Cluster 11	Enrichment Score: 0.8649716607161597
Category	Term	Count	%	PValue	Genes	List Total	Pop Hits	Pop Total	Fold Enrichment	Bonferroni	Benjamini	FDR
UP_SEQ_FEATURE	calcium-binding region:2	5	1.55763	0.11232	DUOX1, DST, CABP7, KCNIP4, RASGRP2	313	118	20063	2.71606	1	1	1
UP_SEQ_FEATURE	calcium-binding region:1	5	1.55763	0.139151	DUOX1, DST, CABP7, KCNIP4, RASGRP2	313	128	20063	2.50387	1	1	1
UP_SEQ_FEATURE	domain:EF-hand 2	6	1.86916	0.162608	DUOX1, MYL5, DST, CABP7, KCNIP4, RASGRP2	313	185	20063	2.07889	1	1	1
Annotation Cluster 12	Enrichment Score: 0.8450741971403842
Category	Term	Count	%	PValue	Genes	List Total	Pop Hits	Pop Total	Fold Enrichment	Bonferroni	Benjamini	FDR
UP_KEYWORDS	LIM domain	4	1.24611	0.0989591	LMO1, LIMCH1, LHX5, ISL1	317	72	20581	3.60691	1	0.623116	0.585224
INTERPRO	IPR001781:Zinc finger, LIM-type	4	1.24611	0.109335	LMO1, LIMCH1, LHX5, ISL1	299	72	18559	3.44835	1	1	1
SMART	SM00132:LIM	4	1.24611	0.165298	LMO1, LIMCH1, LHX5, ISL1	197	72	10057	2.83615	1	1	1
UP_SEQ_FEATURE	domain:LIM zinc-binding 1	3	0.934579	0.18242	LMO1, LHX5, ISL1	313	50	20063	3.84594	1	1	1
UP_SEQ_FEATURE	domain:LIM zinc-binding 2	3	0.934579	0.18242	LMO1, LHX5, ISL1	313	50	20063	3.84594	1	1	1
Annotation Cluster 13	Enrichment Score: 0.7424854549029688
Category	Term	Count	%	PValue	Genes	List Total	Pop Hits	Pop Total	Fold Enrichment	Bonferroni	Benjamini	FDR
UP_KEYWORDS	EGF-like domain	7	2.18069	0.162168	CRB2, EGFLAM, NRG3, FAT1, ADAM32, CLEC14A, SCARF2	317	238	20581	1.90954	1	0.774223	0.727142
INTERPRO	IPR000742:Epidermal growth factor-like domain	7	2.18069	0.168627	CRB2, EGFLAM, NRG3, FAT1, ADAM32, PCSK6, SCARF2	299	231	18559	1.88092	1	1	1
INTERPRO	IPR013032:EGF-like, conserved site	6	1.86916	0.216596	CRB2, EGFLAM, NRG3, FAT1, ADAM32, SCARF2	299	199	18559	1.87146	1	1	1
Annotation Cluster 14	Enrichment Score: 0.7010174025552444
Category	Term	Count	%	PValue	Genes	List Total	Pop Hits	Pop Total	Fold Enrichment	Bonferroni	Benjamini	FDR
UP_SEQ_FEATURE	zinc finger region:NR C4-type	3	0.934579	0.154779	RARB, NR2F2, NR2E1	313	45	20063	4.27327	1	1	1
UP_SEQ_FEATURE	DNA-binding region:Nuclear receptor	3	0.934579	0.154779	RARB, NR2F2, NR2E1	313	45	20063	4.27327	1	1	1
INTERPRO	IPR001628:Zinc finger, nuclear hormone receptor-type	3	0.934579	0.168451	RARB, NR2F2, NR2E1	299	46	18559	4.04806	1	1	1
INTERPRO	IPR001723:Steroid hormone receptor	3	0.934579	0.17418	RARB, NR2F2, NR2E1	299	47	18559	3.96193	1	1	1
INTERPRO	IPR000536:Nuclear hormone receptor, ligand-binding, core	3	0.934579	0.179939	RARB, NR2F2, NR2E1	299	48	18559	3.87939	1	1	1
SMART	SM00399:ZnF_C4	3	0.934579	0.225741	RARB, NR2F2, NR2E1	197	46	10057	3.3294	1	1	1
INTERPRO	IPR013088:Zinc finger, NHR/GATA-type	3	0.934579	0.238726	RARB, NR2F2, NR2E1	299	58	18559	3.21053	1	1	1
SMART	SM00430:HOLI	3	0.934579	0.240196	RARB, NR2F2, NR2E1	197	48	10057	3.19067	1	1	1
GOTERM_MF_DIRECT	GO:0003707~steroid hormone receptor activity	3	0.934579	0.240266	RARB, NR2F2, NR2E1	283	56	16881	3.19555	1	1	1
GOTERM_BP_DIRECT	GO:0043401~steroid hormone mediated signaling pathway	3	0.934579	0.248335	RARB, NR2F2, NR2E1	283	57	16792	3.12293	1	1	1
Annotation Cluster 15	Enrichment Score: 0.6686488158082144
Category	Term	Count	%	PValue	Genes	List Total	Pop Hits	Pop Total	Fold Enrichment	Bonferroni	Benjamini	FDR
UP_SEQ_FEATURE	DNA-binding region:HMG box	3	0.934579	0.149353	TOX3, TOX2, SOX1	313	44	20063	4.37039	1	1	1
INTERPRO	IPR009071:High mobility group (HMG) box domain	3	0.934579	0.232781	TOX3, TOX2, SOX1	299	57	18559	3.26685	1	1	1
SMART	SM00398:HMG	3	0.934579	0.283721	TOX3, TOX2, SOX1	197	54	10057	2.83615	1	1	1
Annotation Cluster 16	Enrichment Score: 0.6066686819488928
Category	Term	Count	%	PValue	Genes	List Total	Pop Hits	Pop Total	Fold Enrichment	Bonferroni	Benjamini	FDR
UP_SEQ_FEATURE	repeat:WD 5	7	2.18069	0.165726	RPTOR, WDSUB1, IFT140, DMXL1, GNB1, KATNB1, EML1	313	237	20063	1.89322	1	1	1
UP_SEQ_FEATURE	repeat:WD 6	6	1.86916	0.191604	RPTOR, WDSUB1, DMXL1, GNB1, KATNB1, EML1	313	196	20063	1.96222	1	1	1
UP_SEQ_FEATURE	repeat:WD 4	7	2.18069	0.207807	RPTOR, WDSUB1, IFT140, DMXL1, GNB1, KATNB1, EML1	313	255	20063	1.75958	1	1	1
INTERPRO	IPR017986:WD40-repeat-containing domain	8	2.49221	0.221696	RPTOR, ARHGEF10, WDSUB1, IFT140, DMXL1, GNB1, KATNB1, EML1	299	306	18559	1.62275	1	1	1
UP_SEQ_FEATURE	repeat:WD 3	7	2.18069	0.237948	RPTOR, WDSUB1, IFT140, DMXL1, GNB1, KATNB1, EML1	313	269	20063	1.668	1	1	1
INTERPRO	IPR001680:WD40 repeat	7	2.18069	0.26209	RPTOR, WDSUB1, IFT140, DMXL1, GNB1, KATNB1, EML1	299	268	18559	1.62124	1	1	1
UP_SEQ_FEATURE	repeat:WD 1	7	2.18069	0.266345	RPTOR, WDSUB1, IFT140, DMXL1, GNB1, KATNB1, EML1	313	278	20063	1.614	1	1	1
UP_SEQ_FEATURE	repeat:WD 2	7	2.18069	0.266345	RPTOR, WDSUB1, IFT140, DMXL1, GNB1, KATNB1, EML1	313	278	20063	1.614	1	1	1
UP_KEYWORDS	WD repeat	7	2.18069	0.267172	RPTOR, WDSUB1, IFT140, DMXL1, GNB1, KATNB1, EML1	317	281	20581	1.61733	1	1	0.942373
INTERPRO	IPR015943:WD40/YVTN repeat-like-containing domain	8	2.49221	0.290921	RPTOR, ARHGEF10, WDSUB1, IFT140, DMXL1, GNB1, KATNB1, EML1	299	331	18559	1.50019	1	1	1
SMART	SM00320:WD40	7	2.18069	0.421741	RPTOR, WDSUB1, IFT140, DMXL1, GNB1, KATNB1, EML1	197	267	10057	1.33841	1	1	1
Annotation Cluster 17	Enrichment Score: 0.6036970119768159
Category	Term	Count	%	PValue	Genes	List Total	Pop Hits	Pop Total	Fold Enrichment	Bonferroni	Benjamini	FDR
UP_SEQ_FEATURE	domain:SAM	4	1.24611	0.139129	EPHA6, WDSUB1, DLC1, EPHA3	313	83	20063	3.08911	1	1	1
INTERPRO	IPR001660:Sterile alpha motif domain	4	1.24611	0.192166	EPHA6, WDSUB1, DLC1, EPHA3	299	94	18559	2.64129	1	1	1
INTERPRO	IPR013761:Sterile alpha motif/pointed domain	4	1.24611	0.29013	EPHA6, WDSUB1, DLC1, EPHA3	299	117	18559	2.12206	1	1	1
SMART	SM00454:SAM	3	0.934579	0.496049	EPHA6, WDSUB1, EPHA3	197	85	10057	1.80179	1	1	1
Annotation Cluster 18	Enrichment Score: 0.5578168779073523
Category	Term	Count	%	PValue	Genes	List Total	Pop Hits	Pop Total	Fold Enrichment	Bonferroni	Benjamini	FDR
INTERPRO	IPR000315:Zinc finger, B-box	4	1.24611	0.145085	TRIM72, TRIM61, RNF207, TRIM31	299	82	18559	3.02782	1	1	1
UP_SEQ_FEATURE	zinc finger region:B box-type	3	0.934579	0.285556	TRIM72, TRIM61, TRIM31	313	68	20063	2.8279	1	1	1
INTERPRO	IPR017907:Zinc finger, RING-type, conserved site	4	1.24611	0.51196	TRIM72, TRIM61, RNF207, TRIM31	299	169	18559	1.46912	1	1	1
Annotation Cluster 19	Enrichment Score: 0.5427915577655658
Category	Term	Count	%	PValue	Genes	List Total	Pop Hits	Pop Total	Fold Enrichment	Bonferroni	Benjamini	FDR
UP_KEYWORDS	Fatty acid biosynthesis	3	0.934579	0.189964	PRKAA2, MECR, HSD17B8	317	52	20581	3.74563	1	0.85196	0.800152
GOTERM_BP_DIRECT	GO:0006633~fatty acid biosynthetic process	3	0.934579	0.217269	PRKAA2, MECR, HSD17B8	283	52	16792	3.42321	1	1	1
UP_KEYWORDS	Fatty acid metabolism	3	0.934579	0.570108	PRKAA2, MECR, HSD17B8	317	124	20581	1.57075	1	1	0.942373
Annotation Cluster 20	Enrichment Score: 0.5297331331030248
Category	Term	Count	%	PValue	Genes	List Total	Pop Hits	Pop Total	Fold Enrichment	Bonferroni	Benjamini	FDR
UP_SEQ_FEATURE	repeat:Solcar 3	3	0.934579	0.188034	SLC25A38, UCP1, SLC25A42	313	51	20063	3.77053	1	1	1
UP_SEQ_FEATURE	repeat:Solcar 1	3	0.934579	0.205011	SLC25A38, UCP1, SLC25A42	313	54	20063	3.56106	1	1	1
UP_SEQ_FEATURE	repeat:Solcar 2	3	0.934579	0.205011	SLC25A38, UCP1, SLC25A42	313	54	20063	3.56106	1	1	1
INTERPRO	IPR018108:Mitochondrial substrate/solute carrier	3	0.934579	0.209115	SLC25A38, UCP1, SLC25A42	299	53	18559	3.51341	1	1	1
INTERPRO	IPR023395:Mitochondrial carrier domain	3	0.934579	0.209115	SLC25A38, UCP1, SLC25A42	299	53	18559	3.51341	1	1	1
GOTERM_MF_DIRECT	GO:0003735~structural constituent of ribosome	4	1.24611	0.720332	SLC25A38, MRPL19, UCP1, SLC25A42	283	222	16881	1.07478	1	1	1
UP_KEYWORDS	Mitochondrion inner membrane	4	1.24611	0.786632	SLC25A38, UCP1, SLC25A42, DNAJC15	317	270	20581	0.961841	1	1	0.942373
Annotation Cluster 21	Enrichment Score: 0.5235508664015567
Category	Term	Count	%	PValue	Genes	List Total	Pop Hits	Pop Total	Fold Enrichment	Bonferroni	Benjamini	FDR
UP_KEYWORDS	Intermediate filament	4	1.24611	0.114987	KRT18, DST, INA, PRPH	317	77	20581	3.37269	1	0.654542	0.614739
INTERPRO	IPR018039:Intermediate filament protein, conserved site	3	0.934579	0.27449	KRT18, INA, PRPH	299	64	18559	2.90954	1	1	1
UP_SEQ_FEATURE	region of interest:Coil 2	3	0.934579	0.285556	KRT18, INA, PRPH	313	68	20063	2.8279	1	1	1
UP_SEQ_FEATURE	region of interest:Coil 1A	3	0.934579	0.32003	KRT18, INA, PRPH	313	74	20063	2.59861	1	1	1
UP_SEQ_FEATURE	region of interest:Coil 1B	3	0.934579	0.32003	KRT18, INA, PRPH	313	74	20063	2.59861	1	1	1
UP_SEQ_FEATURE	region of interest:Linker 1	3	0.934579	0.32003	KRT18, INA, PRPH	313	74	20063	2.59861	1	1	1
UP_SEQ_FEATURE	region of interest:Rod	3	0.934579	0.325741	KRT18, INA, PRPH	313	75	20063	2.56396	1	1	1
UP_SEQ_FEATURE	region of interest:Head	3	0.934579	0.337126	KRT18, INA, PRPH	313	77	20063	2.49737	1	1	1
UP_SEQ_FEATURE	region of interest:Tail	3	0.934579	0.348452	KRT18, INA, PRPH	313	79	20063	2.43414	1	1	1
INTERPRO	IPR001664:Intermediate filament protein	3	0.934579	0.357145	KRT18, INA, PRPH	299	78	18559	2.38732	1	1	1
SMART	SM01391:SM01391	3	0.934579	0.431369	KRT18, INA, PRPH	197	75	10057	2.04203	1	1	1
Annotation Cluster 22	Enrichment Score: 0.5174532447124771
Category	Term	Count	%	PValue	Genes	List Total	Pop Hits	Pop Total	Fold Enrichment	Bonferroni	Benjamini	FDR
UP_SEQ_FEATURE	zinc finger region:C2H2-type 3	15	4.6729	0.122343	ZNF672, ZNF254, ZNF232, ZNF471, BCL11B, GTF3A, KLF14, SCRT2, SALL1, ZNF702P, ZNF823, ZNF544, ZNF521, ZNF257, ZNF772	313	636	20063	1.51177	1	1	1
UP_SEQ_FEATURE	zinc finger region:C2H2-type 2	14	4.36137	0.164393	ZNF672, ZNF232, ZNF471, BCL11B, GTF3A, KLF14, SCRT2, SALL1, ZNF702P, ZNF823, ZNF544, ZNF521, ZNF257, ZNF772	313	615	20063	1.45917	1	1	1
UP_SEQ_FEATURE	zinc finger region:C2H2-type 1	12	3.73832	0.244368	ZNF672, ZNF232, SCRT2, ZNF471, SALL1, BCL11B, ZNF702P, ZNF823, GTF3A, KLF14, ZNF257, ZNF772	313	554	20063	1.38843	1	1	1
INTERPRO	IPR013087:Zinc finger C2H2-type/integrase DNA-binding domain	15	4.6729	0.256833	ZNF672, ZNF254, ZNF232, ZNF471, BCL11B, GTF3A, KLF14, SCRT2, SALL1, ZNF702P, ZNF823, ZNF544, ZNF521, ZNF257, ZNF772	299	712	18559	1.30766	1	1	1
INTERPRO	IPR007087:Zinc finger, C2H2	16	4.98442	0.301022	ZNF672, ZNF254, ZNF232, ZNF471, BCL11B, PHF20, GTF3A, KLF14, SCRT2, SALL1, ZNF702P, ZNF823, ZNF544, ZNF521, ZNF257, ZNF772	299	799	18559	1.24296	1	1	1
INTERPRO	IPR015880:Zinc finger, C2H2-like	15	4.6729	0.334805	ZNF672, ZNF254, ZNF232, ZNF471, BCL11B, GTF3A, KLF14, SCRT2, SALL1, ZNF702P, ZNF823, ZNF544, ZNF521, ZNF257, ZNF772	299	762	18559	1.22186	1	1	1
SMART	SM00355:ZnF_C2H2	15	4.6729	0.631285	ZNF672, ZNF254, ZNF232, ZNF471, BCL11B, GTF3A, KLF14, SCRT2, SALL1, ZNF702P, ZNF823, ZNF544, ZNF521, ZNF257, ZNF772	197	762	10057	1.00494	1	1	1
GOTERM_MF_DIRECT	GO:0003676~nucleic acid binding	13	4.04984	0.902822	ZNF672, ZNF254, ZNF232, ZNF471, BCL11B, GTF3A, KLF14, SALL1, ZNF823, ZNF544, ZNF521, ZNF257, ZNF772	283	985	16881	0.787261	1	1	1
Annotation Cluster 23	Enrichment Score: 0.5163637815465104
Category	Term	Count	%	PValue	Genes	List Total	Pop Hits	Pop Total	Fold Enrichment	Bonferroni	Benjamini	FDR
GOTERM_BP_DIRECT	GO:0035023~regulation of Rho protein signal transduction	4	1.24611	0.155312	ARHGEF10, DLC1, ARHGEF3, ARHGEF4	283	81	16792	2.93016	1	1	1
UP_SEQ_FEATURE	domain:DH	3	0.934579	0.285556	ARHGEF10, ARHGEF3, ARHGEF4	313	68	20063	2.8279	1	1	1
INTERPRO	IPR000219:Dbl homology (DH) domain	3	0.934579	0.316097	ARHGEF10, ARHGEF3, ARHGEF4	299	71	18559	2.62269	1	1	1
GOTERM_MF_DIRECT	GO:0005089~Rho guanyl-nucleotide exchange factor activity	3	0.934579	0.369389	ARHGEF10, ARHGEF3, ARHGEF4	283	77	16881	2.32403	1	1	1
SMART	SM00325:RhoGEF	3	0.934579	0.383587	ARHGEF10, ARHGEF3, ARHGEF4	197	68	10057	2.25224	1	1	1
UP_KEYWORDS	Guanine-nucleotide releasing factor	4	1.24611	0.401561	ARHGEF10, ARHGEF3, ARHGEF4, RASGRP2	317	149	20581	1.74293	1	1	0.942373
Annotation Cluster 24	Enrichment Score: 0.5082376578652555
Category	Term	Count	%	PValue	Genes	List Total	Pop Hits	Pop Total	Fold Enrichment	Bonferroni	Benjamini	FDR
UP_SEQ_FEATURE	zinc finger region:C2H2-type 12	7	2.18069	0.209122	ZNF672, ZNF254, ZNF471, ZNF823, ZNF544, ZNF521, ZNF257	313	256	20063	1.75271	1	1	1
UP_SEQ_FEATURE	zinc finger region:C2H2-type 10	8	2.49221	0.282298	ZNF672, ZNF254, ZNF471, ZNF823, ZNF544, ZNF521, ZNF257, ZNF772	313	341	20063	1.50379	1	1	1
UP_SEQ_FEATURE	zinc finger region:C2H2-type 11	6	1.86916	0.506035	ZNF672, ZNF254, ZNF471, ZNF544, ZNF521, ZNF257	313	301	20063	1.27772	1	1	1
Annotation Cluster 25	Enrichment Score: 0.47192282221890575
Category	Term	Count	%	PValue	Genes	List Total	Pop Hits	Pop Total	Fold Enrichment	Bonferroni	Benjamini	FDR
UP_SEQ_FEATURE	domain:EGF-like 1	4	1.24611	0.28673	CRB2, EGFLAM, FAT1, SCARF2	313	120	20063	2.13663	1	1	1
UP_SEQ_FEATURE	domain:EGF-like 3	3	0.934579	0.33144	EGFLAM, FAT1, SCARF2	313	76	20063	2.53023	1	1	1
UP_SEQ_FEATURE	domain:EGF-like 2	3	0.934579	0.403973	EGFLAM, FAT1, SCARF2	313	89	20063	2.16064	1	1	1
Annotation Cluster 26	Enrichment Score: 0.4680980231829539
Category	Term	Count	%	PValue	Genes	List Total	Pop Hits	Pop Total	Fold Enrichment	Bonferroni	Benjamini	FDR
UP_SEQ_FEATURE	domain:Helix-loop-helix motif	4	1.24611	0.265637	TWIST1, OLIG2, SIM2, NPAS3	313	115	20063	2.22953	1	1	1
INTERPRO	IPR011598:Myc-type, basic helix-loop-helix (bHLH) domain	4	1.24611	0.285755	TWIST1, OLIG2, SIM2, NPAS3	299	116	18559	2.14035	1	1	1
SMART	SM00353:HLH	4	1.24611	0.378695	TWIST1, OLIG2, SIM2, NPAS3	197	113	10057	1.80711	1	1	1
UP_SEQ_FEATURE	DNA-binding region:Basic motif	4	1.24611	0.466697	TWIST1, OLIG2, SIM2, NPAS3	313	163	20063	1.57298	1	1	1
Annotation Cluster 27	Enrichment Score: 0.4460645218194509
Category	Term	Count	%	PValue	Genes	List Total	Pop Hits	Pop Total	Fold Enrichment	Bonferroni	Benjamini	FDR
UP_SEQ_FEATURE	zinc finger region:C2H2-type 9	9	2.80374	0.252644	ZNF672, ZNF254, ZNF471, SALL1, ZNF823, GTF3A, ZNF544, ZNF257, ZNF772	313	385	20063	1.49842	1	1	1
UP_SEQ_FEATURE	zinc finger region:C2H2-type 6	11	3.42679	0.256262	ZNF672, ZNF254, ZNF471, SALL1, BCL11B, ZNF823, GTF3A, ZNF544, ZNF521, ZNF257, ZNF772	313	501	20063	1.40736	1	1	1
UP_SEQ_FEATURE	zinc finger region:C2H2-type 7	10	3.11526	0.294759	ZNF672, ZNF254, ZNF471, SALL1, ZNF823, GTF3A, ZNF544, ZNF521, ZNF257, ZNF772	313	463	20063	1.38443	1	1	1
UP_SEQ_FEATURE	zinc finger region:C2H2-type 8	9	2.80374	0.347142	ZNF672, ZNF254, ZNF471, SALL1, ZNF823, GTF3A, ZNF544, ZNF521, ZNF772	313	427	20063	1.35103	1	1	1
UP_SEQ_FEATURE	zinc finger region:C2H2-type 5	11	3.42679	0.352242	ZNF254, ZNF232, ZNF471, SALL1, BCL11B, ZNF823, GTF3A, ZNF544, ZNF521, ZNF257, ZNF772	313	550	20063	1.28198	1	1	1
GOTERM_MF_DIRECT	GO:0003676~nucleic acid binding	13	4.04984	0.902822	ZNF672, ZNF254, ZNF232, ZNF471, BCL11B, GTF3A, KLF14, SALL1, ZNF823, ZNF544, ZNF521, ZNF257, ZNF772	283	985	16881	0.787261	1	1	1
Annotation Cluster 28	Enrichment Score: 0.4424799449559945
Category	Term	Count	%	PValue	Genes	List Total	Pop Hits	Pop Total	Fold Enrichment	Bonferroni	Benjamini	FDR
SMART	SM00282:LamG	3	0.934579	0.197069	CRB2, EGFLAM, FAT1	197	42	10057	3.64648	1	1	1
INTERPRO	IPR001791:Laminin G domain	3	0.934579	0.250635	CRB2, EGFLAM, FAT1	299	60	18559	3.10351	1	1	1
UP_SEQ_FEATURE	domain:EGF-like 1	4	1.24611	0.28673	CRB2, EGFLAM, FAT1, SCARF2	313	120	20063	2.13663	1	1	1
INTERPRO	IPR001881:EGF-like calcium-binding	3	0.934579	0.607679	CRB2, EGFLAM, FAT1	299	127	18559	1.46623	1	1	1
SMART	SM00179:EGF_CA	3	0.934579	0.712511	CRB2, EGFLAM, FAT1	197	127	10057	1.20592	1	1	1
Annotation Cluster 29	Enrichment Score: 0.4251597963567376
Category	Term	Count	%	PValue	Genes	List Total	Pop Hits	Pop Total	Fold Enrichment	Bonferroni	Benjamini	FDR
INTERPRO	IPR008266:Tyrosine-protein kinase, active site	4	1.24611	0.196253	EPHA6, LMTK3, EGFR, EPHA3	299	95	18559	2.61348	1	1	1
INTERPRO	IPR020635:Tyrosine-protein kinase, catalytic domain	3	0.934579	0.397276	EPHA6, EGFR, EPHA3	299	85	18559	2.19071	1	1	1
SMART	SM00219:TyrKc	3	0.934579	0.496049	EPHA6, EGFR, EPHA3	197	85	10057	1.80179	1	1	1
UP_KEYWORDS	Tyrosine-protein kinase	3	0.934579	0.515143	EPHA6, EGFR, EPHA3	317	112	20581	1.73904	1	1	0.942373
Annotation Cluster 30	Enrichment Score: 0.423426827664947
Category	Term	Count	%	PValue	Genes	List Total	Pop Hits	Pop Total	Fold Enrichment	Bonferroni	Benjamini	FDR
INTERPRO	IPR000210:BTB/POZ-like	5	1.55763	0.327901	KLHL14, KCNS2, BTBD3, KLHL32, RHOBTB1	299	180	18559	1.72417	1	1	1
INTERPRO	IPR011333:BTB/POZ fold	5	1.55763	0.36429	KLHL14, KCNS2, BTBD3, KLHL32, RHOBTB1	299	190	18559	1.63343	1	1	1
SMART	SM00225:BTB	5	1.55763	0.449293	KLHL14, KCNS2, BTBD3, KLHL32, RHOBTB1	197	176	10057	1.45031	1	1	1
Annotation Cluster 31	Enrichment Score: 0.42054589999442105
Category	Term	Count	%	PValue	Genes	List Total	Pop Hits	Pop Total	Fold Enrichment	Bonferroni	Benjamini	FDR
KEGG_PATHWAY	hsa05217:Basal cell carcinoma	3	0.934579	0.202041	APC2, WNT1, WNT4	107	54	6879	3.57165	1	1	1
KEGG_PATHWAY	hsa04310:Wnt signaling pathway	4	1.24611	0.358071	APC2, CCND1, WNT1, WNT4	107	138	6879	1.86347	1	1	1
KEGG_PATHWAY	hsa05166:HTLV-I infection	4	1.24611	0.756753	APC2, CCND1, WNT1, WNT4	107	254	6879	1.01244	1	1	1
Annotation Cluster 32	Enrichment Score: 0.4159234751282569
Category	Term	Count	%	PValue	Genes	List Total	Pop Hits	Pop Total	Fold Enrichment	Bonferroni	Benjamini	FDR
INTERPRO	IPR011705:BTB/Kelch-associated	3	0.934579	0.262561	KLHL14, BTBD3, KLHL32	299	62	18559	3.0034	1	1	1
SMART	SM00875:SM00875	3	0.934579	0.327024	KLHL14, BTBD3, KLHL32	197	60	10057	2.55254	1	1	1
UP_SEQ_FEATURE	domain:BTB	3	0.934579	0.658293	KLHL14, BTBD3, KLHL32	313	144	20063	1.3354	1	1	1
Annotation Cluster 33	Enrichment Score: 0.39490166405465305
Category	Term	Count	%	PValue	Genes	List Total	Pop Hits	Pop Total	Fold Enrichment	Bonferroni	Benjamini	FDR
GOTERM_MF_DIRECT	GO:0046934~phosphatidylinositol-4,5-bisphosphate 3-kinase activity	3	0.934579	0.277495	FGF8, IRS2, EGFR	283	62	16881	2.8863	1	1	1
GOTERM_BP_DIRECT	GO:0014066~regulation of phosphatidylinositol 3-kinase signaling	3	0.934579	0.377852	FGF8, IRS2, EGFR	283	78	16792	2.28214	1	1	1
GOTERM_BP_DIRECT	GO:0046854~phosphatidylinositol phosphorylation	3	0.934579	0.470245	FGF8, IRS2, EGFR	283	94	16792	1.89369	1	1	1
GOTERM_BP_DIRECT	GO:0048015~phosphatidylinositol-mediated signaling	3	0.934579	0.533941	FGF8, IRS2, EGFR	283	106	16792	1.67931	1	1	1
Annotation Cluster 34	Enrichment Score: 0.3757186926098707
Category	Term	Count	%	PValue	Genes	List Total	Pop Hits	Pop Total	Fold Enrichment	Bonferroni	Benjamini	FDR
UP_SEQ_FEATURE	repeat:LRR 1	7	2.18069	0.379847	DNAH10, FLRT2, LRRIQ3, LGI2, LRRC61, FBXL16, LGR5	313	321	20063	1.3978	1	1	1
UP_SEQ_FEATURE	repeat:LRR 2	7	2.18069	0.381648	DNAH10, FLRT2, LRRIQ3, LGI2, LRRC61, FBXL16, LGR5	313	322	20063	1.39346	1	1	1
INTERPRO	IPR001611:Leucine-rich repeat	6	1.86916	0.415314	FLRT2, LRRIQ3, LGI2, LRRC61, FBXL16, LGR5	299	263	18559	1.41605	1	1	1
UP_KEYWORDS	Leucine-rich repeat	6	1.86916	0.521769	FLRT2, LRRIQ3, LGI2, LRRC61, FBXL16, LGR5	317	311	20581	1.25256	1	1	0.942373
Annotation Cluster 35	Enrichment Score: 0.3235046153772361
Category	Term	Count	%	PValue	Genes	List Total	Pop Hits	Pop Total	Fold Enrichment	Bonferroni	Benjamini	FDR
INTERPRO	IPR013098:Immunoglobulin I-set	6	1.86916	0.0772446	PTPRD, UNC5A, PAPLN, SPEG, IGFBP7, NCAM2	299	141	18559	2.64129	1	1	1
UP_KEYWORDS	Immunoglobulin domain	9	2.80374	0.603008	PTPRT, BTNL9, PTPRD, UNC5A, PAPLN, MXRA8, SPEG, IGFBP7, NCAM2	317	546	20581	1.07018	1	1	0.942373
INTERPRO	IPR003599:Immunoglobulin subtype	8	2.49221	0.689476	BTNL9, PTPRD, UNC5A, PAPLN, MXRA8, SPEG, IGFBP7, NCAM2	299	497	18559	0.999118	1	1	1
SMART	SM00409:IG	8	2.49221	0.857925	BTNL9, PTPRD, UNC5A, PAPLN, MXRA8, SPEG, IGFBP7, NCAM2	197	497	10057	0.821743	1	1	1
INTERPRO	IPR007110:Immunoglobulin-like domain	10	3.11526	0.875624	PTPRT, BTNL9, PTPRD, UNC5A, PAPLN, MXRA8, SPEG, IGFBP7, NCAM2, ZPBP	299	771	18559	0.805061	1	1	1
Annotation Cluster 36	Enrichment Score: 0.3142917253685075
Category	Term	Count	%	PValue	Genes	List Total	Pop Hits	Pop Total	Fold Enrichment	Bonferroni	Benjamini	FDR
INTERPRO	IPR003877:SPla/RYanodine receptor SPRY	3	0.934579	0.447095	RYR1, BTNL9, TRIM72	299	94	18559	1.98096	1	1	1
INTERPRO	IPR001870:B30.2/SPRY domain	3	0.934579	0.473763	RYR1, BTNL9, TRIM72	299	99	18559	1.88092	1	1	1
SMART	SM00449:SPRY	3	0.934579	0.538473	RYR1, BTNL9, TRIM72	197	92	10057	1.6647	1	1	1
Annotation Cluster 37	Enrichment Score: 0.2864492185951266
Category	Term	Count	%	PValue	Genes	List Total	Pop Hits	Pop Total	Fold Enrichment	Bonferroni	Benjamini	FDR
INTERPRO	IPR001849:Pleckstrin homology domain	6	1.86916	0.440378	OSBPL9, ARHGEF3, ARHGEF4, IRS2, RASAL2, PLEKHH1	299	271	18559	1.37425	1	1	1
UP_SEQ_FEATURE	domain:PH	5	1.55763	0.53291	OSBPL9, ARHGEF3, ARHGEF4, IRS2, RASAL2	313	245	20063	1.30814	1	1	1
SMART	SM00233:PH	6	1.86916	0.589078	OSBPL9, ARHGEF3, ARHGEF4, IRS2, RASAL2, PLEKHH1	197	264	10057	1.16024	1	1	1
Annotation Cluster 38	Enrichment Score: 0.26481283831791
Category	Term	Count	%	PValue	Genes	List Total	Pop Hits	Pop Total	Fold Enrichment	Bonferroni	Benjamini	FDR
UP_SEQ_FEATURE	domain:Cadherin 5	3	0.934579	0.48772	CDH11, FAT1, PCDHA7	313	105	20063	1.8314	1	1	1
GOTERM_BP_DIRECT	GO:0007156~homophilic cell adhesion via plasma membrane adhesion molecules	4	1.24611	0.497018	PTPRT, CDH11, FAT1, PCDHA7	283	158	16792	1.50217	1	1	1
UP_SEQ_FEATURE	domain:Cadherin 4	3	0.934579	0.521997	CDH11, FAT1, PCDHA7	313	112	20063	1.71694	1	1	1
UP_SEQ_FEATURE	domain:Cadherin 3	3	0.934579	0.521997	CDH11, FAT1, PCDHA7	313	112	20063	1.71694	1	1	1
UP_SEQ_FEATURE	domain:Cadherin 1	3	0.934579	0.536211	CDH11, FAT1, PCDHA7	313	115	20063	1.67215	1	1	1
UP_SEQ_FEATURE	domain:Cadherin 2	3	0.934579	0.536211	CDH11, FAT1, PCDHA7	313	115	20063	1.67215	1	1	1
INTERPRO	IPR020894:Cadherin conserved site	3	0.934579	0.544119	CDH11, FAT1, PCDHA7	299	113	18559	1.64788	1	1	1
INTERPRO	IPR002126:Cadherin	3	0.934579	0.567615	CDH11, FAT1, PCDHA7	299	118	18559	1.57806	1	1	1
INTERPRO	IPR015919:Cadherin-like	3	0.934579	0.576767	CDH11, FAT1, PCDHA7	299	120	18559	1.55176	1	1	1
SMART	SM00112:CA	3	0.934579	0.66462	CDH11, FAT1, PCDHA7	197	116	10057	1.32028	1	1	1
Annotation Cluster 39	Enrichment Score: 0.23033986933496145
Category	Term	Count	%	PValue	Genes	List Total	Pop Hits	Pop Total	Fold Enrichment	Bonferroni	Benjamini	FDR
UP_SEQ_FEATURE	repeat:TPR 5	3	0.934579	0.342796	PEX5L, DNAH10, IFT140	313	78	20063	2.46535	1	1	1
UP_SEQ_FEATURE	repeat:TPR 4	3	0.934579	0.462319	PEX5L, DNAH10, IFT140	313	100	20063	1.92297	1	1	1
UP_SEQ_FEATURE	repeat:TPR 3	3	0.934579	0.680094	PEX5L, DNAH10, IFT140	313	150	20063	1.28198	1	1	1
UP_SEQ_FEATURE	repeat:TPR 2	3	0.934579	0.726558	PEX5L, DNAH10, IFT140	313	164	20063	1.17254	1	1	1
UP_SEQ_FEATURE	repeat:TPR 1	3	0.934579	0.726558	PEX5L, DNAH10, IFT140	313	164	20063	1.17254	1	1	1
UP_KEYWORDS	TPR repeat	3	0.934579	0.729245	PEX5L, DNAH10, IFT140	317	167	20581	1.1663	1	1	0.942373
Annotation Cluster 40	Enrichment Score: 0.23000781591469863
Category	Term	Count	%	PValue	Genes	List Total	Pop Hits	Pop Total	Fold Enrichment	Bonferroni	Benjamini	FDR
UP_SEQ_FEATURE	zinc finger region:C2H2-type 10	8	2.49221	0.282298	ZNF672, ZNF254, ZNF471, ZNF823, ZNF544, ZNF521, ZNF257, ZNF772	313	341	20063	1.50379	1	1	1
UP_SEQ_FEATURE	domain:KRAB	6	1.86916	0.619605	ZNF254, ZNF471, ZNF823, ZNF544, ZNF257, ZNF772	313	343	20063	1.12127	1	1	1
INTERPRO	IPR001909:Krueppel-associated box	6	1.86916	0.776542	ZNF254, ZNF471, ZNF823, ZNF544, ZNF257, ZNF772	299	402	18559	0.926421	1	1	1
SMART	SM00349:KRAB	6	1.86916	0.885078	ZNF254, ZNF471, ZNF823, ZNF544, ZNF257, ZNF772	197	392	10057	0.781389	1	1	1
Annotation Cluster 41	Enrichment Score: 0.21161262407642875
Category	Term	Count	%	PValue	Genes	List Total	Pop Hits	Pop Total	Fold Enrichment	Bonferroni	Benjamini	FDR
UP_SEQ_FEATURE	repeat:LRR 7	4	1.24611	0.517786	DNAH10, FLRT2, FBXL16, LGR5	313	176	20063	1.4568	1	1	1
UP_SEQ_FEATURE	repeat:LRR 10	3	0.934579	0.540884	DNAH10, FLRT2, LGR5	313	116	20063	1.65773	1	1	1
UP_SEQ_FEATURE	repeat:LRR 4	5	1.55763	0.564624	DNAH10, FLRT2, LGI2, FBXL16, LGR5	313	255	20063	1.25684	1	1	1
UP_SEQ_FEATURE	repeat:LRR 9	3	0.934579	0.619348	DNAH10, FLRT2, LGR5	313	134	20063	1.43505	1	1	1
UP_SEQ_FEATURE	repeat:LRR 6	4	1.24611	0.633806	DNAH10, FLRT2, FBXL16, LGR5	313	209	20063	1.22678	1	1	1
UP_SEQ_FEATURE	repeat:LRR 8	3	0.934579	0.672955	DNAH10, FLRT2, LGR5	313	148	20063	1.2993	1	1	1
UP_SEQ_FEATURE	repeat:LRR 3	5	1.55763	0.693866	DNAH10, FLRT2, LGI2, FBXL16, LGR5	313	302	20063	1.06124	1	1	1
UP_SEQ_FEATURE	repeat:LRR 5	4	1.24611	0.699732	DNAH10, FLRT2, FBXL16, LGR5	313	231	20063	1.10994	1	1	1
Annotation Cluster 42	Enrichment Score: 0.2106636596696211
Category	Term	Count	%	PValue	Genes	List Total	Pop Hits	Pop Total	Fold Enrichment	Bonferroni	Benjamini	FDR
INTERPRO	IPR017441:Protein kinase, ATP binding site	8	2.49221	0.410728	MOS, EPHA6, PRKAA2, LMTK3, SPEG, CAMK1G, EGFR, EPHA3	299	381	18559	1.30331	1	1	1
INTERPRO	IPR000719:Protein kinase, catalytic domain	9	2.80374	0.510765	MOS, EPHA6, PRKAA2, LMTK3, SPEG, KSR2, CAMK1G, EGFR, EPHA3	299	487	18559	1.14709	1	1	1
UP_SEQ_FEATURE	domain:Protein kinase	8	2.49221	0.616624	MOS, EPHA6, PRKAA2, LMTK3, KSR2, CAMK1G, EGFR, EPHA3	313	478	20063	1.07279	1	1	1
INTERPRO	IPR011009:Protein kinase-like domain	9	2.80374	0.622232	MOS, EPHA6, PRKAA2, LMTK3, SPEG, KSR2, CAMK1G, EGFR, EPHA3	299	531	18559	1.05204	1	1	1
UP_SEQ_FEATURE	binding site:ATP	8	2.49221	0.768167	MOS, EPHA6, PRKAA2, LMTK3, SPEG, CAMK1G, EGFR, EPHA3	313	558	20063	0.918983	1	1	1
UP_KEYWORDS	Kinase	9	2.80374	0.880672	MOS, EPHA6, PRKAA2, LMTK3, SPEG, KSR2, CAMK1G, EGFR, EPHA3	317	735	20581	0.794991	1	1	0.942373
Annotation Cluster 43	Enrichment Score: 0.14487687853542822
Category	Term	Count	%	PValue	Genes	List Total	Pop Hits	Pop Total	Fold Enrichment	Bonferroni	Benjamini	FDR
UP_SEQ_FEATURE	domain:SH3	4	1.24611	0.515442	CACNB2, DST, ARHGEF4, AMPH	313	175	20063	1.46512	1	1	1
UP_KEYWORDS	SH3 domain	4	1.24611	0.644181	CACNB2, DST, ARHGEF4, AMPH	317	215	20581	1.20789	1	1	0.942373
INTERPRO	IPR001452:Src homology-3 domain	3	0.934579	0.867828	CACNB2, ARHGEF4, AMPH	299	218	18559	0.854178	1	1	1
SMART	SM00326:SH3	3	0.934579	0.913843	CACNB2, ARHGEF4, AMPH	197	206	10057	0.743458	1	1	1
Annotation Cluster 44	Enrichment Score: 0.12326047599663707
Category	Term	Count	%	PValue	Genes	List Total	Pop Hits	Pop Total	Fold Enrichment	Bonferroni	Benjamini	FDR
UP_SEQ_FEATURE	nucleotide phosphate-binding region:GTP	5	1.55763	0.713189	TUBB2B, RAP2A, MX1, RHOBTB1, GTPBP3	313	310	20063	1.03386	1	1	1
GOTERM_MF_DIRECT	GO:0005525~GTP binding	6	1.86916	0.772185	TUBB2B, RAP2A, MX1, NUDT16, RHOBTB1, GTPBP3	283	384	16881	0.932034	1	1	1
UP_KEYWORDS	GTP-binding	5	1.55763	0.774983	TUBB2B, RAP2A, MX1, RHOBTB1, GTPBP3	317	343	20581	0.946418	1	1	0.942373
Annotation Cluster 45	Enrichment Score: 0.11343478589110441
Category	Term	Count	%	PValue	Genes	List Total	Pop Hits	Pop Total	Fold Enrichment	Bonferroni	Benjamini	FDR
UP_SEQ_FEATURE	domain:Ig-like C2-type 3	3	0.934579	0.594391	PTPRD, PAPLN, NCAM2	313	128	20063	1.50232	1	1	1
INTERPRO	IPR003598:Immunoglobulin subtype 2	4	1.24611	0.768319	PTPRD, PAPLN, SPEG, NCAM2	299	250	18559	0.993124	1	1	1
UP_SEQ_FEATURE	domain:Ig-like C2-type 1	3	0.934579	0.824718	PTPRD, PAPLN, NCAM2	313	202	20063	0.951966	1	1	1
UP_SEQ_FEATURE	domain:Ig-like C2-type 2	3	0.934579	0.826813	PTPRD, PAPLN, NCAM2	313	203	20063	0.947276	1	1	1
SMART	SM00408:IGc2	4	1.24611	0.869961	PTPRD, PAPLN, SPEG, NCAM2	197	250	10057	0.816812	1	1	1
Annotation Cluster 46	Enrichment Score: 0.10653002672593508
Category	Term	Count	%	PValue	Genes	List Total	Pop Hits	Pop Total	Fold Enrichment	Bonferroni	Benjamini	FDR
UP_KEYWORDS	Serine/threonine-protein kinase	6	1.86916	0.724154	MOS, PRKAA2, LMTK3, SPEG, KSR2, CAMK1G	317	393	20581	0.991211	1	1	0.942373
INTERPRO	IPR008271:Serine/threonine-protein kinase, active site	5	1.55763	0.740987	MOS, PRKAA2, SPEG, KSR2, CAMK1G	299	312	18559	0.994715	1	1	1
GOTERM_MF_DIRECT	GO:0004674~protein serine/threonine kinase activity	6	1.86916	0.756253	MOS, PRKAA2, LMTK3, SPEG, KSR2, CAMK1G	283	376	16881	0.951865	1	1	1
SMART	SM00220:S_TKc	5	1.55763	0.923787	MOS, PRKAA2, SPEG, KSR2, CAMK1G	197	359	10057	0.711013	1	1	1
Annotation Cluster 47	Enrichment Score: 0.07541435162750676
Category	Term	Count	%	PValue	Genes	List Total	Pop Hits	Pop Total	Fold Enrichment	Bonferroni	Benjamini	FDR
UP_SEQ_FEATURE	repeat:ANK 4	3	0.934579	0.744661	ANKRD34A, EIF4EBP3, ANK1	313	170	20063	1.13116	1	1	1
UP_SEQ_FEATURE	repeat:ANK 3	3	0.934579	0.834969	ANKRD34A, EIF4EBP3, ANK1	313	207	20063	0.928972	1	1	1
UP_SEQ_FEATURE	repeat:ANK 1	3	0.934579	0.895448	ANKRD34A, EIF4EBP3, ANK1	313	244	20063	0.788103	1	1	1
UP_SEQ_FEATURE	repeat:ANK 2	3	0.934579	0.896754	ANKRD34A, EIF4EBP3, ANK1	313	245	20063	0.784886	1	1	1
Annotation Cluster 48	Enrichment Score: 0.04323427462761113
Category	Term	Count	%	PValue	Genes	List Total	Pop Hits	Pop Total	Fold Enrichment	Bonferroni	Benjamini	FDR
GOTERM_MF_DIRECT	GO:0098641~cadherin binding involved in cell-cell adhesion	4	1.24611	0.866081	KRT18, FSCN1, ENO1, EGFR	283	290	16881	0.822761	1	1	1
GOTERM_CC_DIRECT	GO:0005913~cell-cell adherens junction	4	1.24611	0.907146	KRT18, FSCN1, ENO1, EGFR	304	323	18224	0.742382	1	1	1
GOTERM_BP_DIRECT	GO:0098609~cell-cell adhesion	3	0.934579	0.944195	KRT18, FSCN1, ENO1	283	271	16792	0.656853	1	1	1
Annotation Cluster 49	Enrichment Score: 0.01032103329734028
Category	Term	Count	%	PValue	Genes	List Total	Pop Hits	Pop Total	Fold Enrichment	Bonferroni	Benjamini	FDR
UP_SEQ_FEATURE	nucleotide phosphate-binding region:ATP	11	3.42679	0.949281	MOS, EPHA6, DNAH10, PRKAA2, KIF13A, LMTK3, SPEG, FIGNL2, CAMK1G, EGFR, EPHA3	313	994	20063	0.709346	1	1	1
UP_KEYWORDS	ATP-binding	14	4.36137	0.98303	EPHA6, DNAH10, PRKAA2, LMTK3, FIGNL2, KSR2, HSPA12A, EGFR, MOS, TTLL6, KIF13A, SPEG, CAMK1G, EPHA3	317	1391	20581	0.653444	1	1	0.98303
GOTERM_MF_DIRECT	GO:0005524~ATP binding	14	4.36137	0.997873	EPHA6, DNAH10, PRKAA2, LMTK3, FIGNL2, KSR2, HSPA12A, EGFR, MOS, TTLL6, KIF13A, SPEG, CAMK1G, EPHA3	283	1495	16881	0.558597	1	1	1
