# Supplementary material for: Methylomes in Vegans versus Pescatarians and Nonvegetarians
Source: Epigenomes. 2020 Dec 11;4(4):28. doi: 10.3390/epigenomes4040028 (PMC7990391; doi:10.3390/epigenomes4040028)
Supplement: Supplementary file 1 [file epigenomes-04-00028-s001.zip › Supplemental files/Table S2.xlsx]

## Sheet: VE vs. PVFC1.2pval.05_annot.txt
Column #	Probeset ID	Gene Symbol	p-value(Diet)	p-value(VE vs. PV)	MeanRatio(VE vs. PV)	FoldChange(VE vs. PV)	FoldChange(VE vs. PV) (Description)	Estimate(VE vs. PV)	F(Diet)	SS(Diet)	SS(Error)	F(Error)	ProbeID_A	ProbeID_B	ILMNID	Gene Symbol	NAME	ADDRESSA_ID	ALLELEA_PROBESEQ	ADDRESSB_ID	ALLELEB_PROBESEQ	INFINIUM_DESIGN_TYPE	NEXT_BASE	COLOR_CHANNEL	FORWARD_SEQUENCE	GENOME_BUILD	CHR	MAPINFO	SOURCESEQ	CHROMOSOME_36	COORDINATE_36	STRAND	PROBE_SNPS	PROBE_SNPS_10	RANDOM_LOCI	METHYL27_LOCI	UCSC_REFGENE_NAME	UCSC_REFGENE_ACCESSION	UCSC_REFGENE_GROUP	UCSC_CPG_ISLANDS_NAME	RELATION_TO_UCSC_CPG_ISLAND	PHANTOM	DMR	ENHANCER	HMM_ISLAND	REGULATORY_FEATURE_NAME	REGULATORY_FEATURE_GROUP	DHS	Index
1228	ch.1.4385290F		0.000100359	0.000555642	1.21333	1.21333	VE up vs PV	0.0181225	9.82131	0.0102019	0.07479	1	34687400	34687400	ch.1.4385290F		ch.1.4385290F	34687400	TACCTAATACATACCTTCCATAAACTCAACCAATAATAACTATCAATACT	?		II			CTTCATTCCTGAATACAAATTAAGACCCCTTTGGCCTAATAAACATCATTGTCATGATTA[CA]GTACTGATAGCTACCATTGGCTGAGCTCATGGAAGGTATGCACCAGGTATTTTACACAGC	36	1	224974000	CAGTACTGATAGCTACCATTGGCTGAGCTCATGGAAGGTATGCACCAGGT	1	223040812	F																	482626
381	cg18087943	INS-IGF2	0.000182672	0.000510878	0.828369	-1.20719	VE down vs PV	-0.0114061	9.1435	0.00371153	0.0292262	1	42793500	58715500	cg18087943	INS-IGF2	cg18087943	42793500	AAAACCACCTTACCCAATAAAAACACTAATAAACAAAACACAAACAAACA	58715500	GAAACCGCCTTACCCGATAAAAACGCTAATAAACAAAACGCGAACAAACG	I	T	Red	CGGCGTCGACGCGGGGCCGCCTTGCCCGATGGAGGCGCTGGTGGGCAGAGCGCGGGCAGG[CG]TGGGCCAGGAGGCGGGGGCGGCCGGAAGGGGGGGGCCGGGGCCGGCCGGGCCTCACGCAG	37	11	2160540	CGCCTGCCCGCGCTCTGCCCACCAGCGCCTCCATCGGGCAAGGCGGCCCC	11	2117116	R					INS-IGF2;IGF2AS;IGF2;IGF2;IGF2AS;IGF2	NR_003512;NR_028044;NM_001127598;NM_001007139;NR_028043;NM_000612	Body;TSS1500;Body;5'UTR;TSS1500;TSS1500	chr11:2158951-2162484	Island	high-CpG:2116060-2117232			11:2115471-2118076				329230
1275	cg02243714	JPH3	0.000214415	0.00112552	1.30224	1.30224	VE up vs PV	0.0117179	8.96313	0.0043935	0.0352926	1	69803400	24665300	cg02243714	JPH3	cg02243714	69803400	CTCCAAAAATAAAATTTAAAAACACAAAAACTACATCATAAAAAAACACA	24665300	CTCCGAAAATAAAATTTAAAAACACAAAAACTACGTCATAAAAAAACGCG	I	C	Grn	CTGCTCTGCAGGCCTCACCGCCCAGCTCCCGGGAGGGGGCCGAGGGCGCCCTGAGTGCTG[CG]CGCCTTCCCATGACGCAGTTCCTGTGCCTTTAAATCCCACTCCCGGAGGGGGCGGGGGCG	37	16	87635800	CGCGCCTTCCCATGACGCAGTTCCTGTGCCTTTAAATCCCACTCCCGGAG	16	86193299	F					JPH3	NM_020655	TSS1500	chr16:87636506-87637284	N_Shore		DMR		16:86192682-86195809	16:87635654-87635905	Unclassified_Cell_type_specific		45776
359	cg18739865	ISL1	0.000361761	0.00118842	1.2188	1.2188	VE up vs PV	0.0220707	8.37707	0.0147118	0.126446	1	40772500	38810500	cg18739865	ISL1	cg18739865	40772500	AACAATAAAAAACAAAAACTCTATTAAACTACCTAAACTCTAAATAAACA	38810500	AACAATAAAAAACGAAAACTCTATTAAACTACCTAAACTCTAAATAAACG	I	A	Red	TGGGGAAGCACAGAGGAAGCTAAAATACCGAGAGGGAGGCGGGGGACATCTCCCAGCCAC[CG]TTTATCTAGAGCCTAGGCAGCTCAACAGAGTTTCCGTTTTCCACTGCTTGGGATCAGCCC	37	5	50684700	AGCAGTGGAAAACGGAAACTCTGTTGAGCTGCCTAGGCTCTAGATAAACG	5	50720477	F					ISL1	NM_002202	Body	chr5:50685453-50686148	N_Shore		CDMR						339976
1293	cg10653607		0.000484386	0.00139002	1.251	1.251	VE up vs PV	0.0170845	8.05187	0.00872192	0.0779915	1	69702300	69702300	cg10653607		cg10653607	69702300	ACCACTATCATTTCCTTCCCTTACATAATATCAATACCCRAACAAAAACC	?		II			TCTGAGCTTCGGCCGGCAGTTTCCGAGCCCATGGAGTCCCGCCGTCAAGCTGCGGTTGGC[CG]GCCTCTGCTCGGGCACTGACATCATGCAAGGGAAGGAAATGACAGTGGTCCCGTCTCCCG	37	11	69920100	CGGCCTCTGCTCGGGCACTGACATCATGCAAGGGAAGGAAATGACAGTGG	11	69597702	F											RDMR	TRUE	11:69597638-69597807			TRUE	202221
1055	cg24871089	RPH3AL	0.000516919	0.000121521	1.23026	1.23026	VE up vs PV	0.101613	7.97963	0.208195	1.87854	1	10641400	10641400	cg24871089	RPH3AL	cg24871089	10641400	AACTCCRTAAATATTTACCRAACTTCTCTAAAACAAATTATTTTACCTCC	?		II			AAACAACAGCCGCCCGCAGCTGTCTGTCTCTAACACGTATCAGACTTTGAAAAACATATC[CG]GAGGCAAAACAACCTGCCTCAGAGAAGCCCGGCAAACACCCACGGAGTCTCTAGCCCGTC	37	17	184131	CGGAGGCAAAACAACCTGCCTCAGAGAAGCCCGGCAAACACCCACGGAGT	17	184131	F					RPH3AL	NM_006987	5'UTR	chr17:185075-185296	N_Shore					17:183900-184275	Unclassified_Cell_type_specific	TRUE	436253
1993	cg14375461	BARHL1	0.000666066	0.00243635	0.809356	-1.23555	VE down vs PV	-0.0686044	7.69853	0.150105	1.40385	1	72767500	72767500	cg14375461	BARHL1	cg14375461	72767500	AAATTTTCACCTCCTACTTTCTTACCTTTATACTCAAAATCCRATAAAAC	?		II			CCGCCTTGCGGCCAAGGCCGCGGAGGACTTTAGAGACAAGCTGGACAAAAGTGGCAGCAA[CG]CCTCATCGGACTCTGAGTATAAAGGTAAGAAAGCAGGAGGTGAAAACTTGGGGGGATGCT	37	9	135459000	CGCCTCATCGGACTCTGAGTATAAAGGTAAGAAAGCAGGAGGTGAAAACT	9	134448446	F					BARHL1	NM_020064	1stExon	chr9:135455164-135458586	S_Shore			TRUE					267166
12293	cg01324343	ABCC5	0.000737239	0.000151222	1.42513	1.42513	VE up vs PV	0.169556	7.58623	0.567751	5.38846	1	15705300	47743300	cg01324343	ABCC5	cg01324343	15705300	CCCCTATATAATAAACACAAAACCACCCACAACTCTATATAACAAAAACA	47743300	CCCCTATATAATAAACACAAAACCACCCGCGACTCTATATAACAAAAACG	I	A	Red	GAAACCAAATGGCCCCTGTGTGATAAACACAAAGCCACCCGCGGCTCTGTGTGGCAGAAG[CG]AAAAGAGCACTGGATGACCGTGGAGAGATCTGGGCTGCGTTCCCGGCACAGCCACGGCTT	37	3	183735000	CGCTTCTGCCACACAGAGCCGCGGGTGGCTTTGTGTTTATCACACAGGGG	3	185217706	R					ABCC5;ABCC5	NM_001023587;NM_005688	5'UTR;5'UTR	chr3:183735183-183736103	N_Shore				3:185217636-185218866	3:183734664-183736467	Promoter_Associated		27635
15419	cg07749412	C3P1	0.000828742	0.00202305	0.741234	-1.3491	VE down vs PV	-0.0559498	7.45701	0.0931342	0.899242	1	61697400	30758500	cg07749412	C3P1	cg07749412	61697400	AACACACCAACCAATAATTTCTCAAATACTATCTATAATACTAATCCACA	30758500	AACACGCCGACCGATAATTTCTCGAATACTATCTATAATACTAATCCACG	I	T	Red	GTCCGTGGTGCTGACACGCCGGCCGATGGTTTCTCGAGTGCTGTCTGTGGTACTGATCCA[CG]TTCCCCCACCTCCCCGCCCCATTCCAACACTCAGACCACGGTGGTGGCCCTTGAAGCTCT	37	19	10172800	CGTGGATCAGTACCACAGACAGCACTCGAGAAACCATCGGCCGGCGTGTC	19	10033825	R					C3P1	NR_027300	Body	chr19:10172698-10172900	Island								150935
775	cg06126713	SOSTDC1	0.000869438	0.000180631	1.21766	1.21766	VE up vs PV	0.0889551	7.40413	0.156341	1.5203	1	41654300	41654300	cg06126713	SOSTDC1	cg06126713	41654300	CTTCATCACTTATCTATAAACCRACRCAAACAAACRTATTCTATATCAAC	?		II			TCAGAGTTGGACTTCATCACTTGTCTGTGAGCCGACGCAGGCAGGCGTATTCTATATCAA[CG]ACAGACTCTCCTCTGCCATTTCCTTTCCTGAATCTAGTTAACATTCGGGTTTAATTTAAA	37	7	16505600	TTCATCACTTGTCTGTGAGCCGACGCAGGCAGGCGTATTCTATATCAACG	7	16472142	R					SOSTDC1	NM_015464	TSS200										120509
5782	cg08067268	HADHB	0.000873393	0.000266638	1.20849	1.20849	VE up vs PV	0.0733818	7.39912	0.112459	1.09433	1	21728400	21728400	cg08067268	HADHB	cg08067268	21728400	AAAAAATTTCAACTACTTATCTAAAAAAAACATACTACTTCAACRATTCC	?		II			CCCCTTACAGTAAGGGATTTCAGCTACTTGTCTAAAAAAAGCATACTACTTCAGCGGTTC[CG]GAAGAGGGAAGAGAGGTAATTCATATTACAAATTAAATTAAAAGTTAAAATTTCTAGTTA	37	2	26466500	CGGAACCGCTGAAGTAGTATGCTTTTTTTAGACAAGTAGCTGAAATCCCT	2	26319989	R				TRUE	HADHB;HADHA	NM_000183;NM_000182	TSS1500;Body	chr2:26467102-26467946	N_Shore								156569
3998	cg20007245	LOC391322	0.00104289	0.0158898	1.28291	1.28291	VE up vs PV	0.0360611	7.20377	0.0620476	0.620152	1	40610400	40610400	cg20007245	LOC391322	cg20007245	40610400	CAAAATAAAACCACTACCRAATTAAAAACTTATAATAAATAAAACTACAC	?		II			CAGGGAAGAGACAGGGTGGGGCCACTACCGGGTTAAAGACTTGTAGTGGGTGGGGCTACA[CG]TAGGGCCGAGACGACCGGATTTCCGGAAATCAGAGCCGGCACACGTGACTTTTGTTTGCA	37	22	24372900	CGTGTAGCCCCACCCACTACAAGTCTTTAACCCGGTAGTGGCCCCACCCT	22	22702913	R					LOC391322	NM_001144931	TSS1500	chr22:24372912-24373725	Island				22:22702803-22703712	22:24372239-24373584	Promoter_Associated		360319
122	cg26005761	COL25A1	0.00110666	0.00569917	0.812703	-1.23046	VE down vs PV	-0.0249481	7.13851	0.0222468	0.224385	1	32666300	32666300	cg26005761	COL25A1	cg26005761	32666300	AACTCCACCAACTAATTATACAACCACAAAAACTAAACTTTAAAAAAATC	?		II			GTCTCGGCTTCGCTTCCCACCCTCTACACCTCAAATAATCCTAAAAGGAAAGAAAAAGGT[CG]ATTCCTCCAAAGTTCAGTCCCTGTGGCTGCACAACTAGTTGGTGGAGTCAAGCCCACGAG	37	4	110223000	ACTCCACCAACTAGTTGTGCAGCCACAGGGACTGAACTTTGGAGGAATCG	4	110442701	F					COL25A1;COL25A1	NM_198721;NM_032518	5'UTR;5'UTR	chr4:110222970-110224257	Island								453848
2905	cg01412473		0.00114345	0.011487	1.23489	1.23489	VE up vs PV	0.037196	7.10257	0.0591266	0.599377	1	13750300	13750300	cg01412473		cg01412473	13750300	TTTTCTACTCCAAACAATCTAAAACRCTTTATACCCTTAAACCCTTACCC	?		II			TGAAGCTTTCCTCCAAACCTTGAACCAATTTAGTACCAGGACTGAGGCAGATGAGAGAAC[CG]GGCAAGGGCCCAAGGGCACAAAGCGTCTCAGACTGTCTGGAGCAGAAAACAGTACGGTTT	37	5	168730000	CGGGCAAGGGCCCAAGGGCACAAAGCGTCTCAGACTGTCTGGAGCAGAAA	5	168662425	F								chr5:168727429-168728275	S_Shore		RDMR			5:168729521-168729850	Unclassified	TRUE	29367
6704	ch.17.1817805F		0.00120217	0.000525044	1.3291	1.3291	VE up vs PV	0.0400712	7.04757	0.0354638	0.362308	1	14719400	14719400	ch.17.1817805F		ch.17.1817805F	14719400	ATCACTAAACATAATATCAATATCTCCCATAAAATAAAATATAAAAAACT	?		II			CTCAAACCTAAAATTGAGTTCTGGAAGCAGAAGGCAGAGATTGGGGCTGATAATCATCTA[CA]GTCTTTTACATTTCACCCCATGGGAGACACTGACATTATGTTTAGTGATGTTTTCTGTGT	36	17	68703500	CAGTCTTTTACATTTCACCCCATGGGAGACACTGACATTATGTTTAGTGA	17	66215084	F																	483631
997	cg01195053	LOC652276	0.00123937	0.0036414	0.822425	-1.21592	VE down vs PV	-0.0206977	7.01412	0.0135626	0.13922	1	44719400	22721500	cg01195053	LOC652276	cg01195053	44719400	ACAAAATAAAAACACAATTAAAAACAAATATCTACCATTACCCACTAACA	22721500	ACGAAATAAAAACGCGATTAAAAACGAATATCTACCATTACCCGCTAACG	I	T	Red	TTTGACCCCGCCACGGAGTGGGGGCGCGGTTGGGGGCGGGTGTCTGCCATTGCCCGCTAG[CG]TTGGCGCCCCAAGCTCGGTTTCACTCCCTCCGGAAGTGGGACCAGCCGGCTGCTTTTCCC	37	16	2653270	CGCTAGCGGGCAATGGCAGACACCCGCCCCCAACCGCGCCCCCACTCCGT	16	2593275	R				TRUE	LOC652276	NR_015441	TSS200	chr16:2653221-2653847	Island				16:2593203-2594198	16:2652752-2654116	Promoter_Associated		25133
141	cg11311843	PHOSPHO1	0.00126191	0.000335431	0.806829	-1.23942	VE down vs PV	-0.0446593	6.99434	0.040752	0.419503	1	43761400	43697500	cg11311843	PHOSPHO1	cg11311843	43761400	CCAACCCCAACAAATTACTAAAAATACAACAAAACAAACTATAATAACCA	43697500	CCGACCCCGACGAATTACTAAAAATACGACGAAACAAACTATAATAACCG	I	A	Red	GTCCCCGCGCATCCGGCCCCGACGGGTTGCTGAGGATGCGGCGGAACAGGCTGTGGTGGC[CG]GCGGCGCGCAGCGAGCTCTCCACGCCAAAGGTGTTGGCATCGGAGATGAGAATCACCTCG	37	17	47302000	CCGGCCCCGACGGGTTGCTGAGGATGCGGCGGAACAGGCTGTGGTGGCCG	17	44657002	R					PHOSPHO1;PHOSPHO1	NM_178500;NM_001143804	Body;Body	chr17:47301545-47302477	Island		DMR	TRUE	17:44655924-44657363	17:47300046-47302488	Unclassified		213079
319	cg12317414	SYNPO2L	0.00134777	0.000566412	1.20867	1.20867	VE up vs PV	0.0688116	6.92215	0.103991	1.08165	1	48799500	61628300	cg12317414	SYNPO2L	cg12317414	48799500	AAACCAAAAAATAACCAAAATAATAATTAACCACTACCCTTATAAACCCA	61628300	AAACCGAAAAATAACCGAAATAATAATTAACCGCTACCCTTATAAACCCG	I	A	Red	TTTGGGGGCTAAAGGCCGGAAAATAACCGAGGTGGTAGTTGGCCGCTGCCCTTGTAGGCC[CG]GGGTAAAGGGCCTGGCTGACCGGTTAAAGATGCTTGGAGCTGGGGTCGGGGCTCCACCAC	37	10	75408000	CGGGCCTACAAGGGCAGCGGCCAACTACCACCTCGGTTATTTTCCGGCCT	10	75077997	R					SYNPO2L;SYNPO2L	NM_024875;NM_001114133	Body;Body	chr10:75407413-75407706	S_Shore			TRUE	10:75077420-75078260				229832
54455	cg24094706	FAM19A5	0.00138419	0.00915291	1.3816	1.3816	VE up vs PV	0.0185928	6.89293	0.0134648	0.140646	1	47759400	49754300	cg24094706	FAM19A5	cg24094706	47759400	TAAACACAAAACAACAAAATCCACAAAAAATCAAACTCCTAATAAAATCA	49754300	TAAACGCGAAACAACGAAATCCGCGAAAAATCGAACTCCTAATAAAATCG	I	C	Grn	GCCGCCGCGCTCGGCTGAGGCTCGTGGAGCGCCACTGCGGGCCCGGAGCGGCCGGCGGCG[CG]ACCCTACCAGGAGCCCGACCCCCCGCGGATCTCGCTGCCCCGCGCCCATCGGGGCTCACC	37	22	48972500	TGGGCGCGGGGCAGCGAGATCCGCGGGGGGTCGGGCTCCTGGTAGGGTCG	22	47351200	F					FAM19A5;FAM19A5	NM_015381;NM_001082967	Body;Body	chr22:48970857-48972947	Island		DMR		22:47349522-47351611	22:48972454-48972672	Unclassified_Cell_type_specific		423592
3189	cg16518614		0.00143417	0.00038658	1.29561	1.29561	VE up vs PV	0.0489875	6.85408	0.0491091	0.515876	1	24708400	24708400	cg16518614		cg16518614	24708400	CTTAATTTAAAAACCTCAAAAATACATCCTACTAACCCRAATCTAATTAC	?		II			TGGTTGTGGCTGTGGCAGGGTGCAGGGAGCAGAAGTACGCGGTGAGACGGTGCATGCGCG[CG]CAATCAGATCCGGGTTAGCAGGATGCATCTTTGAGGTCCCCAAACCAAGCCACCTGCACG	37	7	45299700	TTGGTTTGGGGACCTCAAAGATGCATCCTGCTAACCCGGATCTGATTGCG	7	45266213	F													7:45266141-45266336	7:45299026-45300745	Unclassified	TRUE	303608
544	cg14094333	KLF3	0.0014733	0.000914135	0.814962	-1.22705	VE down vs PV	-0.0404394	6.8246	0.0383943	0.405062	1	47621400	40732300	cg14094333	KLF3	cg14094333	47621400	ACTACACTCAAAAAACTCCAAACAACCCATATCAAAACCTTTATTTCTCA	40732300	ACTACGCTCGAAAAACTCCAAACAACCCGTATCGAAACCTTTATTTCTCG	I	T	Red	AGCCCTGACATTGCTGCGCTCGGGGGGCTCCAGGCAGCCCGTATCGGGGCCTTTATTTCT[CG]TCGGCGGCGCCCTGCACCGCGCCTCGCAAAGTAAGTCCCGTCTCCCTCACCTCTGCTCCG	37	4	38666100	GCTGCGCTCGGGGGGCTCCAGGCAGCCCGTATCGGGGCCTTTATTTCTCG	4	38342446	R					KLF3;KLF3;FLJ13197	NM_016531;NM_016531;NR_026804	1stExon;5'UTR;Body	chr4:38664649-38666531	Island				4:38341025-38343059				261404
4135	cg15234400	NBLA00301	0.00147341	0.00459315	1.20792	1.20792	VE up vs PV	0.0477818	6.82452	0.0741267	0.78205	1	60615400	60615400	cg15234400	NBLA00301	cg15234400	60615400	AACRAACCTAATTTCAATTAATCCCTATTCTAAATTCAATACTTTAAAAC	?		II			GTGCAGGGCCCATTCTTTTTCTAGGAAAGGGGTTAACATCCTTGAACGTCCCCAGACAAG[CG]TCTTAAAGCATTGAACCTAGAATAGGGATTAACTGAAACTAGGCTCGTTGGTAAGCGCCA	37	4	174453000	ACGAGCCTAGTTTCAGTTAATCCCTATTCTAGGTTCAATGCTTTAAGACG	4	174689741	F					NBLA00301	NR_003679	Body	chr4:174450046-174451469	S_Shore		RDMR						282488
7142	ch.13.54449778R		0.00150193	0.000439133	1.24219	1.24219	VE up vs PV	0.0205111	6.80354	0.00871784	0.0922585	1	71795300	71795300	ch.13.54449778R		ch.13.54449778R	71795300	ACTCTTTTAATCAAACATAAAATCCACACCTACACCCCACAAAATTAACT	?		II			CAAAGACTAGAAGACTTAAAATTTTATTACAGAAGAGTAATAGAGATGGCAGGGTGATTA[CA]GCCAATTCTGTGGGGTGTAGGTGTGGATTTCATGCCTGACCAAAAGAGTAAGAATTCAGA	36	13	55551800	CAGCCAATTCTGTGGGGTGTAGGTGTGGATTTCATGCCTGACCAAAAGAG	13	54449778	F																	483250
15557	ch.4.594573R		0.00150859	0.000342184	1.24374	1.24374	VE up vs PV	0.0440209	6.79869	0.0386047	0.408834	1	61784400	61784400	ch.4.594573R		ch.4.594573R	61784400	AAAATAAAATAAATACTTACTAAATTACTACCATAAAATATATACATACT	?		II			GCAAGGAGCTGAGAATCTAGGAGGGCAGTGGTGTAATATAACTGTGAAATCTGCCACTTA[CA]GCATGTACACATTTCATGGTAGCAACTCAGTAAGTACCCATTTTATTCTTTGTATCTTCA	36	4	23918900	CAGCATGTACACATTTCATGGTAGCAACTCAGTAAGTACCCATTTTATTC	4	23527992	F																	484584
12987	cg16675381		0.00155104	0.00059522	0.822441	-1.21589	VE down vs PV	-0.0192426	6.76832	0.00801623	0.085275	1	29605400	29605400	cg16675381		cg16675381	29605400	CCAATTACAAAAAACCRAAAAATCTTCTTATCATAAAATTAACTTCCCTC	?		II			AGGTTGAATCCCCAGTTACAAGAAGCCGAGAGGTCTTCTTGTCATAAAATTAACTTCCCT[CG]GCTCCTGTAACAGGGAGTGGGAGCCCACCCTCCCACTCGCCGTGTAGCACTCTGCATCTC	37	6	26757700	CAGTTACAAGAAGCCGAGAGGTCTTCTTGTCATAAAATTAACTTCCCTCG	6	26865685	R													6:26865499-26865883				306620
2591	cg25404930		0.00156287	0.00044697	0.808059	-1.23753	VE down vs PV	-0.0142416	6.76002	0.00418768	0.0446024	1	23794400	23794400	cg25404930		cg25404930	23794400	ACACTACAAACCRAATAAAAACTAAAACTCCCCRCAATCTTCTATATATC	?		II			GCCTGAGAAGGGCCTCGGAGGACTGGCCAGGTTGGAGAACGATTTCAACTGCGTACTGGA[CG]ACACACAGAAGACTGCGGGGAGCCTTAGCCCCTACCCGGCCTGCAGTGCTCTCTGGGGCA	37	17	58212900	CACTGCAGGCCGGGTAGGGGCTAAGGCTCCCCGCAGTCTTCTGTGTGTCG	17	55567646	F								chr17:58212842-58213193	Island		DMR		17:55567203-55568130	17:58211925-58213730	Promoter_Associated		444701
283990	cg27495903	NEBL	0.00158813	0.0114849	0.766487	-1.30465	VE down vs PV	-0.0165563	6.74248	0.0111199	0.118744	1	10791500	62772500	cg27495903	NEBL	cg27495903	10791500	TAACTATATAAATCACCCATACCTAAAATACAAACAACACAAAACCAACA	62772500	TAACTATATAAATCACCCGTACCTAAAATACGAACGACGCAAAACCAACG	I	A	Red	GGCCGGCCGCGCTCTCGGGCTCGCAGGCGCTGGGTCTCGGCTCCGGCTCCGGCTCCGCGC[CG]CTGGCTCTGCGTCGCTCGCACTCCAGGTACGGGTGACTCACACAGTCACTCGCGCCCGCC	37	10	21463000	TGACTGTGTGAGTCACCCGTACCTGGAGTGCGAGCGACGCAGAGCCAGCG	10	21503015	F					NEBL;NEBL	NM_213569;NM_213569	5'UTR;1stExon	chr10:21462128-21463808	Island	high-CpG:21502993-21503083		TRUE	10:21501819-21503790	10:21462938-21463109	Unclassified_Cell_type_specific	TRUE	479466
11918	cg13497696	RRP7A	0.00159188	0.000378191	1.26173	1.26173	VE up vs PV	0.00566907	6.7399	0.000644532	0.00688531	1	52691300	33796300	cg13497696	RRP7A	cg13497696	52691300	ACTTTCACACACTAATTTATCTCTAAACAAATAAAAATTAAACCATAACA	33796300	ACTTTCGCGCGCTAATTTATCTCTAAACGAATAAAAATTAAACCATAACG	I	A	Red	GCGCGTTTTCGTGGCGCCTGCCCCGCCCCCTCACTCCAAGCCCGCCTCCCCGGCCCCGCC[CG]CCATGGCCCAACCTTCATCCGCTCAGAGATAAATCAGCGCGCGAAAGTGGGAGCGAATGT	37	22	42915900	ACTTTCGCGCGCTGATTTATCTCTGAGCGGATGAAGGTTGGGCCATGGCG	22	41245852	F					RRP7A	NM_015703	TSS200	chr22:42915512-42915999	Island				22:41244934-41245908	22:42915560-42916405	Promoter_Associated		249036
934	cg09045655	HOXC9	0.00161571	0.000524393	1.29757	1.29757	VE up vs PV	0.0782502	6.72365	0.128994	1.38133	1	29719300	29719300	cg09045655	HOXC9	cg09045655	29719300	AAAAAAAATCTACACAACTTAAATAAAACRTCCCCATCCCATCTTCCTAC	?		II			TTTGGGGGGAGTGGGGGTGGGGAAGTGTCGCAGAGATGGAGTTGGGGGCAAAGGAGGGTG[CG]CAGGAAGATGGGATGGGGACGCCCCACTTAAGTTGTGTAGATCTCTCCTACACTTCTTCA	37	12	54393000	GGAGAGATCTACACAACTTAAGTGGGGCGTCCCCATCCCATCTTCCTGCG	12	52679255	F					HOXC9	NM_006897	TSS1500	chr12:54393374-54394648	N_Shore								174188
6961	cg20891558		0.00173424	0.00816063	1.23613	1.23613	VE up vs PV	0.0946947	6.64628	0.326663	3.53878	1	68633300	68633300	cg20891558		cg20891558	68633300	CCCTCCATCTCCACCTTCTCTATACTTAAATACACCCTATAAATACAACC	?		II			CCCCCTCCCGTCCCTCCATCTCCACCTTCTCTGTGCTTGGGTGCACCCTGTGGATACAGC[CG]GCCTGAGGGACCGCAGACTCGTCGGGCTGCTTTCTGATGAGAGGATTAACAAACAATTGC	37	2	74357800	CCTCCATCTCCACCTTCTCTGTGCTTGGGTGCACCCTGTGGATACAGCCG	2	74211359	R								chr2:74357574-74358014	Island				2:74211090-74211806				373582
1314	cg01540024	C16orf88	0.001753	0.000393545	1.23412	1.23412	VE up vs PV	0.00371088	6.63453	0.000273533	0.00296847	1	22771300	29689300	cg01540024	C16orf88	cg01540024	22771300	ACCAACATCCAAATAAACAACAAATCTATAAAACAACTAAACTTAAAACA	29689300	ACCGACGTCCGAATAAACGACGAATCTATAAAACAACTAAACTTAAAACG	I	C	Grn	GCGGTTACCGTGGAAACCGCGGCCATGGCGGCACCGCGGCAAATCCCCAGCCACATAGTG[CG]CCTCAAGCCCAGCTGCTCTACAGACTCGTCGTTCACCCGGACGCCGGTGCCCACCGTGTC	37	16	19729700	CGCCTCAAGCCCAGCTGCTCTACAGACTCGTCGTTCACCCGGACGCCGGT	16	19637166	F					C16orf88;IQCK	NM_001012991;NM_153208	TSS200;Body	chr16:19729194-19729896	Island				16:19636481-19637774	16:19729410-19729936	Promoter_Associated		31871
1399	cg16906555		0.00176172	0.00150864	0.781634	-1.27937	VE down vs PV	-0.119063	6.62911	0.354169	3.8467	1	25787300	25787300	cg16906555		cg16906555	25787300	ACTCTATATAAAAACACAAACACATAAAAAATAATACCCCAAACCCTAAC	?		II			CCCTGCATCTGGCTCTATATGGGAGCACAGGCACATGAGGGGTGATGCCCCAAACCCTAA[CG]GCCTTGAAAAGGAGAGTAGATGTTCAGCACTGGGTCAGCAGGGAGGGGGCTGTGCCCAGA	37	7	54728000	CTCTATATGGGAGCACAGGCACATGAGGGGTGATGCCCCAAACCCTAACG	7	54695510	R								chr7:54731779-54732479	N_Shelf								310449
2026	cg05617973	FTL	0.00186409	0.00055586	0.830962	-1.20343	VE down vs PV	-0.0102691	6.56745	0.0021906	0.0240158	1	37763500	74723400	cg05617973	FTL	cg05617973	37763500	CTCTATTTACCCAACCACACAAAAAAAACTAACACATACAATAAAAACCA	74723400	CTCTATTTACCCGACCGCACAAAAAAAACTAACGCGTACAATAAAAACCG	I	A	Red	CCTCTCTCTGGTGAGTCCCCAGGACGCCCCTGGCCCTAATTTCCTCCAGCTGCGCACCTC[CG]GCCCTCACTGCACGCGCCAGCCTTCTTTGTGCGGTCGGGTAAACAGAGGGCGGAGTCCCC	37	19	49468900	CGGCCCTCACTGCACGCGCCAGCCTTCTTTGTGCGGTCGGGTAAACAGAG	19	54160729	F					FTL	NM_000146	Body	chr19:49468372-49469376	Island				19:54160225-54161174				111222
153	cg04808029	NKX3-2	0.00205901	0.00244338	1.26999	1.26999	VE up vs PV	0.00688413	6.45901	0.00126883	0.0141439	1	34741400	60640500	cg04808029	NKX3-2	cg04808029	34741400	AAAAAATCTCCAAACAAAATAAACCTCTAAAATAAAAACAAAAATCAACA	60640500	AAAAAATCTCCGAACGAAATAAACCTCTAAAATAAAAACGAAAATCGACG	I	C	Grn	CCGCCGCCGCCCACTGCTGCGCGGCCCAGCAGCTCCCGCCCCACTCCGTCCCAGGATCAG[CG]CCGACCCTCGCCCCCACCTTAGAGGCCCACCCCGCCCGGAGACCCCCTCCCCCCGAATCC	37	4	13546200	CGCCGACCCTCGCCCCCACCTTAGAGGCCCACCCCGCCCGGAGACCCCCT	4	13155308	F					NKX3-2	NM_001189	TSS200	chr4:13543562-13546494	Island		DMR		4:13154350-13155996				95949
13461	cg25525687		0.00229273	0.00601906	1.41998	1.41998	VE up vs PV	0.010389	6.34193	0.00347328	0.0394322	1	31719400	20625400	cg25525687		cg25525687	31719400	AATAATAACACTAATATTAACAACCTTCATACTAAACACCACACTAACCA	20625400	GATAATAACGCTAATATTAACAACCTTCGTACTAAACGCCGCGCTAACCG	I	C	Grn	GGAACCCGCGCCGGTGGTGGCGCTGGTGTTGGCAGCCTTCGTGCTGGGCGCCGCGCTGGC[CG]CCGGGCTGGGTCTCGTCTGTGCGCACTCAGGTACCGACGACCTCCGCCAAGCCGGGCCCC	37	19	7982710	GGTGGTGGCGCTGGTGTTGGCAGCCTTCGTGCTGGGCGCCGCGCTGGCCG	19	7888713	R								chr19:7980970-7982983	Island				19:7888329-7888976	19:7981184-7983171	Unclassified	TRUE	446578
6164	cg21470120		0.00234861	0.0102417	0.818394	-1.2219	VE down vs PV	-0.0149167	6.31573	0.00818804	0.0933446	1	51774400	51774400	cg21470120		cg21470120	51774400	CTACTACCCRTCAAAACTCTCRACTTCAACAATTAACTTAAAAAACAATC	?		II			GGAGAACACCCGCACAGCTGGGGCCCCTCTGCTGAGATGCTGCCCAAAATACCCCGCTCA[CG]ACTGCCTTCCAAGCTAACTGCTGAAGCCGAGAGTTCTGACGGGCAGCAGTGGGCGTGCAT	37	12	131261000	TGCTGCCCGTCAGAACTCTCGGCTTCAGCAGTTAGCTTGGAAGGCAGTCG	12	129826744	F												TRUE	12:129826498-129827264	12:131260660-131261474	Unclassified		382374
1599	cg10178263	ANKRD34A	0.00243219	0.00361354	1.27077	1.27077	VE up vs PV	0.00785757	6.27771	0.00174648	0.0200307	1	24692400	65649400	cg10178263	ANKRD34A	cg10178263	24692400	CATAAACAAAAACCAAAACACCCACATAATCTCAAACTAAAAAATCTACA	65649400	CGTAAACAAAAACCGAAACGCCCGCGTAATCTCGAACTAAAAAATCTACG	I	C	Grn	CATGCACGCTTGCGCCGGGGGTGGGGGCGCCGCGGTGGCCTCGCTGCTCCTTGCCCACGG[CG]CAGACCCCTCAGTCCGAGATCACGCGGGCGCCTCGGCTCTTGTCCACGCCCTGGACCGCG	37	1	145474000	CGTGGACAAGAGCCGAGGCGCCCGCGTGATCTCGGACTGAGGGGTCTGCG	1	144184988	F					ANKRD34A	NM_001039888	Body	chr1:145472980-145474702	Island		DMR		1:144184338-144186032				193902
460	cg02585344	GRIN2A	0.00256962	0.0055938	1.23808	1.23808	VE up vs PV	0.0206306	6.21797	0.0131916	0.15275	1	54733400	54733400	cg02585344	GRIN2A	cg02585344	54733400	ATACACCCTAAAATAAAACTCCCRCTATCAACCACAAAAACTAAAAATCC	?		II			CCCAGGGGGGCTAGACAAGAGGGGGGAAGCTGAAGCCCGATGCCCACGACGCCCCCAGTG[CG]GATCCTCAGCCCCTGTGGCTGATAGCGGGAGCTCCACTCCAGGGTGCACAGGAGAATGGG	37	16	10276100	TGCACCCTGGAGTGGAGCTCCCGCTATCAGCCACAGGGGCTGAGGATCCG	16	10183593	F					GRIN2A;GRIN2A;GRIN2A;GRIN2A	NM_001134407;NM_000833;NM_001134408;NM_001134407	5'UTR;5'UTR;TSS200;1stExon	chr16:10273943-10277424	Island				16:10181458-10184925				52661
18589	cg27405321	PHF20	0.00257372	0.00269507	1.22127	1.22127	VE up vs PV	0.0330431	6.21624	0.0287122	0.332561	1	25778500	17656300	cg27405321	PHF20	cg27405321	25778500	ATAATAACAATAATACATATATATAAAAAACAAAACATACACTAAACACA	17656300	ATAATAACGATAATACGTATATATAAAAAACGAAACATACGCTAAACGCG	I	T	Red	TTACGTCACTCGGTGGTGGCGATGATGCGTGTGTGTGGGGGGCGGGGCATACGCTGGGCG[CG]TCCCGGGGGTCACGTGGTGCAGAGCACGCAGAGTCCTTCTGTCGGTTGGTCCTGGAGCGG	37	20	34359900	CGCGCCCAGCGTATGCCCCGCCCCCCACACACACGCATCATCGCCACCAC	20	33823331	R					PHF20	NM_016436	TSS200	chr20:34359673-34360250	Island	high-CpG:33823318-33823401			20:33822936-33823727	20:34359338-34360585	Promoter_Associated		478022
138	cg14645481	HINT1	0.00268803	0.00112074	1.22224	1.22224	VE up vs PV	0.016177	6.16905	0.00575884	0.0672124	1	54705300	54705300	cg14645481	HINT1	cg14645481	54705300	ATCCTCCTTTCTTATCTCCTAAAAAATACAATTACTAATATAAACCCTTC	?		II			GTCGTTTTTCTATCCTCCTTTCTTGTCTCCTGGGGAATGCAGTTACTGGTATAAACCCTT[CG]TCTGCCTATGGATGCTTGTAGGGAAAGTTGGATACTGTAACTGACAAGATTTGATAATTT	37	5	130501000	TCCTCCTTTCTTGTCTCCTGGGGAATGCAGTTACTGGTATAAACCCTTCG	5	130529098	R				TRUE	HINT1;HINT1;HINT1	NR_024610;NM_005340;NR_024611	TSS200;TSS200;TSS200	chr5:130500226-130501095	S_Shore								272721
3244	cg12361987	ZPBP	0.00268887	0.00788565	1.20258	1.20258	VE up vs PV	0.0385823	6.1687	0.0498831	0.582226	1	14683400	14683400	cg12361987	ZPBP	cg12361987	14683400	TATCATAACCTACTACRACTACRAAACTAATCCTATCAACCTTATACAAC	?		II			GTGCCTTCCCCTGTCATAGCCTGCTGCGGCTACGAAGCTGGTCCTATCAGCCTTATGCAA[CG]TCCTCAGTCTGATTTCCCCAACACTCGCCTTGGAGCACACAGACCATGCTAGGGATCTAT	37	7	50109500	GTCATAGCCTGCTGCGGCTACGAAGCTGGTCCTATCAGCCTTATGCAACG	7	50080013	R					ZPBP;ZPBP	NM_001159878;NM_007009	Body;Body				DMR			7:50108608-50109707	Unclassified		230389
1743	cg27658416		0.00274463	0.0015838	0.804831	-1.2425	VE down vs PV	-0.0205454	6.14642	0.00986896	0.115606	1	42614300	29610300	cg27658416		cg27658416	42614300	AAATATTAATCCACTAAAACTACAATCTACAAATTAAAATTAACCACCCA	29610300	AAATATTAATCCGCTAAAACTACGATCTACGAATTAAAATTAACCGCCCG	I	A	Red	CCTTGGACATATGTCCTTTTACCCTTCAGCAATAAAAACATGGCCCTTTCTCCCCGCTCT[CG]GGCGGTTAATTTTAACCCGCAGATCGCAGTTTCAGCGGACTAACATTCCTCGCAGACCAA	37	6	28603000	CGGGCGGTTAATTTTAACCCGCAGATCGCAGTTTCAGCGGACTAACATTC	6	28711012	F								chr6:28602853-28603295	Island		DMR		6:28710522-28711453			TRUE	482274
7759	cg09636214	PAPLN	0.00279341	0.0114725	1.29582	1.29582	VE up vs PV	0.0377715	6.12731	0.0525797	0.617847	1	42640300	42640300	cg09636214	PAPLN	cg09636214	42640300	CCTACTATAAATTAACRAAAAAACCCCAAACTAAACCAACCCAACAACCC	?		II			GCACCAGCTTCCCCAGCCCCTCCTGGCCGATTTCCCCATTGGGATGCCCGCTCCTGGCCG[CG]GGCTGCTGGGTTGGCCCAGCCTGGGGTCCTCCCGCCAATCCACAGCAGGGCTGCGTGGGG	37	14	73712500	CTGCTGTGGATTGGCGGGAGGACCCCAGGCTGGGCCAACCCAGCAGCCCG	14	72782244	F					PAPLN	NM_173462	Body	chr14:73712288-73712911	Island				14:72782042-72782684	14:73712117-73713096	Unclassified		184437
118	cg23125542	ATPGD1	0.00292601	0.00877202	1.35335	1.35335	VE up vs PV	0.0108164	6.077	0.00397205	0.0470606	1	55779500	34631500	cg23125542	ATPGD1	cg23125542	55779500	AAACATACCCCAAACATTTCTATATAAAACAACACCACTTAAACCAAACA	34631500	AAACATACCCCAAACGTTTCTATATAAAACGACGCCGCTTAAACCGAACG	I	C	Grn	CCGCTGGGCACTGGGCATGCCCCAGGCGTTTCTATATAAAGCGGCGCCGCTTGGGCCGGG[CG]CTGTGCCACTGCCACCGCCGCCGCCGCTGCATCCCGCCCGGTCCGAGTCCGCCCGCCACG	37	11	67183200	CGCCCGGCCCAAGCGGCGCCGCTTTATATAGAAACGCCTGGGGCATGCCC	11	66939724	R					ATPGD1;ATPGD1;ATPGD1;ATPGD1	NM_001166222;NM_020811;NM_020811;NM_001166222	1stExon;1stExon;5'UTR;5'UTR	chr11:67182965-67183393	Island	high-CpG:66939720-66939732		TRUE	11:66939542-66939927				407798
1218	cg27242549	ZC3H8	0.00295642	0.0026392	0.697514	-1.43366	VE down vs PV	-0.0454638	6.06579	0.0528075	0.626817	1	46788500	25612400	cg27242549	ZC3H8	cg27242549	46788500	TTCACAAACCAAAAAACTACAAAATAACAACCCAAAAAAATAACAACCCA	25612400	TTCGCGAACCGAAAAACTACAAAATAACAACCCGAAAAAATAACAACCCG	I	A	Red	CAGGTCCTCCCTTTCGCGAGCCGGGAAGCTACAGAGTAACAACCCGAGAGAGTGACAACC[CG]GACGCGACGAGACGGACCCAGAGCCGCGCCAGGGCCACAGGCTCCGCCCCGCGCAGCCTC	37	2	113013000	CGGGTTGTCACTCTCTCGGGTTGTTACTCTGTAGCTTCCCGGCTCGCGAA	2	112729098	R					ZC3H8;ZC3H8	NM_032494;NM_032494	5'UTR;1stExon	chr2:113012108-113012784	Island				2:112728604-112729255	2:113011963-113012978	Promoter_Associated		475215
28496	cg13558371	CRB2	0.00299755	0.00569363	1.26385	1.26385	VE up vs PV	0.0530462	6.05081	0.0852327	1.0142	1	39697400	25677300	cg13558371	CRB2	cg13558371	39697400	AAAAACATATAACTAACAATACACAATAACTCACTAACAAAAAACATACA	25677300	AAAAACGTATAACTAACGATACGCAATAACTCGCTAACGAAAAACGTACG	I	C	Grn	GCGGGCGCCCTGGAAGGCGTGTGGCTGGCGGTGCGCAATGGCTCGCTGGCGGGGGGCGTG[CG]CGGAGGCCATGGCCTGCCCGGCGCTGTGCTGCCCATACCGGGGCCGCGCGTGGCCGATGG	37	9	126136000	GAAGGCGTGTGGCTGGCGGTGCGCAATGGCTCGCTGGCGGGGGGCGTGCG	9	125175431	R					CRB2	NM_173689	Body	chr9:126135407-126136193	Island				9:125175249-125175994				250270
7376	cg07705912	TPM3	0.00309929	0.00108244	0.827613	-1.20829	VE down vs PV	-0.0129952	6.01464	0.00360058	0.0431019	1	41636400	35777400	cg07705912	TPM3	cg07705912	41636400	CAAACAAAATAAAATCCCTTTTACCATAAAACACAATCCTCTAAAAACCA	35777400	CAAACGAAATAAAATCCCTTTTACCGTAAAACACGATCCTCTAAAAACCG	I	A	Red	GTCCTACTGGTGCTGAGCCCCACCCATCCTCCGAGATCCCAACTTCATCTCCGAGCCCGC[CG]GCCTTCAGAGGACCGTGCTCCACGGCAAAAGGGACCTTATTCCGCTTGCCGGATACTCCA	37	1	154155000	CAAGCGGAATAAGGTCCCTTTTGCCGTGGAGCACGGTCCTCTGAAGGCCG	1	152421987	F					TPM3;TPM3;TPM3;TPM3;TPM3	NM_001043352;NM_001043351;NM_152263;NM_001043353;NM_153649	Body;Body;Body;Body;Body	chr1:154155268-154155926	Island				1:152421783-152422640	1:154154448-154156290	Promoter_Associated		150120
3891	cg17076635		0.00311825	0.00468505	0.733406	-1.3635	VE down vs PV	-0.062223	6.00803	0.111176	1.33233	1	50651300	19671400	cg17076635		cg17076635	50651300	CCACATAACACACCTAAAATAAACCCCAATATCAATACAAACTTCAAACA	19671400	CCACGTAACACACCTAAAATAAACCCCGATATCAATACAAACTTCGAACG	I	A	Red	CCCCGCTCCCCGCTTAGCCCCACAGTGCTCCGTTTGGCATCACTGATCAGCCGCAGGGCT[CG]CCCGAAGTCTGCACTGACACCGGGGCTCACCCCAGGTGTGCCACGTGGGTTCTGGTGCAC	37	8	144484000	CGCCCGAAGTCTGCACTGACACCGGGGCTCACCCCAGGTGTGCCACGTGG	8	144555348	F												TRUE	8:144555280-144555474	8:144483159-144484450	Unclassified		313031
277	cg23846459	PRRG4	0.00313227	0.000886151	1.2095	1.2095	VE up vs PV	0.00580646	6.00316	0.000692505	0.00830568	1	19699300	31658500	cg23846459	PRRG4	cg23846459	19699300	ATAACCCCCACACACAAACCTAAAAAAAACCTAAAATTCACAAAAAAACA	31658500	ATAACCCCCGCGCGCAAACCTAAAAAAAACCTAAAATTCGCAAAAAAACG	I	C	Grn	TCCTCCGTCGGCCGCCTCCCCGGACCGAGGCAGGACCTCACCCCGCGCGTGTTCCCCGGG[CG]CCCCTCTGCGAACCCCAGGCCCTTCCCAGGTTTGCGCGCGGGGGCCATCCAGACCCTGCG	37	11	32851500	ATGGCCCCCGCGCGCAAACCTGGGAAGGGCCTGGGGTTCGCAGAGGGGCG	11	32808107	F					PRRG4;PRRG4	NM_024081;NM_024081	5'UTR;1stExon	chr11:32851160-32851951	Island			TRUE	11:32807737-32808527	11:32851164-32851549	Unclassified	TRUE	419314
5554	cg13916740	ZNF582	0.00326811	0.0443444	0.81883	-1.22125	VE down vs PV	-0.00586281	5.95719	0.00196263	0.0237209	1	17727300	70696300	cg13916740	ZNF582	cg13916740	17727300	ATAATAAAACCAACACCACAATATCTTCCAAAAAACATAATCTTTAAACA	70696300	ATAATAAAACCGACGCCGCAATATCTTCCGAAAAACATAATCTTTAAACG	I	T	Red	CGATGCTGCGCCATGATAGGGCCGGCGCCGCAGTGTCTTCCGGGAAACATAGTCTTTAGG[CG]TAAAGGCAGCAGCCCGGCCTTGAAGCCGGATCTCGCGATGTTTCAGGGTGAGCCGGACGC	37	19	56905000	CGCCTAAAGACTATGTTTCCCGGAAGACACTGCGGCGCCGGCCCTATCAT	19	61596809	R					ZNF582	NM_144690	TSS200	chr19:56904636-56905355	Island		DMR		19:61596449-61597150	19:56903738-56905512	Promoter_Associated		257594
27302	cg16797691	SOX21	0.0033003	0.00307198	0.826114	-1.21049	VE down vs PV	-0.00932042	5.94658	0.00224681	0.0272039	1	30697400	30697400	cg16797691	SOX21	cg16797691	30697400	AACAACCCCTACTCRCTACTCRACCTAAACTCCAAAATAACAAAAATCTC	?		II			GCCCGCGCCCGCGGTCGGGTAGCCCAGCGACGACGCGTACGGGAGGCCGGACGAGGACGA[CG]AGATCTCTGCCATTTTGGAGCCCAGGTCGAGCAGCGAGTAGGGGCTGCCCGCGGCGGCGG	37	13	95363800	GCAGCCCCTACTCGCTGCTCGACCTGGGCTCCAAAATGGCAGAGATCTCG	13	94161756	F					SOX21	NM_007084	1stExon	chr13:95363152-95366051	Island	high-CpG:94161674-94161850			13:94161154-94164046	13:95363400-95363872	Unclassified_Cell_type_specific		308849
6088	cg00481161	SIDT1	0.00337961	0.000843726	1.20883	1.20883	VE up vs PV	0.0224744	5.92087	0.0101457	0.123376	1	35775300	35775300	cg00481161	SIDT1	cg00481161	35775300	ATACCTTCTACATAAATCTAATTAATCTAAATCRTTTTTTAACAACTTCC	?		II			GGTGGAAAGAAATGCCTTCTGCATAAATCTAGTTAGTCTGAGTCGTTTTTTGACAACTTC[CG]GGACCAGACTTCAGGCAGTGCTGGAAATTGTTCTCTTTACCATATCTTTTTTTTTTTAAC	37	3	113251000	TGCCTTCTGCATAAATCTAGTTAGTCTGAGTCGTTTTTTGACAACTTCCG	3	114733768	R					SIDT1	NM_017699	TSS200	chr3:113251699-113252290	N_Shore								10207
2336	cg02300279		0.00373477	0.00307708	1.25113	1.25113	VE up vs PV	0.024116	5.8128	0.0147088	0.18219	1	46684500	46684500	cg02300279		cg02300279	46684500	CRCTAATAAATTCCACCAAATTACTATAACTAAACTACCCACAAAACTTC	?		II			AATGGAAAACTTTGAAGTAAGTGAACTTAAAAGAAGAACTGAAAAGTCAGCCCGATGCCC[CG]AAGTCCTGTGGGCAGCCTAGCCACAGTAACTTGGTGGAACTCATTAGCGCAGGCCGTTCT	37	9	120507000	GCTAATGAGTTCCACCAAGTTACTGTGGCTAGGCTGCCCACAGGACTTCG	9	119547000	F								chr9:120507227-120507642	N_Shore								46946
132358	cg00497232		0.00374001	0.0395838	1.21315	1.21315	VE up vs PV	0.0351675	5.81129	0.0657169	0.814211	1	20777500	65787500	cg00497232		cg00497232	20777500	CTAAATTCCAAATCCTACATACCATACTCATCCAAAACCAAAAATATTCA	65787500	CTAAATTCCGAATCCTACGTACCGTACTCGTCCAAAACCGAAAATATTCG	I	C	Grn	GCGCCCGGGACCCTGGGTTCCGGGTCCTGCGTGCCGTGCTCGTCCAGAGCCGGGAATGTT[CG]CCTCCGGGTGGGGCCCTGAAGCCATAGCGGGGGTCGCCCCCCTGTCGCCTCCTGAGGGCG	37	4	6665910	CTGGGTTCCGGGTCCTGCGTGCCGTGCTCGTCCAGAGCCGGGAATGTTCG	4	6716806	R								chr4:6665671-6666089	Island				4:6716573-6716961	4:6665715-6666116	Unclassified_Cell_type_specific		10545
21742	cg25426815	PCDHGA4	0.00408116	0.00283814	1.20429	1.20429	VE up vs PV	0.0392612	5.717	0.0376878	0.47464	1	24719400	24719400	cg25426815	PCDHGA4	cg25426815	24719400	CAATACAATAATTATTTTTATATACCTAACTTAACAAACCAAATTTTTAC	?		II			TTGGAAAACAGAGAAAGATACCTTAAAGAAGTTGTTATAATTTTTTATTAAGTATATGGA[CG]TAAAAACTTGGCTTGTTAAGTTAGGCACACAAAAACAATTACTGCACTGGTTAACTTGAA	37	5	140777000	AGTGCAGTAATTGTTTTTGTGTGCCTAACTTAACAAGCCAAGTTTTTACG	5	140757528	F					PCDHGA4;PCDHGA6;PCDHGA1;PCDHGA8;PCDHGA5;PCDHGB1;PCDHGB4;PCDHGA3;PCDHGB5;PCDHGB5;PCDHGA2;PCDHGA7;PCDHGB2;PCDHGB3	NM_018917;NM_018919;NM_018912;NM_032088;NM_018918;NM_018922;NM_003736;NM_018916;NM_018925;NM_032099;NM_018915;NM_018920;NM_018923;NM_018924	Body;Body;Body;Body;Body;Body;Body;Body;TSS1500;TSS1500;Body;Body;Body;Body	chr5:140777442-140777938	N_Shore					5:140777095-140777611	NonGene_Associated_Cell_type_specific	TRUE	445073
15179	ch.13.1117341F	LMO7	0.00426312	0.00124859	1.2377	1.2377	VE up vs PV	0.0225761	5.66994	0.0105134	0.133506	1	12687400	12687400	ch.13.1117341F	LMO7	ch.13.1117341F	12687400	CATCACAATATACTCTACACTAAAAAAATTAAATATATTCATAAAATACT	?		II			AGGATTAAATGCTCATGTCCTGGGTAGGATTTCCAGGAACTATAGCTATTTTCCAAGATA[CA]GCATTTCATGAACATACTCAATTTTTCCAGTGTAGAGCATACTGTGATGGTTAATATTGA	36	13	76263500	CAGCATTTCATGAACATACTCAATTTTTCCAGTGTAGAGCATACTGTGAT	13	75161533	F					LMO7	NM_005358	Body										483195
1007	cg09520904	CCND1	0.0043156	0.00235734	1.32513	1.32513	VE up vs PV	0.0755917	5.65674	0.133003	1.69288	1	54789400	54789400	cg09520904	CCND1	cg09520904	54789400	TAATCAAATATAACCCRATAAATAAAAATAATATCCCAAACAACCTTACC	?		II			CCTCTCCAGAGTGATCAAGTGTGACCCGGTAAGTGAGGGTGATGTCCCAGGCAGCCTTGC[CG]GGGCTTACAGGGGGAGACACCTAGTGCCACGGAAATGCCGAGGCTGGTGCCAAGGCCCCC	37	11	69462900	GATCAAGTGTGACCCGGTAAGTGAGGGTGATGTCCCAGGCAGCCTTGCCG	11	69172124	R					CCND1	NM_053056	Body	chr11:69461060-69461378	S_Shore				11:69171822-69172165				182491
4433	cg04981088	MPV17L	0.00432075	0.0263404	1.27367	1.27367	VE up vs PV	0.0174524	5.65545	0.0134896	0.171737	1	65706400	40743300	cg04981088	MPV17L	cg04981088	65706400	AACCTCCAAATTAAACAACACAAACTAAATATATATAAATCACTCAATCA	40743300	AACCTCCGAATTAAACGACGCGAACTAAATATATATAAATCGCTCAATCG	I	C	Grn	AGGACGGCCCGTGGCCTCCGGATTGGACGGCGCGAGCTGGGTGTGTGTGGGTCGCTCAAT[CG]CTCCGGAGCTTCTGGAGGGGGCAGATGCAGGTGCCGGCTGCTGCAGTGCAGTAGCTGCTG	37	16	15489600	GGCCTCCGGATTGGACGGCGCGAGCTGGGTGTGTGTGGGTCGCTCAATCG	16	15397115	R					MPV17L;MPV17L;MPV17L;MPV17L	NM_173803;NM_173803;NM_001128423;NM_001128423	1stExon;5'UTR;1stExon;5'UTR	chr16:15489526-15490075	Island	high-CpG:15397087-15397183			16:15397059-15397565			TRUE	99329
3680	cg08483376	EVX1	0.00433515	0.000993342	1.27498	1.27498	VE up vs PV	0.017337	5.65186	0.00593032	0.0755472	1	11799400	11799400	cg08483376	EVX1	cg08483376	11799400	CCATATAACTAACTCTATCCCTTTCCTAATTAAATAAACAAAAAATAAAC	?		II			AGGCATTGCTGCCATGTGGCTGACTCTGTCCCTTTCCTGGTTAAATAGACAAGGGGTGGG[CG]TGGGGGAAGGGGATAGAGTGCCTGTGCGGGTGACAAGGAAGTTTCTGGGGACACGCTCTC	37	7	27285100	CGCCCACCCCTTGTCTATTTAACCAGGAAAGGGACAGAGTCAGCCACATG	7	27251661	R					EVX1	NM_001989	Body	chr7:27284639-27286237	Island				7:27251202-27252750				164296
1212	cg16354027	CBX7	0.00437799	0.00174392	1.21669	1.21669	VE up vs PV	0.00826389	5.64126	0.00149286	0.0190535	1	15647400	56609300	cg16354027	CBX7	cg16354027	15647400	AATAAAACATCAACAACATAAAAAAACACAAAAAAATATACACACATACA	56609300	AATAAAACGTCGACGACGTAAAAAAACGCGAAAAAATATACGCGCGTACG	I	C	Grn	GCGCGCGATGCTGGGGCTGGCGGGGTCCCCGTCACCCTCGTCCGGGCGCGCACGCGCACG[CG]CACGCGCGCACACCCCCTCGCGCTCCCTCACGCCGCCGACGTTCCATTTTTGAACCTGCG	37	22	39548600	AATGGAACGTCGGCGGCGTGAGGGAGCGCGAGGGGGTGTGCGCGCGTGCG	22	37878525	F					CBX7	NM_175709	TSS200	chr22:39548613-39549666	N_Shore	high-CpG:37878464-37878632			22:37877959-37879580	22:39548135-39549801	Promoter_Associated		300700
10173	cg08266655	C19orf30	0.00478258	0.00113984	1.22681	1.22681	VE up vs PV	0.0859983	5.546	0.14676	1.90529	1	67617500	67617500	cg08266655	C19orf30	cg08266655	67617500	AAATCCCCTAACCCAATTTTTAAACAAATACCAAACTTTTATTCTAAAAC	?		II			CCCATCCGAAAAAATCCCCTAGCCCAGTTTTTGGGCAGATGCCAGACTTTTATTCTGAAG[CG]TGGGCCACAACCTATGAGGTAATCTTTGGAGCTTCATTCTGAGGCGGAATCCCATTGGCC	37	19	4769000	CGCTTCAGAATAAAAGTCTGGCATCTGCCCAAAAACTGGGCTAGGGGATT	19	4720001	R					C19orf30	NR_027148	TSS200										160415
247	cg04873147	KLF5	0.00482609	0.00208375	1.21815	1.21815	VE up vs PV	0.0133551	5.53625	0.00396298	0.0515394	1	52632300	52632300	cg04873147	KLF5	cg04873147	52632300	CTCTAATTCRACTACTAAACAAATATAAAAACCAACTACCAACTTTCAAC	?		II			AAAAAAAAAGACCGGGGGTGTTGTTTTCTTCGTGTGCACGTAAATTTCCTCCCGGAGCCG[CG]TTGAAAGCTGGCAGTTGGCTTTTACACTTGCCCAGCAGCCGAATTAGAGCAACCGCCTGT	37	13	73634400	TCTAATTCGGCTGCTGGGCAAGTGTAAAAGCCAACTGCCAGCTTTCAACG	13	72532370	F					KLF5	NM_001730	Body	chr13:73632860-73634370	Island			TRUE	13:72532362-72532478	13:73634003-73634765	Promoter_Associated	TRUE	97218
12065	cg06002616	SPAG1	0.00483761	0.0020929	0.756422	-1.32201	VE down vs PV	-0.0315607	5.53368	0.0221411	0.288083	1	23713400	23713400	cg06002616	SPAG1	cg06002616	23713400	RTACCCTATCTCTAACTATTTAAACRCTAAAAAACCTATAACTAAAAACC	?		II			ACGTATTTTGTAAGCTCACCTGGACAGGTGGACTTGATGAAGGGGATGGCTCTGAGATGC[CG]GTTTTCAGCCACAGGCCCTTCAGCGCTTAAACAGTTAGAGACAGGGTACGTTTCTGGCCG	37	8	101225000	TACCCTGTCTCTAACTGTTTAAGCGCTGAAGGGCCTGTGGCTGAAAACCG	8	101294204	F					SPAG1;SPAG1	NM_003114;NM_172218	Body;Body	chr8:101225077-101225879	N_Shore					8:101224788-101226233	Promoter_Associated		118371
7149	cg22798984	C14orf166	0.00488872	0.00171639	1.21375	1.21375	VE up vs PV	0.0149012	5.52236	0.00473696	0.06176	1	72657400	66756400	cg22798984	C14orf166	cg22798984	72657400	TACAACCAAAAAACTAACAATAAAATTTATTTAAACATCAACATACACCA	66756400	TACAACCAAAAAACTAACAATAAAATTTATTTAAACGTCGACGTACGCCG	I	A	Red	TTCTGCCTATTGTACAACCAGGAAGCTGACAATAAAGTTTATTTGAGCGTCGACGTGCGC[CG]ACGTGGCCCCGCCTCCCCAGCCGGAGCCGCGATTGGTGGGCATTTGCCGGCGGCCACCGC	37	14	52456100	CGGCGCACGTCGACGCTCAAATAAACTTTATTGTCAGCTTCCTGGTTGTA	14	51525892	R					C14orf166	NM_016039	TSS200	chr14:52456128-52456593	Island				14:51525879-51526375	14:52455943-52456571	Promoter_Associated		402206
9416	cg06834912	FOXF1	0.0050105	0.00128697	0.67745	-1.47612	VE down vs PV	-0.0464397	5.49588	0.0433619	0.568073	1	25729400	36681400	cg06834912	FOXF1	cg06834912	25729400	TCAAAAAAAAAATCTAAACTCTTATCACTTCCCACTCCCTACAAAAAACA	36681400	TCGAAAAAAAAATCTAAACTCTTATCACTTCCCGCTCCCTACAAAAAACG	I	A	Red	TTTATTTTTTATTTTTTTTTTGAAAGAATGTCTTGGAATGCGCAAGTCTCCCTTTAGAGC[CG]TCTTTTGCAGGGAGCGGGAAGTGACAAGAGCTCAGATCTCCCTCCCGATCTCCCTCCCCA	37	16	86547200	TCGGGAGGGAGATCTGAGCTCTTGTCACTTCCCGCTCCCTGCAAAAGACG	16	85104704	F					FOXF1	NM_001451	3'UTR	chr16:86549069-86550512	N_Shore		CDMR		16:85104704-85104898				133416
88427	cg09466465	ZNF585A	0.00520758	0.00266828	1.2206	1.2206	VE up vs PV	0.00667582	5.45436	0.00102618	0.0135461	1	12607400	74738500	cg09466465	ZNF585A	cg09466465	12607400	CAAACAATCAACAAAACACAAACACAACACACAAATTCCATAATATAACA	74738500	CGAACAATCAACAAAACGCAAACACAACGCACAAATTCCGTAATATAACG	I	C	Grn	AGCCAGTTTCCTCGAACAGTCAACAGGGCGCAGACACAGCGCACAGGTTCCGTAATGTGG[CG]CTGTCCGGCAGAGAACATGGCCGCGCCCTTATGGTGTTTATTCGCGTGGGCCGCCATTTT	37	19	37663700	CGCCACATTACGGAACCTGTGCGCTGTGTCTGCGCCCTGTTGACTGTTCG	19	42355577	R					ZNF585A;ZNF585A	NM_199126;NM_152655	TSS1500;TSS200						19:42355450-42355631	19:37663204-37664247	Promoter_Associated		181537
2825	cg15209566	ZNF833	0.0053301	0.0143243	1.22661	1.22661	VE up vs PV	0.0177409	5.42935	0.0109666	0.145431	1	19671400	63788400	cg15209566	ZNF833	cg15209566	19671400	AAAATCACCTCTTCTATTACTCAATCTCCAAAAAACAAAACCTAAAACCA	63788400	AAAATCGCCTCTTCTATTACTCGATCTCCAAAAAACGAAACCTAAAACCG	I	T	Red	ACTCAGCACAGTGAGATCGCCTCTTCTGTTACTCGGTCTCCAGGGGGCGGGACCTGGAGC[CG]TATCCAATCAGGGCCATGGGGTGGGGTCGTGAGAACTGTGGATCAGGCGCACTGCAGGGA	37	19	11784800	CGGCTCCAGGTCCCGCCCCCTGGAGACCGAGTAACAGAAGAGGCGATCTC	19	11645774	R					ZNF833	NR_028594	TSS200	chr19:11785042-11785282	N_Shore				19:11645761-11646462			TRUE	282125
1460	cg25702335	CLDN10	0.00539819	0.0112441	1.37771	1.37771	VE up vs PV	0.0426805	5.4157	0.059001	0.784399	1	14720400	29709500	cg25702335	CLDN10	cg25702335	14720400	CCTCCAAATTTTAAAAAAATAATAACCCTTACAATACCACAATAAATCCA	29709500	CCTCCGAATTTTAAAAAAATAATAACCCTTACGATACCGCGATAAATCCG	I	C	Grn	CTACAAACACTTCCTCCGAGTTTTAGGAAAATAATAGCCCTTGCGGTGCCGCGATGAGTC[CG]CAGAGGGTAGGGAATCTTGGGCCGTGAGAGCGTGGCGCCGGGAGCTGACCAGTTCTGCAT	37	13	96205900	CCTCCGAGTTTTAGGAAAATAATAGCCCTTGCGGTGCCGCGATGAGTCCG	13	95003898	R					CLDN10;CLDN10;CLDN10	NM_006984;NM_182848;NM_001160100	Body;Body;Body	chr13:96204691-96205496	S_Shore		CDMR		13:95003881-95004117				449286
19059	cg09669354	LOC146336	0.00554696	0.00277431	1.24075	1.24075	VE up vs PV	0.082982	5.38647	0.157868	2.11019	1	35650500	35650500	cg09669354	LOC146336	cg09669354	35650500	ATCCRAATAAAAATAAACRCTAAATAAACTATTTCCTAAATTTAATTCCC	?		II			CGCGGCGGCGGGTCCGGATGGAGATGGACGCTGGATGGGCTGTTTCCTGAGTTTGGTTCC[CG]TGGCGGGGTCGGCCCCTCGCCCCTGCATTTGGCAGACCTGATGCGGAGCCCGAGGGTGGC	37	16	1116010	CGGGAACCAAACTCAGGAAACAGCCCATCCAGCGTCCATCTCCATCCGGA	16	1056011	R					LOC146336	NR_027242	Body	chr16:1115827-1116468	Island				16:1055350-1056522	16:1115996-1116150	Unclassified_Cell_type_specific		185041
4590	cg04598224	ZNF833	0.00591159	0.00972101	1.21818	1.21818	VE up vs PV	0.0231087	5.31808	0.0163116	0.220839	1	34611500	34611500	cg04598224	ZNF833	cg04598224	34611500	CCAACAATCACAAATATATACTAAAAATCCCAAACTCACTATCCAATAAC	?		II			TGCCAAATTCCTGATTCCTGGAGGACAGAGCCCCCCTCCTGCTCCAAGGCCAGGAGATGG[CG]CCACTGGACAGTGAGTCTGGGATTCCTAGCACACACTTGTGATTGCTGGTCCAGGAAAAA	37	19	11784500	CGCCACTGGACAGTGAGTCTGGGATTCCTAGCACACACTTGTGATTGCTG	19	11645514	F					ZNF833	NR_028594	TSS1500	chr19:11785042-11785282	N_Shore							TRUE	92081
2470	cg04220104	MIR548N	0.00597535	0.00318534	1.20047	1.20047	VE up vs PV	0.0690874	5.30656	0.111026	1.50642	1	59779500	13774500	cg04220104	MIR548N	cg04220104	59779500	ACCTTCCACAACACCAAAAATAATTCCTCAACATTATAACATCATTTCCA	13774500	ACCTTCCGCAACGCCAAAAATAATTCCTCAACATTATAACGTCATTTCCG	I	A	Red	CTCGGCTTGGTGCTCCCTGTCGCCCTCTGTTGACATGGGGAGAGAAGAGCGGGTCTGACT[CG]GAAATGACGCCATAATGCTGAGGAACCACTCCTGGCGTTGCGGAAGGTGGGGTGTGGGGC	37	2	179388000	CGGAAATGACGCCATAATGCTGAGGAACCACTCCTGGCGTTGCGGAAGGT	2	179096099	F					MIR548N	NR_031666	Body						2:179096036-179096311	2:179387620-179388269	Promoter_Associated	TRUE	84781
15115	ch.1.2093982R		0.00613088	0.00194446	1.22067	1.22067	VE up vs PV	0.0323148	5.27897	0.0218216	0.297625	1	74786300	74786300	ch.1.2093982R		ch.1.2093982R	74786300	ATAAAAAAACAATCACTCCATAAACATAATAATAACTTAAAACTTATAAT	?		II			TAACTCAGTAATTTAGTTGCTCAATTCCAAATTCCCAAAGAAGGATGTTTTTGGGGGTTA[CA]CCACAAGTCCTAAGCCACTACCATGTCCATGGAGTGACTGCCTTTTCATCAGGTATCCAT	36	1	81755100	CACCACAAGTCCTAAGCCACTACCATGTCCATGGAGTGACTGCCTTTTCA	1	81527722	F																	482517
56588	ch.5.2470662F	DDX46	0.00621144	0.00160176	1.21357	1.21357	VE up vs PV	0.02288	5.26496	0.0105067	0.143682	1	25670300	25670300	ch.5.2470662F	DDX46	ch.5.2470662F	25670300	AATAATACCACCCCTAAAAATTACATTAATAACCTACTACATCACATCCT	?		II			GTGTGGTCCCTACTCTTGTCTCTGCCCTCATTTGAGATTTAACTAAGTCTTCTTTAACTA[CA]GGATGTGATGCAGCAGGCCACCAATGCAATTCTTAGGGGTGGCACCATTCTGGCTCCCAC	36	5	134153000	CAGGATGTGATGCAGCAGGCCACCAATGCAATTCTTAGGGGTGGCACCAT	5	134181081	F					DDX46	NM_014829	Body										484678
52895	cg12267883	UBL3	0.00626885	0.0016322	1.21277	1.21277	VE up vs PV	0.029784	5.25509	0.0178349	0.244356	1	34738300	34738300	cg12267883	UBL3	cg12267883	34738300	CTCRCAACTATTACTATAAAAAACRTAACTTCRAAACTAAATAAAAAAAC	?		II			TCCCTCGAGCATCACGGGAAGTGTAGTCTACGAGGGTGGGGGGGGGAGGGAGCCGCCGAA[CG]CCTCCTCACCCAGCTCCGAAGCCACGCCCCCCATAGCAACAGTTGCGAGGAAAGGAAAGC	37	13	30424900	CGCCTCCTCACCCAGCTCCGAAGCCACGCCCCCCATAGCAACAGTTGCGA	13	29322914	F					UBL3	NM_007106	TSS200	chr13:30423921-30424941	Island					13:30424253-30425050	Promoter_Associated		229077
866	cg01478204		0.00635565	0.00386338	0.798851	-1.2518	VE down vs PV	-0.0248366	5.24034	0.0147841	0.203127	1	52686300	52686300	cg01478204		cg01478204	52686300	AAACAAAACTATCCCTTAAAACAAAACATCCCTCTCCCCAAAATTATCTC	?		II			TCCACTGTCCTGGGCAGAGCTGTCCCTTGGGACAAAGCATCCCTCTCCCCAGAGTTGTCT[CG]GTTCCCTCAGGCCTGGACCTCACTCCCTTCCCCCTCCTCCCTTTCATTCTGCAATGCAAA	37	11	44339300	GGCAGAGCTGTCCCTTGGGACAAAGCATCCCTCTCCCCAGAGTTGTCTCG	11	44295906	R								chr11:44341265-44341757	N_Shore		RDMR						30739
31163	cg05890377		0.00643842	0.0226989	1.22918	1.22918	VE up vs PV	0.0774616	5.22646	0.233176	3.21225	1	65643400	45643400	cg05890377		cg05890377	65643400	AACTTAAACCAAAAATAAATATCTTATATAAAACATTTCTTACAAAATCA	45643400	AACTTAAACCGAAAATAAATATCTTATATAAAACATTTCTTACAAAATCG	I	T	Red	CCACTGCTGGCGGACTTGAACCGAGAGTGAGTGTCTTATGTAAGACATTTCTTGCAGAGT[CG]TGGCGAGGAAGCGCGGACTAGGGCGCGCTTGCTGCTCTCCAACAACGTCTGGACCCGGGG	37	2	74357700	GACTTGAACCGAGAGTGAGTGTCTTATGTAAGACATTTCTTGCAGAGTCG	2	74211221	R								chr2:74357574-74358014	Island				2:74211090-74211806				116086
260925	cg08349573	C1QTNF1	0.00649533	0.0220009	0.795813	-1.25658	VE down vs PV	-0.00513828	5.21702	0.00101335	0.0139852	1	65762400	39808500	cg08349573	C1QTNF1	cg08349573	65762400	CCACAACTACTATTTAAACAAAAAACACTAAAAATATTAAAAACTCCTCA	39808500	CCGCGACTACTATTTAAACGAAAAACGCTAAAAATATTAAAAACTCCTCG	I	C	Grn	ACGGTTAATCCTCCGCGGCTGCTGTTTGGACGAAAAGCGCTGGGGGTGTTGGAGGCTCCT[CG]CTGCTCACATCTGGCTGGGCTTCGCTCCTTGCGCGTCTGTCCCACTTTCTCCCTCTCTTC	37	17	77020200	CCGCGGCTGCTGTTTGGACGAAAAGCGCTGGGGGTGTTGGAGGCTCCTCG	17	74531838	R				TRUE	C1QTNF1;C1QTNF1	NM_030968;NM_198594	TSS200;TSS200	chr17:77020023-77020868	Island	high-CpG:74531773-74531938		TRUE	17:74531589-74532847	17:77019967-77021565	Unclassified	TRUE	161943
5907	cg11075937	ZC3H13	0.0067092	0.00170777	1.20297	1.20297	VE up vs PV	0.021292	5.18228	0.00906699	0.125972	1	59757400	59757400	cg11075937	ZC3H13	cg11075937	59757400	ATAAACTCAAACAATAAACTATACCCCTCRTTACCATTTAATATAAACAC	?		II			TAAGCCCAAATTGCTGCACCCTTCCATCGCACACAAATACGAACACCATACAAGGGTTCC[CG]TGCTTACATCAAATGGTAACGAGGGGTACAGCCTATTGTCTGAGTCTACTTATCGCCCTT	37	13	46626300	TAGACTCAGACAATAGGCTGTACCCCTCGTTACCATTTGATGTAAGCACG	13	45524276	F					ZC3H13	NM_015070	5'UTR	chr13:46626454-46627019	N_Shore					13:46626121-46627251	Promoter_Associated		209139
1456	cg27554514	DPYSL4	0.00702594	0.0018245	0.80993	-1.23467	VE down vs PV	-0.0104045	5.13285	0.0021722	0.0304701	1	69807400	23708500	cg27554514	DPYSL4	cg27554514	69807400	ATAAACAAAATAAAACAAAACTCAAACTAAAACAAACCCTATCAAAAACA	23708500	ATAAACGAAATAAAACGAAACTCGAACTAAAACGAACCCTATCGAAAACG	I	A	Red	GGGGCGGGGCTGATGGGCGGGGTGAGGCGGGGCTCGGGCTGGGGCGGGCCCTATCGGGGG[CG]GGGCCTGCCGGGGGCGGAGCCGGGGTGGGGGCGGGGCCCAGCGGGGGCGGGACCGGAACG	37	10	134000000	CGCCCCCGATAGGGCCCGCCCCAGCCCGAGCCCCGCCTCACCCCGCCCAT	10	133850357	R					DPYSL4	NM_006426	TSS200	chr10:133998912-134001500	Island	high-CpG:133850325-133850472			10:133848411-133851458				480516
33947	cg23232844	CYP4V2	0.00702596	0.00179921	1.30165	1.30165	VE up vs PV	0.0565837	5.13285	0.0640698	0.898726	1	31695400	31695400	cg23232844	CYP4V2	cg23232844	31695400	CCCTACAAATAACTATAACCAACTTATACAATAACTTCRAATAAACRAAC	?		II			CACTAAAGAGGCCCTGCAGGTGGCTGTGGCCAACTTATGCAGTGGCTTCGAGTGAACGAA[CG]TAATTAGTAATTAAGCAAAGCGGGCATCCAGGACATTCAGTTTCATCTTCCTGGCACTTT	37	4	187112000	CGTTCGTTCACTCGAAGCCACTGCATAAGTTGGCCACAGCCACCTGCAGG	4	187348847	R					CYP4V2	NM_207352	TSS1500	chr4:187111939-187113286	N_Shore				4:187348835-187350635				409541
7174	cg07575624	RGS2	0.00703761	0.00797491	1.24886	1.24886	VE up vs PV	0.0126093	5.13107	0.00444472	0.0623689	1	39642400	39642400	cg07575624	RGS2	cg07575624	39642400	AACATCACCTTCCAATAACTATATAAACTAATAAAAACTCATCATACAAC	?		II			CCTCCTGCATTCAAAATGACATCAGAATCCTGCGGCTGAAGCGCGTCCCCAGCATTCATA[CG]TTGCATGATGAGTTCTCATCAGCTTACACAGCTACTGGAAGGTGATGCTCTTGCTGGTTC	37	1	192779000	CGTTGCATGATGAGTTCTCATCAGCTTACACAGCTACTGGAAGGTGATGC	1	191045246	F					RGS2	NM_002923	Body	chr1:192777632-192778198	S_Shore				1:191045145-191045247	1:192777241-192778773	Promoter_Associated		147730
41894	cg05565562	C1orf203	0.00734271	0.00266727	1.25305	1.25305	VE up vs PV	0.0481521	5.08562	0.049775	0.704693	1	15661500	15661500	cg05565562	C1orf203	cg05565562	15661500	TTAATCCTTTTAACAACCCTAAAACACCATCCTTATTCTAAAAAAACTTC	?		II			TATCATCTCATTTAATCCTTTTAACAACCCTGAAGCACCATCCTTATTCTAAAGGGACTT[CG]GACCTCTCTGCGGTCCACACTGTCCCCTGCTCGGTGCAGGAGTGTAGACTGGGACTGTTC	37	1	116961000	TAATCCTTTTAACAACCCTGAAGCACCATCCTTATTCTAAAGGGACTTCG	1	116762421	R					C1orf203;C1orf203;C1orf203;C1orf203;C1orf203	NR_024126;NR_027646;NR_024124;NR_024125;NR_027645	Body;Body;Body;Body;Body	chr1:116961182-116961542	N_Shore					1:116960708-116961848	Promoter_Associated		110252
12897	cg02819335	SYNPO2	0.00736048	0.00662586	1.34295	1.34295	VE up vs PV	0.0107623	5.08303	0.00305938	0.0433355	1	45804300	25618300	cg02819335	SYNPO2	cg02819335	45804300	TTAAATACAATAAAAAATACACACTCAACTTCAAACACCTACCAAAAACA	25618300	TTAAATACGATAAAAAATACGCACTCAACTTCGAACGCCTACCGAAAACG	I	C	Grn	GGGGCGGCGGCTGGGGCAGCGGCTGCAGCAGCGGCGGACGCTCTGCATTACCCAGTCTTG[CG]TCCTCGGCAGGCGCCCGAAGCTGAGTGCGCATCCTCTACCGCACCCAAGCTTCGTCTGTC	37	4	119810000	TTGGGTGCGGTAGAGGATGCGCACTCAGCTTCGGGCGCCTGCCGAGGACG	4	120029540	F					SYNPO2;SYNPO2;SYNPO2;SYNPO2;SYNPO2;SYNPO2	NM_133477;NM_001128934;NM_001128933;NM_001128934;NM_001128933;NM_133477	1stExon;5'UTR;5'UTR;1stExon;1stExon;5'UTR			low-CpG:120029348-120029583		TRUE	4:120029362-120029582	4:119810039-119810111	Unclassified_Cell_type_specific	TRUE	57324
34606	cg19845649	ERLIN1	0.00746839	0.00305123	1.26625	1.26625	VE up vs PV	0.00501945	5.06745	0.000554497	0.00787847	1	61696400	29724400	cg19845649	ERLIN1	cg19845649	61696400	CCACAACTAATAAAACAAAAAACACATAAAACAAAATTCTCCTAACCACA	29724400	CCGCGACTAATAAAACGAAAAACGCATAAAACAAAATTCTCCTAACCGCG	I	A	Red	CGTAGCCCCGGCCCGCGGCTAGTGAGACGGGGAGCGCATGGGACAAAATTCTCCTAGCCG[CG]GGCCGCGCAGGCTCCTTTGGAGGCAAGTCGCTTTCTGTACACTGCTGGTTAACTGCTTCG	37	10	101946000	CCGCGGCTAGTGAGACGGGGAGCGCATGGGACAAAATTCTCCTAGCCGCG	10	101935889	R					ERLIN1;ERLIN1	NM_006459;NM_001100626	TSS200;TSS200	chr10:101945571-101945907	Island				10:101935124-101936140	10:101945402-101946158	Promoter_Associated		357563
3467	ch.1.211138639F		0.00747026	0.00300243	1.22204	1.22204	VE up vs PV	0.0179351	5.06719	0.00705462	0.10024	1	57712400	57712400	ch.1.211138639F		ch.1.211138639F	57712400	TAATAACAAATTTCTCAAAATATAACTCTATCATAAAATCACACATTACT	?		II			TTTTCTGTATTTTGAGTGAAAGTTGTCTGTAATATGTCAAGCAAGAATGTTATAATTCTA[CA]GTAATGTGTGACTTCATGACAGAGCTACATTCTGAGAAATTTGTCATTAGGTGATTTCAT	36	1	213072000	CAGTAATGTGTGACTTCATGACAGAGCTACATTCTGAGAAATTTGTCATT	1	211138639	F																	482519
1254	cg02073558	ZNF501	0.00759076	0.00308598	1.23469	1.23469	VE up vs PV	0.0307071	5.05006	0.0207313	0.295571	1	70804400	70804400	cg02073558	ZNF501	cg02073558	70804400	CTATACTAAAAAACRCACRCCAAATAAAATCRCAAATTATTTCTAATACC	?		II			ATCCCGTTTCCCTGTGCTGGAAGACGCACGCCAGGTGGGGTCGCAGGTTGTTTCTGGTGC[CG]GCTTAACCGGCGCAGCACCGAAACCCGTAGCTGCGTGCGGGAAGGAACCACCGAGCGGAA	37	3	44771000	CGGCACCAGAAACAACCTGCGACCCCACCTGGCGTGCGTCTTCCAGCACA	3	44745977	R					ZNF501	NM_145044	TSS200	chr3:44770936-44771137	Island				3:44745958-44746321	3:44770775-44771394	Promoter_Associated	TRUE	42581
2661	cg02466918	C21orf63	0.00777908	0.00812876	0.78953	-1.26658	VE down vs PV	-0.00589152	5.02384	0.000954805	0.0136839	1	53648300	10606500	cg02466918	C21orf63	cg02466918	53648300	AACCACAAATACCCAACTATTTCCCAAATATAAAAAACACTCAAAATACA	10606500	AACCACGAATACCCGACTATTTCCCGAATATAAAAAACGCTCAAAATACG	I	C	Grn	CAGCGCGGGCAGGGCCACGGGTGCCCGGCTGTTTCCCGGGTGTGGAAGGCGCTCAAGGTG[CG]CGGCCCGGGGCGCGCTACTGGGGGCGCCCTCCGCGGTGGGCAGCGCGCCAGGGATCGGCC	37	21	33784800	GGCCACGGGTGCCCGGCTGTTTCCCGGGTGTGGAAGGCGCTCAAGGTGCG	21	32706640	R					C21orf63;C21orf63	NM_058187;NM_058187	5'UTR;1stExon	chr21:33783914-33785717	Island				21:32705786-32707588			TRUE	50222
2689	cg25513659	RPH3AL	0.00812097	0.00195275	1.23147	1.23147	VE up vs PV	0.0647572	4.97784	0.082702	1.19621	1	35633500	23663400	cg25513659	RPH3AL	cg25513659	35633500	ACCTATACAAAAATAAACTCCCAAAACCCATTTACAAAACCCTATAATCA	23663400	ACCTATACGAAAATAAACTCCCAAAACCCGTTTACGAAACCCTATAATCG	I	A	Red	TGAGTGACCAGTGGCTGGGGCCGGTCACATGACACCCCTCCAGCCGACTGTTCCCCGCCC[CG]ACTACAGGGTCCCGTAAACGGGCCTTGGGAGCTCATCCCCGTACAGGCTAGGAAGCAGTG	37	17	183931	GCCTGTACGGGGATGAGCTCCCAAGGCCCGTTTACGGGACCCTGTAGTCG	17	183931	F					RPH3AL	NM_006987	5'UTR	chr17:185075-185296	N_Shore				17:183892-184107	17:183900-184275	Unclassified_Cell_type_specific	TRUE	446410
4402	cg07521723	NSMCE1	0.00847874	0.00326108	1.22993	1.22993	VE up vs PV	0.00714956	4.93176	0.00111067	0.0162149	1	72768300	62600500	cg07521723	NSMCE1	cg07521723	72768300	CCAAAACAATAACACAAACAAAAAACCAAAAATACATCACTCAACAAACA	62600500	CCAAAACAATAACGCAAACGAAAAACCGAAAATACGTCACTCAACGAACG	I	A	Red	CTTTGAGGCGGGGCGAACGCGAACGCGGCGTTCCCATTGGTGGCCTGCGGCTTATTCGCC[CG]TCCGTTGAGTGACGCACTTCCGGTTCTCCGTTTGCGCCATTGCCCTGGTGGTTCCGCCTC	37	16	27280200	CCAGGGCAATGGCGCAAACGGAGAACCGGAAGTGCGTCACTCAACGGACG	16	27187651	F					NSMCE1	NM_145080	TSS200	chr16:27279886-27280243	Island				16:27187296-27187785	16:27279763-27280443	Promoter_Associated	TRUE	146680
12093	cg21229268	OLIG1	0.00849554	0.00211379	0.798886	-1.25174	VE down vs PV	-0.0176149	4.92965	0.0061565	0.0899188	1	19738400	14693400	cg21229268	OLIG1	cg21229268	19738400	ACAAAACAACAAATAACAAAACACAACCAATAAAAACACAAAACCAAACA	14693400	ACGAAACAACGAATAACGAAACGCAACCAATAAAAACGCGAAACCGAACG	I	C	Grn	AGCGGTGCCAGCCGCACCTCCGCGCGGCCCCGGCACAAGCAGCCAATGAACACGCGGCTG[CG]CCCGGCCTCGCGCCTCCATTGGCTGCGCCCCGCCACCCGCTGCCCCGCAGGTTCCCAAGC	37	21	34442400	CGCCCGGCCTCGCGCCTCCATTGGCTGCGCCCCGCCACCCGCTGCCCCGC	21	33364220	F					OLIG1	NM_138983	TSS200	chr21:34442206-34444543	Island		DMR		21:33364094-33365925	21:34442287-34442644	Unclassified_Cell_type_specific	TRUE	379134
115223	ch.2.4494704R	FAM124B	0.00927212	0.00635235	1.20317	1.20317	VE up vs PV	0.0185806	4.83624	0.00858548	0.127817	1	27627300	27627300	ch.2.4494704R	FAM124B	ch.2.4494704R	27627300	GAAATCAATAATTCTCAACCCTATTACAAATTACAATCATCCAAAAAACT	?		II			CCACCCCAGGGCAGTTTGATCCGAATCTCTGGGAACATCCAGGCCTAGGTAACTTTTTTA[CA]GCTTCTTGGATGACTGTAATCTGTAACAGGGTTGAGAATCACTGATCTCATAAAATCTCA	36	2	225266000	CAGCTTCTTGGATGACTGTAATCTGTAACAGGGTTGAGAATCACTGATCT	2	224973807	F					FAM124B;FAM124B	NM_001122779;NM_024785	Body;Body										484040
2966	cg13864794	SOSTDC1	0.00928581	0.00392855	1.20972	1.20972	VE up vs PV	0.0860604	4.83467	0.164382	2.44805	1	52735300	52735300	cg13864794	SOSTDC1	cg13864794	52735300	AACCAATCTCTTCAAATAAACAACRATATATTTTCRTTTAAATTAAACCC	?		II			TATTCTATATCAACGACAGACTCTCCTCTGCCATTTCCTTTCCTGAATCTAGTTAACATT[CG]GGTTTAATTTAAACGAAAATACATCGCTGTTCATTTGAAGAGACTGGCTTTCCCACAGTT	37	7	16505700	CGGGTTTAATTTAAACGAAAATACATCGCTGTTCATTTGAAGAGACTGGC	7	16472189	F					SOSTDC1	NM_015464	TSS200										256535
6903	cg20662725	ZNF257	0.00937658	0.00316031	1.25164	1.25164	VE up vs PV	0.0596978	4.82429	0.075236	1.12286	1	22730400	22730400	cg20662725	ZNF257	cg20662725	22730400	AACCCAACCCAAAAATATTTACATTTAACCTTATATATAAAATCATATAC	?		II			AGTAGCTGGGACTACAGGCGTGAGCCACCGCGCCCGGCCATATTATGTATTATGTATAAA[CG]CATATGACCTTACACACAAGGTTAAATGCAAATACCTTTGGGTTGGGCCTGGCTCAGCTC	37	19	22235000	CGCATATGACCTTACACACAAGGTTAAATGCAAATACCTTTGGGTTGGGC	19	22026862	F					ZNF257	NM_033468	TSS1500							19:22234990-22235741	Promoter_Associated_Cell_type_specific	TRUE	370085
1423	cg13731387	SP2	0.00966517	0.00253244	0.826382	-1.21009	VE down vs PV	-0.0155592	4.79195	0.00484434	0.0727872	1	23647400	53662400	cg13731387	SP2	cg13731387	23647400	TTAACAATTACTTAACAAACAATATCAAACTCTCAATAACAACAAAAACA	53662400	TTAACGATTACTTAACGAACGATATCAAACTCTCGATAACGACGAAAACG	I	A	Red	CGGGCTCCGGGATTGGCGGTTGCTTGGCGGGCGGTGTCAGGCTCTCGGTGGCGGCGGAGG[CG]GCGGAGGCCAGGGAGGAAGATGTCGTAATGAGCGGTGGGTCCCGGCCGCTGCCGGCGGGG	37	17	45973600	TTGGCGGTTGCTTGGCGGGCGGTGTCAGGCTCTCGGTGGCGGCGGAGGCG	17	43328623	R					SP2;SP2	NM_003110;NM_003110	5'UTR;1stExon	chr17:45973465-45974254	Island	high-CpG:43328549-43328645			17:43327736-43329233	17:45972785-45974766	Promoter_Associated		253935
5291	cg19511844	ORMDL3	0.00974237	0.00321507	1.21771	1.21771	VE up vs PV	0.0278109	4.78347	0.0162502	0.244596	1	37603300	37603300	cg19511844	ORMDL3	cg19511844	37603300	ACRTAACAATTCCAACTTTTACTTCTATACCCTTCAAATATATTTTATCC	?		II			AGAATTTTGGTGCGTAACAATTCCAACTTTTGCTTCTGTGCCCTTCAAGTGTATTTTATC[CG]TGCCCCAGTTTTGCAGATGAGGAGACTCGGACTTGTAAGTAACTTTCTGTAGGTCTTTGC	37	17	38084100	CGGATAAAATACACTTGAAGGGCACAGAAGCAAAAGTTGGAATTGTTACG	17	35337645	R				TRUE	ORMDL3	NM_139280	TSS1500	chr17:38083226-38084052	S_Shore					17:38083675-38084283	Promoter_Associated		351853
29251	cg02594345	JAKMIP3	0.00983534	0.0173585	0.802667	-1.24585	VE down vs PV	-0.0357704	4.77334	0.041586	0.627275	1	25735400	25735400	cg02594345	JAKMIP3	cg02594345	25735400	AAAAACAATACAAACACCAAACCTCRTAAAAAAAACRTAAACCATAAATC	?		II			TGCGGGCCGTGGAGGGCAGTGCAGGCACCAGGCCTCGTGGGGAGAGCGTGGGCCATGGGT[CG]GGGGTCCTCTTGCCGCCCCACCCTCCCTTACTGAGGCTCGGAGGGGAAGCCGCTGGAGGA	37	10	133956000	AGGGCAGTGCAGGCACCAGGCCTCGTGGGGAGAGCGTGGGCCATGGGTCG	10	133806173	R					JAKMIP3	NM_001105521	Body	chr10:133953845-133954279	S_Shore				10:133805905-133806264	10:133955560-133956612	Unclassified_Cell_type_specific	TRUE	52830
6502	cg26005578	RASSF10	0.00984595	0.00493937	0.830543	-1.20403	VE down vs PV	-0.00740619	4.77219	0.00126665	0.0191104	1	29761300	70693400	cg26005578	RASSF10	cg26005578	29761300	CTTTCCTTACATAAACACACAACAAAACAACAATTTAACAAAAAAAACCA	70693400	CTTTCCTTACGTAAACGCGCGACAAAACAACGATTTAACGAAAAAAACCG	I	A	Red	GGACCCTTGAATCTTTCCTTGCGTAGGCGCGCGGCAGAGCAGCGATTTGGCGAAAAGGGC[CG]AGACTCAGGATGCCTGCAATGCGAGCGAGGGGCGGACAGGGCGCACGGGGCGCGGCAAGG	37	11	13030700	CGGCCCTTTTCGCCAAATCGCTGCTCTGCCGCGCGCCTACGCAAGGAAAG	11	12987252	R					RASSF10	NM_001080521	TSS200	chr11:13030330-13032584	Island				11:12986885-12989383			TRUE	453846
6875	cg18721026	VWA5B2	0.0103011	0.00522254	1.2489	1.2489	VE up vs PV	0.00730665	4.72401	0.00123659	0.0188472	1	38712500	19658300	cg18721026	VWA5B2	cg18721026	38712500	TAAACAACAACAACATCCAACTAAAAAAACAATACAAACCAAACATAACA	19658300	TAAACGACAACGACGTCCAACTAAAAAAACAATACAAACCGAACATAACG	I	C	Grn	GGCGTCCCGTCACCCTGCGCCCAGCTTCCCCGGCCCGTTCCCGCAGGGCCGGCCTCCCGG[CG]CCATGCCCGGCCTGTACTGCCCCTCCAGCTGGACGCCGCTGCCGCTCACGGACTCCTGGG	37	3	183948000	TGAGCGGCAGCGGCGTCCAGCTGGAGGGGCAGTACAGGCCGGGCATGGCG	3	185431007	F					VWA5B2	NM_138345	TSS200	chr3:183947040-183948801	Island				3:185429789-185431495				339695
44173	ch.2.1302556R	PNPT1	0.01048	0.00575633	1.23587	1.23587	VE up vs PV	0.0398693	4.70567	0.0375437	0.574445	1	35700400	35700400	ch.2.1302556R	PNPT1	ch.2.1302556R	35700400	AAAAAACCACCTACTATAAAAAAACATTCTAAATCTAAAAAACAACAACT	?		II			TCAAAGAGGAAAGGCATCACATCTGTAGGAAAAGAAGAATTCAAAGGACTTTCAACTTTA[CA]GCTGCTGTTCCCTAGACCTAGAATGCTCTCTCATAGCAGGTGGTCTTCTTCTAACCCAAG	36	2	55898300	CAGCTGCTGTTCCCTAGACCTAGAATGCTCTCTCATAGCAGGTGGTCTTC	2	55751809	F					PNPT1	NM_033109	Body										483839
70933	cg22411068	ROPN1L	0.0105867	0.0026058	1.22152	1.22152	VE up vs PV	0.0166417	4.69488	0.00546193	0.0837634	1	48667400	48667400	cg22411068	ROPN1L	cg22411068	48667400	ATCTAAAATATTATCRAAATAACAATTAATCCRAATTTCTCCCRAAACCC	?		II			GGAACTGCAGGGTCTAGGGTGTTGTCGGAGTGGCAGTTGGTCCGAATTTCTCCCGAAGCC[CG]CGGAGGAGCGGGTAAGAGCCCCGCGAATCCGGCCCCAACCTCGGGAACGGGATGGGAGGC	37	5	10442100	TCTAGGGTGTTGTCGGAGTGGCAGTTGGTCCGAATTTCTCCCGAAGCCCG	5	10495103	R				TRUE	ROPN1L;ROPN1L	NM_031916;NM_031916	1stExon;5'UTR	chr5:10441605-10442512	Island			TRUE	5:10494575-10495512	5:10441041-10443001	Promoter_Associated		396392
11003	cg19926630		0.0106069	0.00528587	1.2255	1.2255	VE up vs PV	0.0135955	4.69285	0.00426533	0.0654408	1	30622300	46698400	cg19926630		cg19926630	30622300	AACTCAAACACACTAAACCCCAAAAAACCTAAAACTAATTAAACAAAACA	46698400	AACTCGAACACGCTAAACCCCAAAAAACCTAAAACTAATTAAACGAAACG	I	A	Red	TAATTTGGGCCAAGCTCGGACACGCTGAGCCCCAGGGAGCCTGGAACTGGTTGGGCGGGG[CG]GGGGGGGGGCGCAGGGCTTCCCGTCCCTCTTCCCCTCCCCTTCCCCTCCCCTTCCCCTCC	37	4	1401850	AGCTCGGACACGCTGAGCCCCAGGGAGCCTGGAACTGGTTGGGCGGGGCG	4	1391854	R								chr4:1402197-1402435	N_Shore				4:1391384-1391970				359018
7722	cg20386487		0.0113676	0.00479603	1.58518	1.58518	VE up vs PV	0.103107	4.61911	0.235985	3.67839	1	27759500	27759500	cg20386487		cg20386487	27759500	AAAAACTTTAAAAAACRCTTAATAACAAATTAAAACCTTTTCCTAAAACC	?		II			GCCTCGGGCTCCGCACACCCTTGGGTGATTACCCGGCCCCCACCTCCCTCCAAGCGACCT[CG]GCTCCAGGAAAAGGCTTTAATCTGCTATTAAGCGTTTTCCAAAGTTTCTTTCCAAAGGAG	37	15	96898000	CGGCTCCAGGAAAAGGCTTTAATCTGCTATTAAGCGTTTTCCAAAGTTTC	15	94699049	F								chr15:96897596-96898046	Island							TRUE	365965
3810	cg10496082	DUOX1	0.0114214	0.0274138	1.32031	1.32031	VE up vs PV	0.0117864	4.61408	0.00509198	0.0794574	1	33765300	74628500	cg10496082	DUOX1	cg10496082	33765300	ACAAAACAAAACACAATAAAACAAAATAAAATCTAACACCTAAAAAAACA	74628500	ACGAAACGAAACGCAATAAAACGAAATAAAATCTAACGCCTAAAAAAACG	I	C	Grn	GCGCCCCGGGAGCCCTCGCCGTCTCACCTCGCGCGCTGCCGTCCGCTGGAAGCACCTCCG[CG]CCTCCCCAGGCGCCAGACTCCATCCCGCCCCACTGCGCCCCGCCCCGTGGCTGAGCCGAG	37	15	45422100	ACGGGGCGGGGCGCAGTGGGGCGGGATGGAGTCTGGCGCCTGGGGAGGCG	15	43209375	F					DUOX1;DUOX1;DUOXA1	NM_175940;NM_017434;NM_144565	TSS200;TSS200;TSS200	chr15:45421236-45422394	Island				15:43208545-43209635	15:45421340-45422704	Unclassified	TRUE	199320
34323	ch.8.253600F	TNKS	0.0120098	0.00371604	1.20528	1.20528	VE up vs PV	0.0313348	4.56065	0.020303	0.320529	1	74675400	74675400	ch.8.253600F	TNKS	ch.8.253600F	74675400	CCTATCCAAAACATATTTTAATTACTTATACTAAAAAATATCCATTAACT	?		II			ATTAAACCCTCAAATTCCTAATATCACAATTTTTATAAGTTTTTTTAAATGTTTAAACTA[CA]GTCAATGGATATTTTCTAGCATAAGTAATTAAAATATGTTTTGGACAGGTACCATAGCCT	36	8	9570080	CAGTCAATGGATATTTTCTAGCATAAGTAATTAAAATATGTTTTGGACAG	8	9607484	F					TNKS	NM_003747	Body										485215
99176	cg22849321		0.0121427	0.00303865	1.22703	1.22703	VE up vs PV	0.0236095	4.54895	0.0110026	0.174148	1	64635400	64635400	cg22849321		cg22849321	64635400	CCAATATTTATTTACCATTTCTCTTCCCRCCAAAAACTATAATTAACTCC	?		II			TATCAATATTGCCAATATTTGTTTACCATTTCTCTTCCCGCCAAAAACTATAATTAACTC[CG]TATGGATAAAACTGTAACTACTTTATTTACTTTGTATTCCTAGCCCCAAGCCCAGTGCTT	37	6	113128000	CGGAGTTAATTATAGTTTTTGGCGGGAAGAGAAATGGTAAACAAATATTG	6	113234924	R												TRUE					403063
55830	cg06027949	SNX16	0.0123959	0.00331933	1.21801	1.21801	VE up vs PV	0.0147676	4.52701	0.00436642	0.0694459	1	59715400	59715400	cg06027949	SNX16	cg06027949	59715400	AAAATATCRATTTCCTACCACAAAATTACATTTATCTTCRCTACCTAAAC	?		II			AGTGATGTCACGGCATGGGCGCCCGCCCACCGGAGGAGCGACTGGAGTTGATCGGCTGGG[CG]CTCAGGTAGCGAAGATAAATGTAATCTTGTGGCAGGAAATCGACATTCTCTGCACTATCT	37	8	82754900	GAATGTCGATTTCCTGCCACAAGATTACATTTATCTTCGCTACCTGAGCG	8	82917455	F				TRUE	SNX16;SNX16;SNX16	NM_022133;NM_152837;NM_152836	TSS1500;TSS1500;TSS1500	chr8:82754054-82754476	S_Shore				8:82917329-82917456	8:82753536-82755490	Unclassified		118798
67758	cg04737131	HOXA2	0.0127452	0.00327172	1.24374	1.24374	VE up vs PV	0.0341826	4.49748	0.0231692	0.370915	1	36709400	33622400	cg04737131	HOXA2	cg04737131	36709400	ACTACAAACATCAAACTAAAATACTTAAATAATTTATAAAATACAAAACA	33622400	ACTACAAACGTCAAACTAAAATACTTAAATAATTTATAAAATACGAAACG	I	T	Red	CGGTGGCTGCCCTCTGCCTCCCCCGCACACTCCGCGCATTGTTTGGGACTGTCGGGAAGA[CG]CCTCGCACCTCACAAATCATTTAAGCACCTCAGTCTGACGCCTGCAGTCATTAACAAAGT	37	7	27142700	CGCCTCGCACCTCACAAATCATTTAAGCACCTCAGTCTGACGCCTGCAGT	7	27109233	F					HOXA2	NM_006735	TSS1500	chr7:27143181-27143479	N_Shore		CDMR		7:27109045-27109239	7:27141566-27143021	Unclassified_Cell_type_specific		94566
58914	cg04515200		0.0129732	0.0158081	1.21603	1.21603	VE up vs PV	0.0676512	4.47865	0.135548	2.17911	1	73672400	73672400	cg04515200		cg04515200	73672400	CTTACCTATTAAACCACAACRAATAAAACTCRCTCCRAATTTTTCTTTAC	?		II			CAGGTGAGAATAGCGTAGGTACAGGCCGCCAGGGAGGAAGAAACTTGGAACTTTCAAAGA[CG]TAAAGAAAAATTCGGAGCGAGTCTCACTCGCTGTGGTCCAACAGGCAAGTCCTGGCGGGT	37	5	135416000	TTGCCTGTTGGACCACAGCGAGTGAGACTCGCTCCGAATTTTTCTTTACG	5	135443661	F								chr5:135416204-135416475	N_Shore		RDMR		5:135443592-135443719	5:135415053-135416202	Unclassified_Cell_type_specific		90461
17105	cg24861747	SLC6A18	0.0131823	0.00392248	0.705424	-1.41759	VE down vs PV	-0.170163	4.46166	0.592865	9.56734	1	28663400	28663400	cg24861747	SLC6A18	cg24861747	28663400	ACCAAAAACRACACTATATTAATTACTATAACTTCTTCRTTAATCTCRAC	?		II			TGGATTCTTGCACCAAAAACGACACTGTATTAATTACTATGGCTTCTTCGTTAGTCTCGA[CG]CCTAGTAGTAGAGCAAGGCCTTTTTTTTTTATTCTTTGAACTTTTGCCAGCTGCTACTTT	37	5	1228210	CCAAAAACGACACTGTATTAATTACTATGGCTTCTTCGTTAGTCTCGACG	5	1281214	R					SLC6A18	NM_182632	Body	chr5:1226976-1227305	S_Shore			TRUE		5:1228095-1228296	Unclassified_Cell_type_specific	TRUE	436066
22646	cg17225407	RND2	0.0132903	0.00366667	0.810615	-1.23363	VE down vs PV	-0.0283543	4.45299	0.0161838	0.261675	1	47774300	43793300	cg17225407	RND2	cg17225407	47774300	CAAAATTCAAACAAAATTCTTAAAAATAAAATATAAACAACACAAACACA	43793300	CAAAATTCAAACGAAATTCTTAAAAATAAAATATAAACGACACAAACGCG	I	A	Red	AGCTCTTGTCCGCACTGGTACACCTGCGTGCACGCGTGGGTACACAGCAGGCCCGAGCTT[CG]CGCTTGTGCCGCTCATATTCTACCCCTAAGAACTTCGCTTGAACTCTGACCTGCCCTTAT	37	17	41177000	CGCGCTTGTGCCGCTCATATTCTACCCCTAAGAACTTCGCTTGAACTCTG	17	38430480	F					RND2	NM_005440	TSS1500	chr17:41176670-41176966	Island				17:38430218-38431006	17:41176389-41178069	Unclassified		315591
16919	ch.18.658499F	RPRD1A	0.0138633	0.00386606	1.23575	1.23575	VE up vs PV	0.0256398	4.40819	0.0132558	0.21651	1	68640400	68640400	ch.18.658499F	RPRD1A	ch.18.658499F	68640400	TTTAAAATAATAACTAAAATATTCACACCTTCAAAATTTAACAAAATCTT	?		II			TATTAGTAGGCTAATTAAACAGTATTTTGCATTTACATTATATAGGTCCGAACATTCCTA[CA]AGACTTTGCCAAACTCTGAAGGTGTGAATATTTTAGTCATCACTCCAAATCATTTTAACA	36	18	33592900	CAAGACTTTGCCAAACTCTGAAGGTGTGAATATTTTAGTCATCACTCCAA	18	31846863	F					RPRD1A	NM_018170	Body										483716
53782	cg20750843	CRKL	0.0140839	0.0138302	1.22978	1.22978	VE up vs PV	0.00458354	4.39143	0.0005859	0.00960615	1	41630400	16726400	cg20750843	CRKL	cg20750843	41630400	CAAAAAAAAACCACATTTCAAAAACCTACTTCTAAAAACAAAACATAACA	16726400	CGAAAAAAAACCGCGTTTCGAAAACCTACTTCTAAAAACAAAACGTAACG	I	T	Red	CCCCTAGGCTGGCCAGGTCGCCTCAGTGCCACGCCTCCCTGGCCCGCGATTCAGCCTGCA[CG]TTACGCTTTGTTCCCAGAAGCAGGTTTTCGAAACGCGGTTCCCTCTCGGCTCCAGCTGTT	37	22	21271400	CGAGAGGGAACCGCGTTTCGAAAACCTGCTTCTGGGAACAAAGCGTAACG	22	19601406	F					CRKL	NM_005207	TSS1500	chr22:21271363-21272616	Island				22:19601377-19602635	22:21270943-21272833	Promoter_Associated		371704
1513	cg03226844	RPH3AL	0.0141014	0.00407496	1.28695	1.28695	VE up vs PV	0.165005	4.39012	0.553271	9.07389	1	26761300	52619400	cg03226844	RPH3AL	cg03226844	26761300	TCCTACAACACTAATATTAACCTTCACACATAAATATCCTAAACACAACA	52619400	TCCTACAACGCTAATATTAACCTTCGCACGTAAATATCCTAAACACAACG	I	A	Red	AGGAAATGATGCAGGGTGAACAGTGGGAAGGAGGCGGCGGACGGAGGGGCTGGGGGAAGT[CG]CTGTGCCTAGGACACCCACGTGCGAAGGCCAACACCAGCGCTGCAGGACGCCAGTTGGTG	37	17	185102	CGCTGTGCCTAGGACACCCACGTGCGAAGGCCAACACCAGCGCTGCAGGA	17	185102	F					RPH3AL	NM_006987	5'UTR	chr17:185075-185296	Island			TRUE	17:184833-185339				65487
15700	cg04591034	COL23A1	0.0141672	0.0382175	0.799979	-1.25003	VE down vs PV	-0.0435262	4.38518	0.0748936	1.22967	1	54606400	32661300	cg04591034	COL23A1	cg04591034	54606400	CCAAACAAAAATACACCCCTTAAAATCTTCTCACAAATTCTTAACTACCA	32661300	CCAAACAAAAATACGCCCCTTAAAATCTTCTCACGAATTCTTAACTACCG	I	A	Red	GTCGAGATTGCGCCAAACAGAAATACGCCCCTTAGAATCTTCTCACGAGTTCTTAGCTGC[CG]GACTTCGGTGCGGGAAACAAAAATGGTAAGACTGTTTCTGGCCTGGAGAGGGCTTTTGAG	37	5	178018000	CGGCAGCTAAGAACTCGTGAGAAGATTCTAAGGGGCGTATTTCTGTTTGG	5	177950543	R					COL23A1	NM_173465	TSS1500	chr5:178016558-178017670	S_Shore		RDMR	TRUE	5:177950416-177950556	5:178016524-178018441	Promoter_Associated	TRUE	91971
87283	cg26064774		0.0142043	0.0102276	1.2135	1.2135	VE up vs PV	0.0564808	4.38241	0.0814257	1.33777	1	35755400	33781300	cg26064774		cg26064774	35755400	CAAAAACTTAACAAAAAAACCTAAATACCAAAAAACAACAAAACTCCCCA	33781300	CGAAAACTTAACGAAAAAACCTAAATACCAAAAAACGACGAAACTCCCCG	I	A	Red	TGTCGCCTCCTGAGGGCGCGCGCCTCGTGACAGGGGCCTTGACCTGGTAAAGCCAGAGCT[CG]GGGAGCTCCGCCGTCTCCTGGCACCCAGGTCTCCTCGCCAAGCCTCCGCGGGCCTCCTCC	37	4	6666010	CGGGGAGCTCCGCCGTCTCCTGGCACCCAGGTCTCCTCGCCAAGCCTCCG	4	6716910	F								chr4:6665671-6666089	Island				4:6716573-6716961	4:6665715-6666116	Unclassified_Cell_type_specific		454766
16750	cg25534226	JAKMIP3	0.0142176	0.00715976	0.784606	-1.27452	VE down vs PV	-0.0334942	4.38141	0.0260463	0.42802	1	17606300	65606300	cg25534226	JAKMIP3	cg25534226	17606300	CTAACTCACCTTAACATCATCCCCCAAAAAAAACCTCAATATAACTAACA	65606300	CTAACTCACCTTAACGTCGTCCCCCAAAAAAAACCTCAATATAACTAACG	I	A	Red	CCGCCCACTTCCCTGGCTCACCTTAGCGTCGTCCCCCAGGAAAGGCCTCAGTGTGGCTGG[CG]GGTGCCCTCTGCGGGCCGTGGAGGGCAGTGCAGGCACCAGGCCTCGTGGGGAGAGCGTGG	37	10	133956000	CTGGCTCACCTTAGCGTCGTCCCCCAGGAAAGGCCTCAGTGTGGCTGGCG	10	133806102	R					JAKMIP3	NM_001105521	Body	chr10:133953845-133954279	S_Shore				10:133805905-133806264	10:133955560-133956612	Unclassified_Cell_type_specific	TRUE	446681
5650	ch.3.76029796F		0.014318	0.0060441	1.22922	1.22922	VE up vs PV	0.0224225	4.37395	0.01117	0.18387	1	40614400	40614400	ch.3.76029796F		ch.3.76029796F	40614400	TCTATAAAACTAATCAAAAAAACTACATTTAAATTCTTCTTCCTATTACT	?		II			GAAAGGTCAGAGACTGTGTTCTGAATCTTATGGTAGAGACAGGAGGCATTCTATTGCATA[CA]GTAACAGGAAGAAGAATCCAAATGCAGCTTTTTTGACCAGCTTTACAGAGTTCAGCCAAA	36	3	75947100	CAGTAACAGGAAGAAGAATCCAAATGCAGCTTTTTTGACCAGCTTTACAG	3	76029796	F																	484417
78572	cg26795730	AVPR1B	0.0145723	0.0332264	0.832155	-1.2017	VE down vs PV	-0.0125111	4.35528	0.00581706	0.0961658	1	74759400	62786300	cg26795730	AVPR1B	cg26795730	74759400	AATACACAAAAAAACTTATCTACCTACCTACAAATCAATATATCCTACCA	62786300	AATACGCAAAAAAACTTATCTACCTACCTACGAATCGATATATCCTACCG	I	A	Red	AGTTCCAGGGTGAGTGCGCAGAGGAGCTTATCTGCCTGCCTGCGGGTCGGTGTGTCCTGC[CG]GCTGCTGGGCGCTGGCCTGCGTCGCCTGCTTGTCTCGCTCCCTGTCCCTCGTCCGCTACC	37	1	206224000	AGTGCGCAGAGGAGCTTATCTGCCTGCCTGCGGGTCGGTGTGTCCTGCCG	1	204390342	R					AVPR1B	NM_000707	TSS1500	chr1:206223537-206224028	Island			TRUE	1:204389847-204390651	1:206223680-206224049	Unclassified_Cell_type_specific	TRUE	467419
8323	cg13687825	SPAG1	0.0146609	0.0212372	0.438549	-2.28025	VE down vs PV	-0.0206241	4.34885	0.0134484	0.222652	1	19605400	30764500	cg13687825	SPAG1	cg13687825	19605400	CCAATCAACTTCTTCTAAATATTACCCATAACACACAACTAAACAACACA	30764500	CCAATCAACTTCTTCTAAATATTACCCATAACGCACGACTAAACGACGCG	I	C	Grn	CAAACCCTCACTTCCCGCATCCACTTCCTCACAGAGCCCGCGGAGCCGGCGGGAGCCGCG[CG]CGCCGCCCAGCCGTGCGTCATGGGCAACATCCAGAAGAAGCTGACTGGCAAAGCCGAAGG	37	8	101225000	CGCGCCGCCCAGCCGTGCGTCATGGGCAACATCCAGAAGAAGCTGACTGG	8	101294520	F					SPAG1;SPAG1	NM_003114;NM_172218	Body;Body	chr8:101225077-101225879	Island	high-CpG:101294424-101294557			8:101294229-101295152	8:101224788-101226233	Promoter_Associated		253004
8718	cg16355305		0.0148008	0.0188831	1.24139	1.24139	VE up vs PV	0.051088	4.33878	0.0792082	1.31442	1	20617300	20617300	cg16355305		cg16355305	20617300	ACTACAAAAATTCCCTATATATCTAACCAATATACTCTTCTAACTTTTCC	?		II			ACTAACCCCTGCTGGGTTTCACTATGAGAAGGCAATCGGCATGATGCCCAGCAGGTGCCC[CG]GAAAAGTCAGAAGAGCATATTGGTCAGACATACAGGGAATCCTTGTAGTGTGGCAAGAAT	37	12	65220200	CTACAAGGATTCCCTGTATGTCTGACCAATATGCTCTTCTGACTTTTCCG	12	63506419	F								chr12:65218245-65219143	S_Shore		CDMR		12:63506395-63506646	12:65219869-65220335	Unclassified	TRUE	300721
133418	cg19717586	NTM	0.0149055	0.0333915	0.816648	-1.22452	VE down vs PV	-0.0237876	4.33131	0.020953	0.348305	1	50600400	10644300	cg19717586	NTM	cg19717586	50600400	ATAAATAAAATACAAAACAAACACAAAAACTAAACAATAAACCCACAACA	10644300	ATAAATAAAATACGAAACGAACGCGAAAACTAAACGATAAACCCGCGACG	I	A	Red	GGGGAGGAATATTAGACTCGGAGGAGTCTGCGCGCTTTTCTCCTCCCCGCGCCTCCCGGT[CG]CCGCGGGTTCACCGCTCAGTCCCCGCGCTCGCTCCGCACCCCACCCACTTCCTGTGCTCG	37	11	131781000	CGCCGCGGGTTCACCGCTCAGTCCCCGCGCTCGCTCCGCACCCCACCCAC	11	131286467	F					NTM;NTM;NTM;NTM;NTM;NTM;NTM	NM_001144058;NM_016522;NM_001144059;NM_001144058;NM_001048209;NM_001144059;NM_016522	1stExon;5'UTR;5'UTR;5'UTR;Body;1stExon;1stExon	chr11:131780328-131781532	Island		DMR		11:131285539-131286860	11:131780902-131782451	Unclassified_Cell_type_specific	TRUE	355276
90645	cg06318935		0.0150736	0.00930968	1.22883	1.22883	VE up vs PV	0.126448	4.31941	0.39205	6.53505	1	61799500	61799500	cg06318935		cg06318935	61799500	AACRTTCCCATAATAACCCTAAAAATCAACAAACAAAAACATCAACCRTC	?		II			GCACCTGTGGTGGCGTTCCCATGGTAACCCTGGGGGTCAGCAGGCAGGGGCATCAGCCGT[CG]CTGGGAGGCTGCAGCAGGAGACAGGGCGGTGCCAGCCAGGTTGCTCCACGCCACCAATCT	37	4	8253470	GCGTTCCCATGGTAACCCTGGGGGTCAGCAGGCAGGGGCATCAGCCGTCG	4	8304370	R													4:8304367-8304608				123698
8480	cg20270320	SPAG1	0.0151667	0.0242048	0.775632	-1.28927	VE down vs PV	-0.0273996	4.31289	0.0246128	0.410889	1	37694500	37694500	cg20270320	SPAG1	cg20270320	37694500	CACTACAATCCTACAAACTAATCATACAAAACTCCACRAAACTACTACCC	?		II			ATGTTCCCGGCCAGGCACGTTTGCCTCCGTCCCCGCCGGGTTTTCCCTTGGTGGCTGTTG[CG]GGTAGCAGCTCCGTGGAGTTCTGCATGATCAGTCTGCAGGACTGCAGTGCCACCCCACCG	37	8	101226000	CGGGTAGCAGCTCCGTGGAGTTCTGCATGATCAGTCTGCAGGACTGCAGT	8	101295078	F					SPAG1;SPAG1	NM_003114;NM_172218	Body;Body	chr8:101225077-101225879	S_Shore				8:101294229-101295152	8:101224788-101226233	Promoter_Associated		364217
17373	cg01783736	ANKRD20B	0.0152545	0.0208438	0.813034	-1.22996	VE down vs PV	-0.125252	4.30677	0.488152	8.16086	1	20708300	20708300	cg01783736	ANKRD20B	cg01783736	20708300	AAACACAAATCATATATAAAATTATAAATCRACCAAACAATACTAAATTC	?		II			ACCTCTAGGTGAAACACAGGTCATGTGTAAAGTTGTAGGTCGGCCAAGCAGTGCTGGATT[CG]ACACATCTTCTCACCTTCTCTTTCCAGCCACCCTCCAAGGTGCCCTGACTCACCTTCTCT	37	2	95454700	AACACAGGTCATGTGTAAAGTTGTAGGTCGGCCAAGCAGTGCTGGATTCG	2	94818468	R					ANKRD20B	NR_003366	Body										36519
29810	cg16146177		0.0154669	0.00940845	1.21366	1.21366	VE up vs PV	0.00751026	4.29212	0.0013782	0.0231193	1	11752300	33731400	cg16146177		cg16146177	11752300	CCTTAATAATCACACAAACAAAACTCAACAAAAAATCACTACAAAAATCA	33731400	CCTTAATAATCGCGCGAACAAAACTCGACAAAAAATCGCTACAAAAATCG	I	C	Grn	GAGGCCGCGTCTCCTTAGTAATCGCGCGGGCAGGGCTCGGCAAGGGGTCGCTGCAAGGGT[CG]CGCTCACCCGCCCCGGGTTTGGGCGCTGGGGGTGGGGAAGGGAGAGAAGGTTCGAACAGT	37	4	41883600	CCTTAGTAATCGCGCGGGCAGGGCTCGGCAAGGGGTCGCTGCAAGGGTCG	4	41578365	R								chr4:41883492-41884570	Island			TRUE	4:41578132-41579298	4:41883540-41884167	Unclassified_Cell_type_specific	TRUE	297123
25348	cg00423443	CDH13	0.0154764	0.00501171	0.802011	-1.24687	VE down vs PV	-0.0455179	4.29147	0.0431724	0.724323	1	47707400	47707400	cg00423443	CDH13	cg00423443	47707400	AACATCCCATTTACTTCTTTAAACTATTAAAACTCAACCTCACAAATCAC	?		II			CCGCCAGTCCCCCGTGCAATTCCATTCTCTGGAAAAGTGGAATCAGCTGGCATTGCCCAG[CG]TGATTTGTGAGGCTGAGCCCCAACAGTCCAAAGAAGCAAATGGGATGCCACCTCCGCGGG	37	16	82660400	GCATCCCATTTGCTTCTTTGGACTGTTGGGGCTCAGCCTCACAAATCACG	16	81217877	F					CDH13	NM_001257	TSS1500	chr16:82660651-82661813	N_Shore							TRUE	8984
27524	cg00392242	ARRDC4	0.0155262	0.0264172	1.33707	1.33707	VE up vs PV	0.0159935	4.28807	0.00859844	0.144375	1	54601500	21721400	cg00392242	ARRDC4	cg00392242	54601500	TACAACAAATCAACAAAAAACAAAACTCACAACTAACCAATAACCACCCA	21721400	TACAACAAATCAACAAAAAACAAAACTCGCAACTAACCAATAACCGCCCG	I	C	Grn	TCAGTGACCATCTACAACAAATCAGCAAGAAGCAGGGCTCGCAGCTGACCAATGGCCGCC[CG]CCGGGGGTGGGCTGTCCCGGCCCTTTTCCAGGCCCAACTGGGTTTGTTAAAGCGACAGGC	37	15	98503900	TACAACAAATCAGCAAGAAGCAGGGCTCGCAGCTGACCAATGGCCGCCCG	15	96304882	R					ARRDC4	NM_183376	TSS200	chr15:98503534-98504649	Island				15:96304508-96305673	15:98503293-98504575	Unclassified_Cell_type_specific		8276
69658	cg02870584	DKFZp761E198	0.0156219	0.00679414	1.20263	1.20263	VE up vs PV	0.00773899	4.28156	0.00134092	0.0225494	1	40639500	36641400	cg02870584	DKFZp761E198	cg02870584	40639500	CCCTACAAAACAACACAAAAAACACATAAAAACCTACCTTAATCTATTCA	36641400	CCCTACGAAACGACGCAAAAAACGCGTAAAAACCTACCTTAATCTATTCG	I	C	Grn	GGGCTGGGGTGACCCTGCGGAACGGCGCAGGGGACGCGTGGGGGCCTACCTTGGTCTGTT[CG]CTCAGCTTCTCACTTCTCAGGTCGCTCAGCAGGTCGCGACCCAAATCCTCCCCCTCGGGA	37	11	65547900	CCCTGCGGAACGGCGCAGGGGACGCGTGGGGGCCTACCTTGGTCTGTTCG	11	65304500	R					DKFZp761E198	NM_138368	TSS200	chr11:65547499-65549261	Island				11:65303730-65305801	11:65546869-65548018	Promoter_Associated		58334
5325	cg07518837	SPAG1	0.0158234	0.0339878	0.630415	-1.58626	VE down vs PV	-0.0365275	4.26797	0.0490171	0.82691	1	20676500	20676500	cg07518837	SPAG1	cg07518837	20676500	RATTTTCAACCACAAACCCTTCAACRCTTAAACAATTAAAAACAAAATAC	?		II			TCTGAGATGCCGGTTTTCAGCCACAGGCCCTTCAGCGCTTAAACAGTTAGAGACAGGGTA[CG]TTTCTGGCCGAAACCCGGGAGCCGAGTCCTCAGGAAGCCGCAGGGGGCCTCGAGGGAGCG	37	8	101225000	CGTACCCTGTCTCTAACTGTTTAAGCGCTGAAGGGCCTGTGGCTGAAAAC	8	101294254	R					SPAG1;SPAG1	NM_003114;NM_172218	Body;Body	chr8:101225077-101225879	Island				8:101294229-101295152	8:101224788-101226233	Promoter_Associated		146635
128064	cg08601038		0.0158519	0.00436223	1.23093	1.23093	VE up vs PV	0.0694651	4.26607	0.0967767	1.63334	1	36690400	36690400	cg08601038		cg08601038	36690400	CAAACCTATACRTATACCCTAAACCTAAAAATTTTTAAAAAATACTAATC	?		II			TATCTATATAACAAACCTGTACGTGTACCCTGAACCTAAAAGTTTTTAAAAAGTACTGAT[CG]GCCGGGCGCGGTGGCTCACTCCTGTAATCCCAGCATTTTGGGAAGCCGAGGCGGGCGGAT	37	7	100896000	AAACCTGTACGTGTACCCTGAACCTAAAAGTTTTTAAAAAGTACTGATCG	7	100682719	R								chr7:100895202-100895805	S_Shore					7:100895109-100896034	Promoter_Associated		166336
9354	cg18319029	ADCYAP1	0.0163422	0.0257048	0.665844	-1.50185	VE down vs PV	-0.0443313	4.23381	0.0645965	1.09852	1	12701400	73715500	cg18319029	ADCYAP1	cg18319029	12701400	AACATCACCATCTAACATTAATATCTAAACAAAAACCACAAAAACCAACA	73715500	AACATCGCCGTCTAACGTTAATATCTAAACAAAAACCGCAAAAACCAACG	I	A	Red	AAACTTTTGAGCAGAACACGAGCCTCGGCAAACGAGTCCCGCAGCTCCTCCTGCTGCTCC[CG]CTGGTTCCTGCGGCTTCTGCTCAGACACCAACGCCAGACGGCGATGCCTCTCGGGTGGTG	37	18	904920	GGCATCGCCGTCTGGCGTTGGTGTCTGAGCAGAAGCCGCAGGAACCAGCG	18	894920	F					ADCYAP1;ADCYAP1	NM_001117;NM_001099733	TSS1500;TSS200	chr18:904578-909574	Island				18:894523-895157				333224
7570	cg18391209	CAPN8	0.0164208	0.00424228	1.40507	1.40507	VE up vs PV	0.184643	4.22873	0.673465	11.4667	1	15607400	15607400	cg18391209	CAPN8	cg18391209	15607400	CCTAAATACTTAATACCAAAACCCAAATACCCTAACCTAACACCAACCTC	?		II			CCAGAACGACCCCCCTGCCTGAGTGTCGTCCCGGCAGGATTCACACAAGGACACAGGTTA[CG]AGGTTGGTGCCAGGCCAGGGCACCTGGGTCCTGGCATCAAGTACCCAGGAGCAGAGGCTC	37	1	223748000	CGAGGTTGGTGCCAGGCCAGGGCACCTGGGTCCTGGCATCAAGTACCCAG	1	221814293	F					CAPN8	NM_001143962	Body	chr1:223741965-223744525	S_Shelf								334338
25534	ch.9.106041185R		0.0168155	0.00568601	1.21176	1.21176	VE up vs PV	0.0128883	4.20359	0.00349427	0.0598506	1	16770400	16770400	ch.9.106041185R		ch.9.106041185R	16770400	TATACTAACACCAATACATAATACTACCATTACCTTAATTTATAAAATCT	?		II			GTGCTGAGCAGCAGGTGAATCTGAGGAATCCTGTGGTTGAGATGACCAGATGCAGCAATA[CA]GACCCTACAAACCAAGGCAATGGCAGCACCATGCACTGGTGCTAGCACATGCCCATATGC	36	9	107001000	CAGACCCTACAAACCAAGGCAATGGCAGCACCATGCACTGGTGCTAGCAC	9	106041185	F																	485295
13103	cg00791851		0.0168542	0.00939197	1.20545	1.20545	VE up vs PV	0.106333	4.20115	0.270292	4.6323	1	74689400	74689400	cg00791851		cg00791851	74689400	CCCAATTCTATTCTCCAACATTTCATTATCAACCACRACCAAAATACCCC	?		II			GCAACTCATTCCCCAGTTCTGTTCTCCAGCATTTCATTGTCAGCCACGGCCAGGGTACCC[CG]CCGCCTCTCACTTCCATCACACAGCCAGCCCCAGGCAGACTGTTTTTAAAAACATAAGCC	37	1	76518900	CCAGTTCTGTTCTCCAGCATTTCATTGTCAGCCACGGCCAGGGTACCCCG	1	76291484	R												TRUE					16727
2943	cg19767562	TFR2	0.0170083	0.00620142	0.791947	-1.26271	VE down vs PV	-0.0135703	4.19152	0.00394552	0.0677742	1	22608400	11616400	cg19767562	TFR2	cg19767562	22608400	AAAACTACATCCAAACAACAAAAAAACTACAACAAAAAATCTACAACTCA	11616400	AAAACTACATCCGAACGACGAAAAAACTACGACAAAAAATCTACAACTCG	I	A	Red	GGGCCTCACCCGCATTATGCGCACGTTGTACATGCGTGTCAGTCGCTCGTCTCTCTCCTC[CG]AGCTGTAGATCTCCTGCCGCAGCTTTTCCGCCGCCCGGATGTAGTCCCCCCGCGCCGAGT	37	7	100224000	GGGACTACATCCGGGCGGCGGAAAAGCTGCGGCAGGAGATCTACAGCTCG	7	100062373	F					TFR2	NM_003227	Body	chr7:100224270-100224558	Island			TRUE	7:100062207-100062459	7:100223811-100225243	Unclassified		356256
2796	cg24505618	DUOX1	0.0170676	0.0152063	1.23145	1.23145	VE up vs PV	0.0279576	4.18784	0.0213904	0.367757	1	68746400	50610400	cg24505618	DUOX1	cg24505618	68746400	AATCTAACACCTAAAAAAACACAAAAATACTTCCAACAAACAACAACACA	50610400	AATCTAACGCCTAAAAAAACGCGAAAATACTTCCAACGAACGACAACGCG	I	C	Grn	CCTTCGGCACCGACGGAACATCTCTACCTGCGCCCCGGGAGCCCTCGCCGTCTCACCTCG[CG]CGCTGCCGTCCGCTGGAAGCACCTCCGCGCCTCCCCAGGCGCCAGACTCCATCCCGCCCC	37	15	45422100	CGCGCTGCCGTCCGCTGGAAGCACCTCCGCGCCTCCCCAGGCGCCAGACT	15	43209346	F					DUOX1;DUOX1;DUOXA1;DUOXA1	NM_175940;NM_017434;NM_144565;NM_144565	TSS200;TSS200;1stExon;5'UTR	chr15:45421236-45422394	Island			TRUE	15:43208545-43209635	15:45421340-45422704	Unclassified	TRUE	430070
17009	cg00402366	LRRIQ3	0.0172807	0.0225104	1.26397	1.26397	VE up vs PV	0.0135931	4.17471	0.00571915	0.0986365	1	41717500	41717500	cg00402366	LRRIQ3	cg00402366	41717500	CCTTATAAATTAAAAACAAATAACCCAACCCCAACACAATCAAACAAATC	?		II			GGGCTGCAAGCCCTTATGAGTTGGAGACAAGTGGCCCAGCCCCAACACAGTCAGACAAAT[CG]CTGGGCGGCCATCTGCTCCTGAGACCGTTGCTAGAGAAACAAGACAACATCCAAGTTCTC	37	1	74663800	CTTATGAGTTGGAGACAAGTGGCCCAGCCCCAACACAGTCAGACAAATCG	1	74436338	R				TRUE	LRRIQ3;TNNI3K;FPGT;LRRIQ3	NM_001105659;NM_001112808;NM_003838;NM_001105659	1stExon;TSS200;TSS200;5'UTR	chr1:74663826-74664035	N_Shore			TRUE	1:74436210-74436650	1:74663148-74664527	Promoter_Associated		8516
23624	cg16655905	SPINT2	0.0176804	0.0419349	0.819008	-1.22099	VE down vs PV	-0.00573317	4.15052	0.00127735	0.0221584	1	34603500	21617400	cg16655905	SPINT2	cg16655905	34603500	AATATCACAAACAACAAAAACACAAATAAAAAACAAACCCAAACATCACA	21617400	AATATCGCAAACGACGAAAACGCGAATAAAAAACAAACCCAAACATCGCG	I	C	Grn	TGAGGGCCGTTGAGTGTCGCAGGCGGCGAGGGCGCGAGTGAGGAGCAGACCCAGGCATCG[CG]CGCCGAGAAGGCCGGGCGTCCCCACACTGAAGGTCCGGAAAGGCGACTTCCGGGGGCTTT	37	19	38755300	AGTGTCGCAGGCGGCGAGGGCGCGAGTGAGGAGCAGACCCAGGCATCGCG	19	43447170	R					SPINT2;SPINT2;SPINT2;SPINT2	NM_001166103;NM_021102;NM_021102;NM_001166103	5'UTR;1stExon;5'UTR;1stExon	chr19:38754846-38755699	Island	high-CpG:43447052-43447389			19:43446724-43447683			TRUE	306255
5177	cg16956665	STT3A	0.0180257	0.00678048	1.25001	1.25001	VE up vs PV	0.162344	4.13007	0.568908	9.91785	1	24709500	24709500	cg16956665	STT3A	cg16956665	24709500	ACCTCTTTACTACTAAAAAAAATATCTCCCTAAACRAAACRTTTCTACTC	?		II			GAATATTTATTGCCTCTTTGCTGCTAGGAAAAATATCTCCCTGGACGGGGCGTTTCTACT[CG]CTGCTGGATCCCTCTTATGCTAAGAACAACATCCCCATCATTGCTTCTGTGTCTGAGCAT	37	11	125479000	CCTCTTTGCTGCTAGGAAAAATATCTCCCTGGACGGGGCGTTTCTACTCG	11	124984572	R					STT3A	NM_152713	Body			low-CpG:124984559-124984573							311171
88482	cg03733263	KIAA1967	0.0182483	0.0144627	1.21577	1.21577	VE up vs PV	0.0264106	4.11709	0.0184831	0.323234	1	44707500	19616300	cg03733263	KIAA1967	cg03733263	44707500	ATTTTTAAACAAAAAAATATCATCAAAACTCTCTCAAACCCCTCACCCCA	19616300	ATTTTTAAACGAAAAAATATCATCGAAACTCTCTCGAACCCCTCACCCCG	I	C	Grn	GTTTTGGCGGATGTTTTTGAACGAAGGAATGTCATCGGGGCTCTCTCGAGCCCCTCACCC[CG]CCAGCTACTCTGGGGGTGGCGTGGCATAGTGAGAGGAGCGCTAAGTTGTTGGGAGGCCTG	37	8	22462900	CGGGGTGAGGGGCTCGAGAGAGCCCCGATGACATTCCTTCGTTCAAAAAC	8	22518812	R					KIAA1967;KIAA1967;KIAA1967	NM_021174;NM_199205;NM_021174	5'UTR;5'UTR;1stExon	chr8:22462092-22462868	Island				8:22518038-22518813	8:22461625-22463338	Promoter_Associated		75446
62114	cg27434509	EVC2	0.0184653	0.0280759	0.7511	-1.33138	VE down vs PV	-0.0215882	4.10459	0.0153285	0.268881	1	48770400	32611400	cg27434509	EVC2	cg27434509	48770400	CAAACCCCAAATACAAATATTTATTCCAAAAAACTTTCAACAACAACTCA	32611400	CAAACCCCAAATACGAATATTTATTCCAAAAAACTTTCGACGACGACTCG	I	C	Grn	CCGCCGAGTCGCTGGAGCTTCCGGACCCCAGGCCCGCCCCGCCGCCGAGCATGCTCAGTG[CG]AGCCGCCGCCGAAAGTTTTCTGGAACAAACACCCGCATCTGGGGCTTGGCGGGCCAGGAG	37	4	5710340	CAAGCCCCAGATGCGGGTGTTTGTTCCAGAAAACTTTCGGCGGCGGCTCG	4	5761238	F					EVC2;EVC2	NM_001166136;NM_147127	5'UTR;TSS200	chr4:5709985-5710495	Island				4:5760580-5761580			TRUE	478507
4246	cg26390041		0.018548	0.00917114	0.734043	-1.36232	VE down vs PV	-0.0402498	4.09987	0.0375521	0.659472	1	49752400	49752400	cg26390041		cg26390041	49752400	TCRATAAAACTAATTTAAAAATCCTAATCAAAAAACTCTCAAAACTTCCC	?		II			CAAGTCAGCTGTCATCAGAGAACAAAGAATCCCCCAGAGCCGCTCAAGTTGTGTCACACC[CG]GGAAGCCCTGAGAGCTCCCTGATTAGGATTTCTAAATCAGCCCCATCGAGGCCTGAAGAA	37	17	70201700	CGATGGGGCTGATTTAGAAATCCTAATCAGGGAGCTCTCAGGGCTTCCCG	17	67713261	F												TRUE					460543
68409	cg18479299		0.0185971	0.0413363	1.28702	1.28702	VE up vs PV	0.0567896	4.09708	0.122983	2.16124	1	11732500	11732500	cg18479299		cg18479299	11732500	CACTTACCTCRATCTAAACTTCTCTAAAACTACRAAAAATAATCATATCC	?		II			CTGTGAGGCTTCACTTACCTCGGTCTGGGCTTCTCTGAGGCTGCGAGAGATGGTCATGTC[CG]GATCTCAACTGGGCCGGGTGAGGGCTGAGGACCTGAGGAGTCCACTGTGGGGATGGAGAG	37	3	125710000	CGGACATGACCATCTCTCGCAGCCTCAGAGAAGCCCAGACCGAGGTAAGT	3	127192213	R								chr3:125709066-125709452	S_Shore				3:127191782-127192493	3:125708995-125709926	Promoter_Associated_Cell_type_specific	TRUE	335912
69544	ch.11.1854895F	TMEM135	0.0186561	0.00834962	1.22754	1.22754	VE up vs PV	0.0221981	4.09373	0.0111233	0.195635	1	73797400	73797400	ch.11.1854895F	TMEM135	ch.11.1854895F	73797400	CACCAATCCTTTAATTTTAATCATTCTAATAATCCAAAAATTTAAATATT	?		II			TTTGTAAGTGTCATAGTATCTAAATTTTTGTGGTTCTCTGTTTGATTATATCAATGACTA[CA]ATACTTAAACTTTTGGATTATTAGAATGACTAAAATCAAAGGATTGGTGAATGTTATAAC	36	11	86784500	ACCAATCCTTTGATTTTAGTCATTCTAATAATCCAAAAGTTTAAGTATAC	11	86462105	F					TMEM135;TMEM135;TMEM135	NR_033149;NM_022918;NM_001168724	Body;Body;Body										482950
2128	cg05368731	NBR1	0.0187043	0.00608135	0.785005	-1.27388	VE down vs PV	-0.0347478	4.091	0.0251275	0.442234	1	70640400	70640400	cg05368731	NBR1	cg05368731	70640400	AATAAATCTAACATAACRAATAAAAACAATAACTAATCCCCTATTTCTCC	?		II			ATCAATGGCGTGGTCGTTTTGAGGGACAAGTGGTGAGAGCCAATCATCTTGGCGAACACT[CG]GAGAAACAGGGGACTAGTTACTGTCTTTATCCGCCATGTTAGATTCACCCCACAGGGATA	37	17	41323200	CGGAGAAACAGGGGACTAGTTACTGTCTTTATCCGCCATGTTAGATTCAC	17	38576715	F					NBR1;NBR1;NBR1	NM_031858;NM_031862;NM_005899	5'UTR;5'UTR;TSS200	chr17:41322972-41323363	Island				17:38576441-38577089	17:41322021-41324107	Promoter_Associated		106777
15812	cg21389743	CLDN11	0.0192376	0.0382963	1.26827	1.26827	VE up vs PV	0.0155496	4.0613	0.00885966	0.157067	1	35708500	74780500	cg21389743	CLDN11	cg21389743	35708500	AAATTATTTTACTTTACATCACCAAACTACACTACAAACAAAATAAAACA	74780500	AAATTATTTTACTTTACATCGCCGAACTACGCTACGAACGAAATAAAACG	I	A	Red	TGGACCTGGATGGAATTGTTTTACTTTGCATCGCCGGACTGCGCTGCGGACGGGGTGGGG[CG]GCCCAATGGCCCCCCTGGGGTTACTCTGCTCCCCTTCACGCTTCCCTCCCGGCCCCGCCC	37	3	170136000	CGCCCCACCCCGTCCGCAGCGCAGTCCGGCGATGCAAAGTAAAACAATTC	3	171619193	R					CLDN11	NM_005602	TSS200	chr3:170136242-170137886	Island				3:171618937-171619935	3:170136091-170137789	Unclassified	TRUE	381286
7384	cg12513911	UPF3A	0.0201747	0.0183469	0.499666	-2.00134	VE down vs PV	-0.0864248	4.01107	0.207622	3.72688	1	59654400	59654400	cg12513911	UPF3A	cg12513911	59654400	CAATACRATTTTAAATACCRAAAAAAATCCCCAAATCAAAAAAATCTCTC	?		II			GGTGCCGCAGCCAGTGCGGTTTTAAATACCGGAGAAGGTCCCCAAGTCAGGAGAGTCTCT[CG]GCGCCACGGGTTCCTCTGGGAGTGCGCCCTGGCCTTGCCTTAGGGTTTCAGCCTCGGAGG	37	13	115048000	AGTGCGGTTTTAAATACCGGAGAAGGTCCCCAAGTCAGGAGAGTCTCTCG	13	114066127	R					UPF3A;UPF3A	NM_023011;NM_080687	Body;Body	chr13:115046754-115048034	Island				13:114065971-114066192	13:115046615-115048159	Promoter_Associated		232914
18222	cg02847098	WDR77	0.0202274	0.00667191	0.829318	-1.20581	VE down vs PV	-0.0117197	4.00832	0.00286579	0.0514771	1	42743400	41724300	cg02847098	WDR77	cg02847098	42743400	TAAAAACAACAACCAAAAAACAAAATAAAACCATAAAAACAATTCTCACA	41724300	TAAAAACGACAACCGAAAAACAAAATAAAACCATAAAAACAATTCTCGCG	I	A	Red	CCCACGTGGTGCACCTCTGAGCCTCCGCCCCTCTCCCGAGGGAACCGCAACTCTACTTCT[CG]CGAGAATTGCTTCTATGGCTCCATCCTGCTTTCCGGCTGTCGCCCTCATGCGATAGGCTC	37	1	111992000	CGCGAGAATTGCTTCTATGGCTCCATCCTGCTTTCCGGCTGTCGCCCTCA	1	111793444	F					WDR77;ATP5F1;ATP5F1	NM_024102;NM_001688;NM_001688	TSS200;5'UTR;1stExon	chr1:111991304-111992202	Island				1:111792770-111793497	1:111991062-111992403	Unclassified		57834
4615	cg20980112	RAG1AP1	0.0202678	0.0172241	0.638482	-1.56621	VE down vs PV	-0.0427969	4.00621	0.049839	0.895711	1	23723500	25724300	cg20980112	RAG1AP1	cg20980112	23723500	CATAATAAAAACAAACAACTTTCTAAACTCACTCATTTACAAAACATACA	25724300	CGTAATAAAAACGAACGACTTTCTAAACTCGCTCATTTACGAAACATACG	I	T	Red	TCCGACTCTAGTCGTAATGGAGGCGGGCGGCTTTCTGGACTCGCTCATTTACGGAGCATG[CG]TGGTCTTCACCCTTGGCATGTTCTCCGCCGGCCTGTGAGAGTGCGGCCGGGCTGGGTTGG	37	1	155108000	CGCATGCTCCGTAAATGAGCGAGTCCAGAAAGCCGCCCGCCTCCATTACG	1	153375056	R					RAG1AP1;RAG1AP1;RAG1AP1	NM_001122837;NM_001122839;NM_018845	1stExon;1stExon;1stExon	chr1:155108007-155108611	Island				1:153374295-153375490	1:155107093-155109000	Promoter_Associated		374976
1091	cg02766173	PPP2R2C	0.0204767	0.00545873	0.832196	-1.20164	VE down vs PV	-0.048555	3.99539	0.0466763	0.841143	1	39696500	39696500	cg02766173	PPP2R2C	cg02766173	39696500	CTAATAATTCCTCACCCACACCTCTAAATCCCCACTAAAACTTATATCCC	?		II			TTGCCAAGCTGCCACCTCCTCCACCGTGACCCACCGCCTAATGAATCACAGTCCCCTGCA[CG]GGACACAAGCCCCAGTGGGGATTCAGAGGTGTGGGTGAGGAACCATCAGCCCTCCCTAGG	37	4	6475180	CGGGACACAAGCCCCAGTGGGGATTCAGAGGTGTGGGTGAGGAACCATCA	4	6526083	F					PPP2R2C	NM_020416	TSS1500	chr4:6472175-6474534	S_Shore								56338
11812	cg09273641	PHF21B	0.0207827	0.0113102	0.687458	-1.45463	VE down vs PV	-0.0183631	3.97973	0.00803913	0.145441	1	42682400	22707500	cg09273641	PHF21B	cg09273641	42682400	TTAAACAACACAACCAATAACATACTAAAAACACCACTATAACAAACACA	22707500	TTAAACGACGCAACCAATAACGTACTAAAAACACCGCTATAACGAACACG	I	A	Red	GGCGGGGCGCGAAGGAGGGAGGGAGGGGGCAGCGGAGGGAGGGAGGGGCGCCGCCGCCCC[CG]TGCCCGCCACAGCGGTGCCCCCAGCACGCCATTGGCTGCGCCGCTCAAAGTTCTCGGCTC	37	22	45403500	TTGAGCGGCGCAGCCAATGGCGTGCTGGGGGCACCGCTGTGGCGGGCACG	22	43782157	F					PHF21B;PHF21B	NM_138415;NM_001135862	Body;Body	chr22:45403036-45406372	Island	high-CpG:43782103-43782337			22:43781483-43785022				178122
4079	cg09381635	SSRP1	0.0208341	0.00748171	1.2219	1.2219	VE up vs PV	0.00600328	3.97712	0.000768113	0.0139056	1	68766400	24662400	cg09381635	SSRP1	cg09381635	68766400	CACAATTACAAACACAAAATAATCCATATCAAAAATCCCATAAAAAAACA	24662400	CGCGATTACGAACGCGAAATAATCCATATCGAAAATCCCGTAAAAAAACG	I	A	Red	TCGCCCGCTCCCCGCGGTTGCGAACGCGGAATGGTCCATGTCGAGGGTCCCGTGGGGGAG[CG]GGGCCCCTGCCTTCCTGGGACCGGGGACGACCACCACCTACCTCCTCAGGCTGCGGCCTC	37	11	57103200	CGCGGTTGCGAACGCGGAATGGTCCATGTCGAGGGTCCCGTGGGGGAGCG	11	56859737	R					SSRP1	NM_003146	5'UTR	chr11:57102841-57103430	Island				11:56859466-56860039	11:57102138-57103954	Promoter_Associated		180040
198058	cg10486655		0.0212634	0.0103301	1.20717	1.20717	VE up vs PV	0.0111393	3.9556	0.00286667	0.0521792	1	42668500	72741300	cg10486655		cg10486655	42668500	CTACTAAACACCACATACTTACCTAATAACCACCAAAAAACAATAATACA	72741300	CTACTAAACGCCGCGTACTTACCTAATAACCACCGAAAAACGATAATACG	I	C	Grn	CCTTCCACCTCCCTGCTGGGCGCCGCGTGCTTGCCTGGTGGCCACCGGGGGGCGGTGATG[CG]CCGTGAAGGGCTCCCAGGACTGCAGAGCTCGTAGCCGCCCGGCCGCAGGAAGCCTGCAAG	37	16	68624600	CTGCTGGGCGCCGCGTGCTTGCCTGGTGGCCACCGGGGGGCGGTGATGCG	16	67182085	R												TRUE	16:67182045-67182151	16:68624373-68624759	Unclassified	TRUE	199151
2872	cg20307385	PSMC3	0.0214312	0.00720468	1.20735	1.20735	VE up vs PV	0.0139207	3.94731	0.00405983	0.0740523	1	22608500	51674400	cg20307385	PSMC3	cg20307385	22608500	TATCTCCCCCAAAATACCCAATTAAAAAATACAAAAAACAACTCAAATCA	51674400	TATCTCCCCCAAAATACCCGATTAAAAAATACGAAAAACGACTCGAATCG	I	C	Grn	GCCCGAGCCCCATGTCTCCCCCAGGGTGCCCGATTAGGAAGTACGAGAGGCGACTCGGAT[CG]CCGGGGCCTGTCCTGTGGGGGCTCCATCGCCCGCACAGGAGCTGTGCGCCCACCTTGATC	37	11	47447400	TGTCTCCCCCAGGGTGCCCGATTAGGAAGTACGAGAGGCGACTCGGATCG	11	47403939	R					PSMC3	NM_002804	Body	chr11:47447704-47448257	N_Shore				11:47403922-47404040				364790
2171	cg07835051	RAX	0.0216668	0.0290001	1.24775	1.24775	VE up vs PV	0.0289123	3.93578	0.0266765	0.488012	1	25601300	25601300	cg07835051	RAX	cg07835051	25601300	AATAATCTTAACRCTTTCTATTAAAATCAAACTTAAAAATATCAACTACC	?		II			GCCCTAGGGAAGGTGGTCTTGACGCTTTCTATTGAAGTCAAACTTGAAAATATCAGCTGC[CG]CTGGACTATGGGGCTAGCGGGGGAACTGGGAGCGCGCTAGCATCTGAGCCTTAGCCCCAT	37	18	56935400	CGGCAGCTGATATTTTCAAGTTTGACTTCAATAGAAAGCGTCAAGACCAC	18	55086426	R					RAX	NM_013435	3'UTR	chr18:56934833-56936827	Island		RDMR		18:55085814-55086681			TRUE	152487
27992	cg04446470	SELS	0.0216972	0.00640476	1.33901	1.33901	VE up vs PV	0.0347753	3.9343	0.0245151	0.448641	1	60692400	60692400	cg04446470	SELS	cg04446470	60692400	CTATACTATCTCTTAACTTAAATCRAAAATAAAAAACRAACCTCRTTCAC	?		II			GTGGGAACGTTCTGTGCTATCTCTTGGCTTGAGTCGGGGGTGGAGGACGGACCTCGTTCA[CG]GATTTCTTACCGAATTTCTACTTTCTTTTTTTTTTCTAATTGGACACTGAAGCCAAGGAA	37	15	101818000	TGTGCTATCTCTTGGCTTGAGTCGGGGGTGGAGGACGGACCTCGTTCACG	15	99635425	R					SELS;SELS	NM_203472;NM_018445	TSS1500;TSS1500	chr15:101817246-101817915	Island				15:99634733-99635426	15:101816662-101818272	Promoter_Associated		89180
85397	cg09921707		0.0217685	0.01494	0.754776	-1.3249	VE down vs PV	-0.00851935	3.93084	0.00185435	0.0339655	1	52725500	72719400	cg09921707		cg09921707	52725500	TCAACTAAATAACTTCCCTCATTACAATCAACCTCAAAAACAATACAACA	72719400	TCAACTAAATAACTTCCCTCGTTACAATCGACCTCGAAAACGATACGACG	I	T	Red	GATCGGGACACCTCAGCTGGGTGACTTCCCTCGTTGCAATCGGCCTCGGGAGCGGTGCGG[CG]TGTACCGAGCGGCGCCCCTGGGCTCAGCGCGCTGCAGGCGCCCCGGGCGGATCCTTCACC	37	16	30787000	CGCCGCACCGCTCCCGAGGCCGATTGCAACGAGGGAAGTCACCCAGCTGA	16	30694472	R								chr16:30786618-30787464	Island				16:30694120-30695059	16:30786324-30787715	Promoter_Associated		189368
11015	cg02469330	LRRC15	0.0219169	0.00932558	1.2266	1.2266	VE up vs PV	0.0325244	3.92368	0.0235725	0.432558	1	59758400	59758400	cg02469330	LRRC15	cg02469330	59758400	ACCCCTTACATTTAAAAATACCAACTATATATACCCTATAATATCAACCC	?		II			GAGGGCAGTGTTGGCCCTGGGAGGGGGGACTGTGGGCCACAGTGCAGTGCCTGCATGTCC[CG]GGCTGACACTACAGGGTACACATAGCTGGCATCCCTAAATGTAAGGGGTTTGCTTCAACC	37	3	194091000	CGGGCTGACACTACAGGGTACACATAGCTGGCATCCCTAAATGTAAGGGG	3	195571875	F					LRRC15;LRRC15	NM_001135057;NM_130830	TSS200;TSS200					TRUE				TRUE	50267
42669	cg19115805		0.022783	0.0217604	1.31729	1.31729	VE up vs PV	0.00677027	3.88282	0.00130452	0.0241899	1	25732400	24637400	cg19115805		cg19115805	25732400	ACAACAACACTCAACACTATCTACAAAATAAACCAATATACAAAAACACA	24637400	ACAACGACACTCGACGCTATCTACAAAATAAACCGATATACAAAAACACG	I	C	Grn	GCGTCTCCCTGCACAGCGGCACTCGGCGCTGTCTGCAGAATGAGCCGGTGTGCAGAGACA[CG]CGGGCCGGCCAGCCCCTGAGAATCGCCCGGGAGCCCGGCCGGGTGGTCCCCGCGCCTCCC	37	22	50118800	ACAGCGGCACTCGGCGCTGTCTGCAGAATGAGCCGGTGTGCAGAGACACG	22	48504771	R								chr22:50118095-50118822	Island		DMR		22:48503842-48505536	22:50117632-50119351	Unclassified_Cell_type_specific	TRUE	345863
13750	cg26990680	CHAT	0.0228737	0.0060955	1.27368	1.27368	VE up vs PV	0.0313962	3.87863	0.01946	0.361242	1	38650400	38650400	cg26990680	CHAT	cg26990680	38650400	CCAACTAACTTCACACACTTATACCACTTACTAATTCTCCAATCATTTCC	?		II			GGAGACTGCCCCTTTAAGAGCCTCATAATGGGAGAGTCAGAAGAGCCCAGAGGTCTCAAA[CG]GAAATGACTGGAGAACCAGCAAGTGGCATAAGTGTGTGAAGTCAGCTGGGGCGAGATTGG	37	10	50816100	CGGAAATGACTGGAGAACCAGCAAGTGGCATAAGTGTGTGAAGTCAGCTG	10	50486064	F					CHAT	NM_020984	TSS1500	chr10:50817095-50817309	N_Shore								471037
169526	cg00971676	PRR7	0.0234585	0.0139374	2.42058	2.42058	VE up vs PV	0.0604864	3.85203	0.0897055	1.67673	1	35779300	22683400	cg00971676	PRR7	cg00971676	35779300	CACATAAAAAACATATAAATACCCTAAAACATCACCATAACAACAACACA	22683400	CACGTAAAAAACGTATAAATACCCTAAAACATCACCATAACGACGACACG	I	A	Red	CGGGCCCGGGGCCACGCAGCGGAGCCCAGTGTCCAGTGAAGCGTCTGAGGACCCGCCGCC[CG]TGCCGCCGCCATGGTGATGTCCCAGGGCACCTACACGTTCCTCACGTGCTTCGCCGGCTT	37	5	176882000	CACGTGAGGAACGTGTAGGTGCCCTGGGACATCACCATGGCGGCGGCACG	5	176814663	F					PRR7	NM_030567	5'UTR	chr5:176881221-176883117	Island				5:176813797-176816216	5:176881285-176882058	Promoter_Associated		20423
124164	cg15179725	BRUNOL4	0.0241795	0.0227542	0.819987	-1.21953	VE down vs PV	-0.00684837	3.82015	0.00133327	0.0251287	1	39666300	25768400	cg15179725	BRUNOL4	cg15179725	39666300	AAACACAATAACCAATAAACCAACACAAAAAATAACTTAATTTACCCTCA	25768400	AAACGCGATAACCGATAAACCAACGCGAAAAATAACTTAATTTACCCTCG	I	T	Red	GAGGAAGGCGCTGGGCGCGGTGGCCGGTGAGCCAGCGCGGGGGATGGCTTGATTTGCCCT[CG]TCTGCTTTACGGGTTCAAATAGAATATATTTTTTTAATCACCATCAAAAGAATAAAGCCC	37	18	35147100	CGAGGGCAAATCAAGCCATCCCCCGCGCTGGCTCACCGGCCACCGCGCCC	18	33401077	R					BRUNOL4;BRUNOL4;BRUNOL4;BRUNOL4	NM_001025089;NM_001025087;NM_020180;NM_001025088	TSS1500;TSS1500;TSS1500;TSS1500	chr18:35144907-35147628	Island		DMR						281703
3281	cg02938172	RPH3AL	0.0241935	0.00749785	1.2208	1.2208	VE up vs PV	0.109563	3.81954	0.245845	4.63429	1	54669300	54669300	cg02938172	RPH3AL	cg02938172	54669300	AATATAAAAAATACACTTAAACCCTCTCTCTATAACCRACACCAACTAAC	?		II			TGGGGGAAGTCGCTGTGCCTAGGACACCCACGTGCGAAGGCCAACACCAGCGCTGCAGGA[CG]CCAGTTGGTGTCGGCCACAGAGAGAGGGCTCAAGTGCATTTTCCACACCAGGGGTGGCTG	37	17	185152	CGCCAGTTGGTGTCGGCCACAGAGAGAGGGCTCAAGTGCATTTTCCACAC	17	185152	F					RPH3AL	NM_006987	5'UTR	chr17:185075-185296	Island			TRUE	17:184833-185339				59817
8068	cg23889112	MRPL19	0.0244098	0.0402741	2.06731	2.06731	VE up vs PV	0.0282399	3.81017	0.0279804	0.528741	1	59793400	50726400	cg23889112	MRPL19	cg23889112	59793400	CACAAATAAAACACTACCCTAACACTAAACCAACAACTAAAATCAATACA	50726400	CGCAAATAAAACACTACCCTAACGCTAAACCGACAACTAAAATCGATACG	I	C	Grn	GTGGAACCGGAACGCAGGTGAGGCACTGCCCTGGCGCTAGGCCGGCAACTGGGGTCGGTG[CG]CGCGTGAGCGCGTTCGCGTTCGAGGTCCCGGCTCTAAGGTGGGGGCTGCACCTCCCCCTG	37	2	75874400	CGCAGGTGAGGCACTGCCCTGGCGCTAGGCCGGCAACTGGGGTCGGTGCG	2	75727897	R					MRPL19	NM_014763	Body	chr2:75873981-75874420	Island				2:75727298-75727920	2:75873467-75874934	Promoter_Associated		419941
62055	cg24531255	TFPI2	0.0246042	0.0428329	0.818097	-1.22235	VE down vs PV	-0.00889643	3.80181	0.00284232	0.0538288	1	27727400	51733500	cg24531255	TFPI2	cg24531255	27727400	CAACCCCAAAAAACAAACAAAATCCATAATACAAAAAATCAAACAACCCA	51733500	CAACCCCAAAAAACGAACGAAATCCATAATACAAAAAATCGAACGACCCG	I	C	Grn	CAGCAGAATCGACAGCCCCAGGGGGCGAGCGGGGTCCATGGTGCAGGGGGTCGGGCGGCC[CG]CTGGGCAAGGCGTCCGAGAAAGCGCCTGGCGGGAGGAGGTGCGCGGCTTTCTGCTCCAGG	37	7	93520000	CGGGCCGCCCGACCCCCTGCACCATGGACCCCGCTCGCCCCCTGGGGCTG	7	93357948	R					TFPI2;TFPI2	NM_006528;NM_006528	1stExon;5'UTR	chr7:93519366-93520184	Island				7:93357303-93358382			TRUE	430540
66612	cg26885821	NKAIN2	0.0247171	0.0442629	1.26143	1.26143	VE up vs PV	0.0147052	3.79699	0.00786373	0.149115	1	47604400	65691300	cg26885821	NKAIN2	cg26885821	47604400	CTAAAAAACATAAAACAAACAACACAAAAAACAACAAAAACAAAACTTCA	65691300	CTAAAAAACGTAAAACGAACGACGCGAAAAACGACAAAAACGAAACTTCG	I	C	Grn	GCGGCGGCCGCGCTGGGGGGCGTGAGGCGAGCGGCGCGGAGAGCGGCAGGGGCGAAACTT[CG]CGGGCCAGATGCCCGAGGGCGCGGCGGCGCTGCCAGGCTGCCGCTGCTGCCCCTGCGGGC	37	6	124125000	CTGGGGGGCGTGAGGCGAGCGGCGCGGAGAGCGGCAGGGGCGAAACTTCG	6	124166701	R					NKAIN2	NM_001040214	TSS200	chr6:124124177-124125309	Island	high-CpG:124166600-124166846	DMR	TRUE	6:124165854-124167008				469143
20058	cg00354641	TRIM31	0.0247345	0.00679859	1.21473	1.21473	VE up vs PV	0.0372897	3.79625	0.0276081	0.523617	1	14726500	14726500	cg00354641	TRIM31	cg00354641	14726500	AAAAACCAAAAAACATACTAAAAAAATAACTTTCCCAACAAACRAAACCC	?		II			ATCTCATCATAAGAGGCCAGGAGACATACTGGAAAAGTGACTTTCCCAGCAGACGAGGCC[CG]AAACAGGGAGTGGGATGGGGCTGAAGAGTGGTGATTTGGTGGCCCCGATGTAGTTCTGCC	37	6	30071500	CGGGCCTCGTCTGCTGGGAAAGTCACTTTTCCAGTATGTCTCCTGGCCTC	6	30179482	R					TRIM31	NM_007028	Body	chr6:30069750-30070160	S_Shore								7503
9393	cg05769161	B4GALNT3	0.025297	0.0115878	0.823358	-1.21454	VE down vs PV	-0.0129728	3.77258	0.00382963	0.0730887	1	44703500	47764500	cg05769161	B4GALNT3	cg05769161	44703500	CAAATCATTACTATTAACAACAAAAAACTCTAAAACTAAAACCTTAAACA	47764500	CGAATCGTTACTATTAACGACGAAAAACTCTAAAACTAAAACCTTAAACG	I	T	Red	CAAGCAGGGAGTCGGGTCGTTGCTGTTGGCGACGAAAGGCTCTGAGGCTAAAGCCTTGGG[CG]TCGCCCAAACCAGCCTCTACTTCGCTTCTGCCTAAAACCACACCGTTAGGCGCCTGGGTG	37	12	568826	CGCCCAAGGCTTTAGCCTCAGAGCCTTTCGTCGCCAACAGCAACGACCCG	12	439087	R				TRUE	B4GALNT3	NM_173593	TSS1500	chr12:568702-570362	Island				12:438964-441031	12:568451-570203	Unclassified	TRUE	113863
29721	cg03276785		0.0254918	0.0100276	1.23445	1.23445	VE up vs PV	0.050933	3.76451	0.0565707	1.08197	1	38609400	38609400	cg03276785		cg03276785	38609400	RAAACAAAAACTATCTACAACTACTAATAATATCRTATCAAAACTAAAAC	?		II			CATGCAGGGTTTTCACGCTGTGGGTTCCCTGGCAGCCACCTCCCATCACTATGGTGTCCT[CG]CTTCAGTTTTGACACGACATCATTAGCAGCTGCAGACAGTCCTTGTTCCGGCTGAATAAG	37	7	54956200	CGCTTCAGTTTTGACACGACATCATTAGCAGCTGCAGACAGTCCTTGTTC	7	54923696	F								chr7:54956273-54956599	N_Shore				7:54923651-54923914				66378
8326	cg21771200	ZNF833	0.0259069	0.0181456	1.32636	1.32636	VE up vs PV	0.0288897	3.74751	0.0215988	0.414973	1	54621500	13762500	cg21771200	ZNF833	cg21771200	54621500	CACTCAACACAATAAAATCACCTCTTCTATTACTCAATCTCCAAAAAACA	13762500	CACTCAACACAATAAAATCGCCTCTTCTATTACTCGATCTCCAAAAAACG	I	A	Red	TTCATCGCGCTCCACTCAGCACAGTGAGATCGCCTCTTCTGTTACTCGGTCTCCAGGGGG[CG]GGACCTGGAGCCGTATCCAATCAGGGCCATGGGGTGGGGTCGTGAGAACTGTGGATCAGG	37	19	11784800	CGCCCCCTGGAGACCGAGTAACAGAAGAGGCGATCTCACTGTGCTGAGTG	19	11645761	R					ZNF833	NR_028594	TSS200	chr19:11785042-11785282	N_Shore				19:11645761-11646462			TRUE	386998
62726	cg23003720	C13orf38	0.0263181	0.0304809	0.798788	-1.2519	VE down vs PV	-0.0212246	3.73095	0.0138814	0.267883	1	28764400	28764400	cg23003720	C13orf38	cg23003720	28764400	CTAAATAACAACTCCAAAAACACTCCTTACTCAAAACRCTAAAATTAAAC	?		II			GTGGAGCGACCCTGGATAACAGCTCCAGGGACACTCCTTGCTCAAGACGCTGGGGTTAGA[CG]TGCTCCGGCTACACAGCGGAGTGTCAGGGGGCCAAGAATATCCCTCTCCTTTTTCTTCCC	37	13	36872100	TGGATAACAGCTCCAGGGACACTCCTTGCTCAAGACGCTGGGGTTAGACG	13	35770148	R					C13orf38;C13orf38;C13orf38;C13orf38;C13orf38;C13orf38	NM_001144986;NM_001144984;NM_001144985;NM_001144981;NM_001144982;NM_001144983	TSS200;TSS200;TSS200;TSS200;TSS200;TSS200	chr13:36871667-36872059	S_Shore		DMR		13:35769619-35770290	13:36871610-36872459	Promoter_Associated	TRUE	405664
4513	cg15153383	KATNB1	0.0264923	0.0298451	1.22323	1.22323	VE up vs PV	0.0176369	3.72401	0.00949266	0.183531	1	62742400	62742400	cg15153383	KATNB1	cg15153383	62742400	ATAAACTACAACTCTATTCCRAAATACTAACTACCTAAAATACAACAACC	?		II			AACAACGACTCGCAGGAAATCTATGTGAATTGCAGACACGTGGTCTTCTCCGCCCCACTG[CG]GCTGCTGCACTTTAGGCAGCCAGCATCCCGGAACAGAGCTGCAGCTCATTATCCTGGCCT	37	16	57770600	CGGCTGCTGCACTTTAGGCAGCCAGCATCCCGGAACAGAGCTGCAGCTCA	16	56328121	F				TRUE	KATNB1	NM_005886	5'UTR	chr16:57768817-57769100	S_Shore		RDMR			16:57770045-57770994	Promoter_Associated		281294
10144	cg03318695	C6orf155	0.0265388	0.00717066	1.21017	1.21017	VE up vs PV	0.0785242	3.72217	0.121665	2.35343	1	63610400	63610400	cg03318695	C6orf155	cg03318695	63610400	AAAATAATAATCATTTAAACACCRAACCTATCTTCAAATTCTTACTTTAC	?		II			GCCCGGGTGGTGGGACCGATCCTGGAGCCCAGATCAAGCCAAGTCCGGCCAAAGCTGTGT[CG]CAAAGTAAGAATCTGAAGACAGGTCCGGTGCTTAAATGACTATTATTCTAAAGAGTTGAA	37	6	72130800	CGCAAAGTAAGAATCTGAAGACAGGTCCGGTGCTTAAATGACTATTATTC	6	72187520	F					C6orf155	NR_026807	TSS1500	chr6:72129508-72130756	S_Shore		CDMR		6:72186063-72187521			TRUE	67202
11239	cg11026555	DNAH10	0.0266674	0.0104581	1.2943	1.2943	VE up vs PV	0.0238056	3.71708	0.012345	0.239122	1	69647500	58795500	cg11026555	DNAH10	cg11026555	69647500	AACTATAATTACTAAATTCACCCAAAACCTACACATAACAAACAACAACA	58795500	GACTATAATTACTAAATTCGCCCGAAACCTACACGTAACGAACGACAACG	I	T	Red	GCGCCGGGGCTGCTAGAGCCTGCCCATCGTCCGGCCCCGGCCTCAGGTGCTGTCCACAAA[CG]CTGCCGCCCGCCACGTGCAGGCCCCGGGCGAACCCAGCAATCACAGCCGTCCCTGCCCTC	37	12	124247000	CGCTGCCGCCCGCCACGTGCAGGCCCCGGGCGAACCCAGCAATCACAGCC	12	122813176	F					DNAH10	NM_207437	Body	chr12:124246524-124247254	Island				12:122812354-122813471	12:124246341-124247255	Promoter_Associated	TRUE	208338
25083	cg26540559		0.02677	0.00791742	1.41269	1.41269	VE up vs PV	0.0368893	3.71304	0.027477	0.532809	1	72641400	62749300	cg26540559		cg26540559	72641400	CAAAAAAAACTAACAAACCCACAACCAACAACCATATATTTCCATTAACA	62749300	CGAAAAAAACTAACAAACCCGCAACCGACAACCATATATTTCCATTAACG	I	C	Grn	ATCAAGATAAAAGACTGAAGTGGAAAATGAGAGTCCAGAGAAGCCCCGGACGGCTCGGGG[CG]CTAATGGAAACACATGGCTGCCGGCTGCGGGCTTGTCAGCTTCCCCCGGCGCTGCCATTC	37	10	102447000	CGGGGGAAGCTGACAAGCCCGCAGCCGGCAGCCATGTGTTTCCATTAGCG	10	102437433	F													10:102437419-102437497				463107
82785	cg06375761	TAPBP	0.0267712	0.0199882	1.21928	1.21928	VE up vs PV	0.027478	3.713	0.0199763	0.387367	1	22654500	37735300	cg06375761	TAPBP	cg06375761	22654500	CCCATATAAAAATATACTACCACTCTATAATCCACAAACAAATAAACTCA	37735300	CCCGTATAAAAATATACTACCGCTCTATAATCCGCAAACAAATAAACTCG	I	A	Red	CAATGCACCTTTCAGTGCAATAGGAGCTATCCAATCTCCAGCCGCGTCCATCCGCCCACT[CG]AGCCCACCTGTTTGCGGACCACAGAGCGGCAGCACATCCCTACACGGGGCTGTCAGGCAA	37	6	33280400	CGAGCCCACCTGTTTGCGGACCACAGAGCGGCAGCACATCCCTACACGGG	6	33388386	F					TAPBP;TAPBP;TAPBP	NM_172209;NM_003190;NM_172208	Body;Body;Body	chr6:33281112-33281827	N_Shore				6:33388368-33388727	6:33280273-33281280	Promoter_Associated_Cell_type_specific	TRUE	124689
14827	cg07508229	TBC1D12	0.0270141	0.0133185	1.22349	1.22349	VE up vs PV	0.00520269	3.7035	0.000629557	0.0122393	1	71717400	45761400	cg07508229	TBC1D12	cg07508229	71717400	TAATTCAAAAAATCTCCAAATCAAAACTTAACCAATCCAACTTTTACACA	45761400	TAATTCGAAAAATCTCCAAATCGAAACTTAACCGATCCGACTTTTACGCG	I	T	Red	CTACCGTCTCTATGGTTCGGGGAATCTCCAGGTCGGGGCTTGACCGGTCCGACTTTTGCG[CG]TGCGCGAGTCCTGGCGCGTGCCCGCCCTCAAGCAACTGTCCGACCCAGCGGGTGGGAGGG	37	10	96162200	CGCGCAAAAGTCGGACCGGTCAAGCCCCGACCTGGAGATTCCCCGAACCA	10	96152179	R					TBC1D12;TBC1D12	NM_015188;NM_015188	5'UTR;1stExon	chr10:96162023-96163327	Island	high-CpG:96152120-96152293			10:96152032-96153467	10:96161807-96162247	Unclassified_Cell_type_specific		146447
187495	cg03767031	MTMR15	0.0272362	0.0109035	0.830075	-1.20471	VE down vs PV	-0.0140756	3.69489	0.00434029	0.0845765	1	15767400	15767400	cg03767031	MTMR15	cg03767031	15767400	ACTAAAACTCCCTCTCRCTTATTCRCAAAAATCAACTTAAATAAAACTCC	?		II			GTGGTTTTCCAACTGAAACTCCCTCTCGCTTATTCGCAGGAGTCAGCTTAAGTAGAGCTC[CG]CGTGTTGGTTGCAGAAGTCGCCTGTCTTCCCCGCAGGAGGCTGTTTGCTCGCTTTGACAC	37	15	31195700	CTGAAACTCCCTCTCGCTTATTCGCAGGAGTCAGCTTAAGTAGAGCTCCG	15	28983000	R					MTMR15;MTMR15;MTMR15;MTMR15	NM_001146094;NM_001146095;NM_014967;NM_001146096	TSS1500;TSS1500;TSS1500;TSS1500	chr15:31195673-31196392	Island				15:28982974-28983677	15:31195397-31196735	Promoter_Associated		76107
20823	cg13460057	PSMD5	0.0274558	0.0150058	1.31705	1.31705	VE up vs PV	0.020425	3.68645	0.0100093	0.195491	1	42658400	71720400	cg13460057	PSMD5	cg13460057	42658400	TCTCAAAAACAAAAAAACTATAATCAAATCTCACAAAATTCAAAAAAACA	71720400	TCTCAAAAACAAAAAAACTATAATCAAATCTCGCGAAATTCAAAAAAACG	I	C	Grn	GCCTGGGCTGCCATCTTGCCCCCCGACGCAGGGGCTGGCCCAGCGGCCCAGTTCCCGGGG[CG]CTTTCCTGAACCTCGCGAGATCTGATCACAGCCTCCTTGTCCCTGAGATGGCTATGGGGC	37	9	123605000	TCTCAGGGACAAGGAGGCTGTGATCAGATCTCGCGAGGTTCAGGAAAGCG	9	122645055	F					PSMD5;LOC253039	NM_005047;NR_024408	TSS200;TSS200	chr9:123605043-123605585	Island	high-CpG:122645009-122645086			9:122644809-122645561	9:123604810-123605670	NonGene_Associated		248163
104012	cg12463600	NR2E1	0.0276072	0.0342315	1.22659	1.22659	VE up vs PV	0.019376	3.68067	0.0119273	0.233318	1	30705400	30705400	cg12463600	NR2E1	cg12463600	30705400	TCATTCTTAATCCRATACCCCTTCTATTAAATAAAACTTAAATCTAACCC	?		II			GACCCCATCCTCAGCCCTGACTTTCCGTAGATATGTGCAAAATGAGTAAATTACTCACCT[CG]GGCCAGATCCAAGTTTTACCCAACAGAAGGGGCACCGGACCAAGAATGAACCAACTCACA	37	6	108487000	CGGGCCAGATCCAAGTTTTACCCAACAGAAGGGGCACCGGACCAAGAATG	6	108593466	F					NR2E1	NM_003269	TSS1500	chr6:108485671-108490539	Island			TRUE	6:108591995-108595073	6:108486281-108486875	Unclassified_Cell_type_specific		232054
39872	cg15482872	SOX21	0.0277707	0.0126313	1.20286	1.20286	VE up vs PV	0.0180776	3.67446	0.00742517	0.145494	1	33711500	33711500	cg15482872	SOX21	cg15482872	33711500	TACRTTCTTTAAATCCTTCRTCTACAATAACRTTTACTAATAAACTCCCC	?		II			AGTTTGCCCTTTACGTTCTTTGGGTCCTTCGTCTGCAGTGGCGTTTGCTGGTGAGCTCCC[CG]CAGGTAGCGGCGGCCGGGCAGAGCGCTCCTCCTCCTCGGTCGTTCTCTCTTAAATGCAAA	37	13	95364600	CGGGGAGCTCACCAGCAAACGCCACTGCAGACGAAGGACCCAAAGAACGT	13	94162634	R					SOX21	NM_007084	TSS1500	chr13:95363152-95366051	Island		DMR		13:94161154-94164046				286255
32389	cg13959647	PSMD5	0.0282015	0.0180214	1.47816	1.47816	VE up vs PV	0.0219801	3.65829	0.0121782	0.239683	1	48605500	40746300	cg13959647	PSMD5	cg13959647	48605500	AAAACAAAAAAACTATAATCAAATCTCACAAAATTCAAAAAAACACCCCA	40746300	AAAACAAAAAAACTATAATCAAATCTCGCGAAATTCAAAAAAACGCCCCG	I	A	Red	CCAAAGCCTGGGCTGCCATCTTGCCCCCCGACGCAGGGGCTGGCCCAGCGGCCCAGTTCC[CG]GGGCGCTTTCCTGAACCTCGCGAGATCTGATCACAGCCTCCTTGTCCCTGAGATGGCTAT	37	9	123605000	CGGGGCGCTTTCCTGAACCTCGCGAGATCTGATCACAGCCTCCTTGTCCC	9	122645050	F					PSMD5;LOC253039	NM_005047;NR_024408	TSS200;TSS200	chr9:123605043-123605585	Island	high-CpG:122645009-122645086			9:122644809-122645561	9:123604810-123605670	NonGene_Associated		258508
7841	cg25779653	FAM89B	0.0283669	0.00834702	1.2182	1.2182	VE up vs PV	0.00255688	3.65214	0.000131648	0.00259537	1	34733500	56658500	cg25779653	FAM89B	cg25779653	34733500	TTAAAAACCAATCTCCAAAACACATAAATAAATAAATACACTCAACATCA	56658500	TTAAAAACCGATCTCCAAAACGCGTAAATAAATAAATACACTCAACGTCG	I	T	Red	GGATATTTAAATTTAGGGGCCGGTCTCCAGGGCGCGTAGATAAATAAATACACTCAGCGT[CG]TTGTGCTCTGCCTGGCTGGCTCTGGGGCGGGAAGACCGCGGTGTTTGTGGCAGGTGCGGC	37	11	65341700	CGACGCTGAGTGTATTTATTTATCTACGCGCCCTGGAGACCGGCCCCTAA	11	65098237	R					FAM89B;FAM89B;FAM89B	NM_001098785;NM_001098784;NM_152832	3'UTR;3'UTR;3'UTR	chr11:65341620-65342501	Island				11:65098132-65099376	11:65339358-65342324	Promoter_Associated		450528
139718	cg07139284		0.0285919	0.0185088	1.2208	1.2208	VE up vs PV	0.0198324	3.64384	0.00996032	0.19681	1	45617300	48619400	cg07139284		cg07139284	45617300	AAACACCCACTTATCTAACACAAAAAACATAACTAAAATCAATCAAACCA	48619400	AAACGCCCACTTATCTAACGCAAAAAACGTAACTAAAATCAATCGAACCG	I	C	Grn	TCTCGACGCAGGGGACGCCCACTTGTCTGACGCAGGGGACGTGGCTGAAGTCAGTCGGGC[CG]CCCGCTTGCTGCACGGCAGCCGTGGGACTGGCACAGGCTCCTCGGCAGCATTATGGGCAG	37	12	30948600	CGGCCCGACTGACTTCAGCCACGTCCCCTGCGTCAGACAAGTGGGCGTCC	12	30839908	R								chr12:30948548-30949757	Island	high-CpG:30839866-30839932			12:30839767-30841472	12:30948347-30949808	Unclassified		139527
12121	cg24662653	KIAA1147	0.0290518	0.00795284	1.20651	1.20651	VE up vs PV	0.00509819	3.62708	0.000513253	0.0101884	1	36643300	22754400	cg24662653	KIAA1147	cg24662653	36643300	AAATCAAAATACCCCCAAACTTTAAAAACACAAAAAAAAAACTCACTACA	22754400	AAATCGAAATACCCCCGAACTTTAAAAACGCGAAAAAAAAACTCGCTACG	I	C	Grn	AGCCCGGGAGCCCGGGGCCGGCCCTGGTGCGGGGTGCGGGGCCGGGAGGGCAGGTGCGCG[CG]CAGCGAGCCCCTCCCCCGCGCCCCCAAAGCTCGGGGGCACCCCGACCCTCCCCACGCGCC	37	7	141402000	GGGTCGGGGTGCCCCCGAGCTTTGGGGGCGCGGGGGAGGGGCTCGCTGCG	7	141048072	F					KIAA1147	NM_001080392	Body	chr7:141401432-141402207	Island				7:141047463-141048664	7:141400647-141402638	Promoter_Associated	TRUE	432590
53725	cg24190415	SLC1A2	0.0296353	0.0175581	1.30065	1.30065	VE up vs PV	0.0100193	3.60619	0.00247384	0.0493919	1	19611400	49612500	cg24190415	SLC1A2	cg24190415	19611400	TATATACACACCTAAAAAAACAATAAAAACCACTACACTCTAACTCAACA	49612500	TATATACGCGCCTAAAAAAACGATAAAAACCGCTACGCTCTAACTCGACG	I	C	Grn	CGCGTGTGCGGGTGTGTGCGCGCCTGGGGAGGCGGTGGAGGCCGCTGCGCTCTGGCTCGG[CG]CCGGCCAGGGAGGGATTGCAAGGTTTAGCCCCGCCGGAGCTGGGGATTTGCAGGCGATCC	37	11	35441000	TGTGTGCGCGCCTGGGGAGGCGGTGGAGGCCGCTGCGCTCTGGCTCGGCG	11	35397588	R					SLC1A2;SLC1A2	NM_004171;NM_004171	5'UTR;1stExon	chr11:35440375-35441882	Island	high-CpG:35397480-35397683	DMR		11:35396952-35398718				425242
67815	cg27631256	TNFSF8	0.0298559	0.0081579	1.34173	1.34173	VE up vs PV	0.0265472	3.59841	0.0138989	0.278101	1	48626500	48626500	cg27631256	TNFSF8	cg27631256	48626500	AAAAAAAAACCTTCACCTACTACCTAATAAAAAAACTCTTCTCTAAAAAC	?		II			TCATGTGACTTGGAAAAAAACCTTCACCTGCTGCCTGGTGGAGAAACTCTTCTCTGGGGG[CG]TGAGGCGAGAGGCGGCAGCAAGGGTGGGGGAGAGGTTCATTTTTCATTGCCAGGGATTAA	37	9	117693000	CGCCCCCAGAGAAGAGTTTCTCCACCAGGCAGCAGGTGAAGGTTTTTTTC	9	116732566	R				TRUE	TNFSF8;TNFSF8	NM_001244;NM_001244	1stExon;5'UTR							9:117692687-117693276	Unclassified_Cell_type_specific		481810
25001	cg17054060		0.0299297	0.0150735	1.22662	1.22662	VE up vs PV	0.0621914	3.59581	0.0906411	1.81493	1	63625300	74624300	cg17054060		cg17054060	63625300	TAAAAATAAACCTCTTAAAACAAACACAAACAAAACCAAATACCAAAACA	74624300	TAAAAATAAACCTCTTAAAACGAACGCGAACGAAACCAAATACCAAAACG	I	A	Red	CAGAATGACGTCTGAAAATGGACCTCTTAGGGCGAGCGCGGACGGGGCCAGATGCCAAGG[CG]GTCCCGGCCCGGTGACTTCAGCACTGCGAGCCCTGGGCCTGGGGGCCCCGAGTATTTTGA	37	5	3606080	CGCCTTGGCATCTGGCCCCGTCCGCGCTCGCCCTAAGAGGTCCATTTTCA	5	3659081	R								chr5:3606488-3607135	N_Shore				5:3658819-3659132				312707
13550	cg21046967	NEUROD2	0.0300096	0.00852589	1.21483	1.21483	VE up vs PV	0.0114689	3.59301	0.00262047	0.0525112	1	60651400	53611300	cg21046967	NEUROD2	cg21046967	60651400	AACACCACCTTACACAAATTATCCAAAACTACATTCAAATCATACATACA	53611300	AACACCACCTTACGCAAATTATCCAAAACTACGTTCAAATCGTACATACG	I	A	Red	TTGGAGTAGCAGGGCACCACCTTGCGCAGGTTGTCCAGGGCTGCGTTCAGGTCGTGCATG[CG]GTTGCGCTCCCGCGCGTTCGCCTTCTGCCGCCGAAGCTTGGAGCGCTCCAAGCGCGCCTT	37	17	37762500	GGCACCACCTTGCGCAGGTTGTCCAGGGCTGCGTTCAGGTCGTGCATGCG	17	35015981	R					NEUROD2	NM_006160	Body	chr17:37761691-37763551	Island		DMR	TRUE	17:35015046-35017136				376029
5075	cg05950877	ZNF833	0.0303453	0.0140397	1.35037	1.35037	VE up vs PV	0.0295405	3.58134	0.0199362	0.400802	1	39630300	39630300	cg05950877	ZNF833	cg05950877	39630300	CAATCAATCAAAAAATTCTACTTAAATACACATTTCTCCCCAAAAAAATC	?		II			GGCCATTAGTACAATCAGTCAGGAAATTCTGCTTAAGTGCACATTTCTCCCCAGGAGAGT[CG]GGTCACTGCACTGGGAGGAAGCCCGCCTGCCAAGGGCTGTGTCTGGAACCTGTTCATCGC	37	19	11784600	AATCAGTCAGGAAATTCTGCTTAAGTGCACATTTCTCCCCAGGAGAGTCG	19	11645647	R					ZNF833	NR_028594	TSS200	chr19:11785042-11785282	N_Shore								117314
9642	cg08826843	MRPL21	0.0305441	0.0188995	1.20822	1.20822	VE up vs PV	0.0141497	3.57448	0.00500722	0.100859	1	21608400	21608400	cg08826843	MRPL21	cg08826843	21608400	CAACCTAAAAACAATAATTCAAACACAAACTTTAAAACCRAAATAACTAC	?		II			AGACCAGCTCGCAGCCTGGGGGCAGTGGTTCAAGCACAGGCTTTGGAGCCGAAATGACTG[CG]CCTGAAGTACTCTTCTTCCACTTCCCCGCTGTGTGACCCTGGGCACGTTACCTAGCTCCT	37	11	68670900	AGCCTGGGGGCAGTGGTTCAAGCACAGGCTTTGGAGCCGAAATGACTGCG	11	68427452	R					MRPL21;IGHMBP2;MRPL21	NM_181515;NM_002180;NM_181514	5'UTR;TSS1500;Body	chr11:68671107-68671982	N_Shore					11:68670688-68672236	Promoter_Associated_Cell_type_specific		170287
44468	cg05511815	RANBP3	0.0306762	0.00906549	1.23007	1.23007	VE up vs PV	0.00361465	3.56995	0.000262893	0.00530212	1	15607400	54740500	cg05511815	RANBP3	cg05511815	15607400	AAAAAACAAAAAATAACTCATACACAAATACATACTAAAAACACAACTCA	54740500	AAAAAACGAAAAATAACTCGTACGCAAATACGTACTAAAAACGCGACTCG	I	T	Red	GCTGAATGCCGCGCGGAGGCGAGCCCCGGATCGCCTGCCCTGCAGAGCAGCCTGCCCTGA[CG]AGCCGCGCTCCTAGCACGCACCTGCGCACGAGCCATCTCCCGCCTCCTTTTCCCGCCGAC	37	19	5978280	CGAGCCGCGCTCCTAGCACGCACCTGCGCACGAGCCATCTCCCGCCTCCT	19	5929281	F					RANBP3;RANBP3;RANBP3;RANBP3;RANBP3;RANBP3	NM_007322;NM_007322;NM_003624;NM_003624;NM_007320;NM_007320	5'UTR;1stExon;5'UTR;1stExon;5'UTR;1stExon	chr19:5977440-5978816	Island	high-CpG:5929099-5929344			19:5928441-5929816	19:5977508-5978708	Promoter_Associated		109352
9406	cg03809032	CCHCR1	0.0307937	0.00997329	0.825579	-1.21127	VE down vs PV	-0.00651479	3.56594	0.000875409	0.0176754	1	53749500	50631300	cg03809032	CCHCR1	cg03809032	53749500	TCCAATAACACAAAAAAAAACACATAAACTAACCAATCAAAAACAACACA	50631300	TCCAATAACGCGAAAAAAAACACATAAACTAACCAATCGAAAACGACACG	I	A	Red	CTTGGGGCGCTGTCCAATGGCGCGGAAGAGAACACATGAGCTGGCCAATCGGGAACGGCA[CG]GGGGCGGGCTCGCTCGGCGCGAAGTTCGGGCCCGGGAATTCCGAAGGAGGGGTAGGCGCT	37	6	31126300	TCCAATGGCGCGGAAGAGAACACATGAGCTGGCCAATCGGGAACGGCACG	6	31234257	R					CCHCR1;CCHCR1;TCF19;TCF19;CCHCR1	NM_001105564;NM_001105563;NM_001077511;NM_007109;NM_019052	TSS1500;TSS1500;TSS200;TSS200;TSS1500	chr6:31125894-31126561	Island	high-CpG:31234240-31234714			6:31233889-31234716	6:31125801-31126560	Promoter_Associated		76885
33006	cg12771281	SLC38A6	0.0310123	0.0430786	1.50673	1.50673	VE up vs PV	0.00864663	3.55851	0.00251914	0.0509701	1	73740400	66752300	cg12771281	SLC38A6	cg12771281	73740400	AAATCACAAATAAATAAACAAATCTTCTATAACATCATCACTATTCACCA	66752300	AAATCGCGAATAAATAAACGAATCTTCTATAACATCATCACTATTCGCCG	I	C	Grn	CCGATCGGATGTGGGTCGCGGGTGGATGGGCGGGTCTTCTATGACATCATCACTGTTCGC[CG]CGAAGAGGGCGCGCGTCATCAGATCAAGTCGACTCGCTCCTCTCCTTCCAGGCCCTGGTG	37	14	61447800	CGGCGAACAGTGATGATGTCATAGAAGACCCGCCCATCCACCCGCGACCC	14	60517569	R				TRUE	SLC38A6;TRMT5	NM_153811;NM_020810	TSS200;TSS200	chr14:61447663-61448141	Island				14:60517297-60518115	14:61447453-61448583	Unclassified		236997
11073	cg03403996	TRIM31	0.0311445	0.0170657	0.793184	-1.26074	VE down vs PV	-0.151097	3.55405	0.549517	11.1324	1	31616500	31616500	cg03403996	TRIM31	cg03403996	31616500	AAACATAAAAAACACTACCTAAAAACACTTCACCTACAAAAACCTTTAAC	?		II			CTGCAAACCTAGAGCATAGGAAACACTGCCTGGGAGCACTTCACCTACAAGGGCCTTTAG[CG]GCTTCAGGGCCCAGCCACACCCTTCTCCACGTACGTGTTCCAGACCCAGTCACCCCGAGC	37	6	30074200	AGCATAGGAAACACTGCCTGGGAGCACTTCACCTACAAGGGCCTTTAGCG	6	30182141	R					TRIM31	NM_007028	Body	chr6:30071225-30071428	S_Shelf								68891
108902	ch.5.37985537F		0.0317444	0.00919951	1.23774	1.23774	VE up vs PV	0.0266215	3.53403	0.014172	0.288731	1	15690400	15690400	ch.5.37985537F		ch.5.37985537F	15690400	GTTCATTACTCCTCTAAACTATTACTTCAAAAAACATAAAAACAAAAACT	?		II			TGCTAGATGCCAGGCACAACATAGGAGATTCAATGTCCAATGATGAGCAAAAAATGGATA[CA]GCTCCTGCCTTTATGCCTTTTGAAGTAACAGTCTAGAGGAGCAATGAACACTAATCAAGT	36	5	37949800	CAGCTCCTGCCTTTATGCCTTTTGAAGTAACAGTCTAGAGGAGCAATGAA	5	37985537	F																	484725
34296	cg13963446	FDFT1	0.03208	0.0226327	1.22541	1.22541	VE up vs PV	0.00539605	3.523	0.000761967	0.0155724	1	67723500	14698400	cg13963446	FDFT1	cg13963446	67723500	AAAAAACCATAACCTTAATACCACAAACAACTACAACCATAAAAATCACA	14698400	AAAAAACCATAACCTTAATACCGCAAACGACTACGACCATAAAAATCGCG	I	A	Red	CCCCTCGTCGGGCGCTTCCCAGATCTGCTTGAGTCTATGGAGGAAAAACTCCGCGGGGTC[CG]CGATTCCCATGGCCGCAGCCGCCTGCGGCACCAAGGCCATGGCCCTCTTCAAGCGCACCT	37	8	11666000	CGCGATTCCCATGGCCGCAGCCGCCTGCGGCACCAAGGCCATGGCCCTCT	8	11703426	F					FDFT1	NM_004462	Body	chr8:11665773-11666045	Island				8:11703092-11704004	8:11665471-11666754	Promoter_Associated	TRUE	258569
78222	cg04457979	KCNQ1DN	0.0321849	0.00946525	1.20477	1.20477	VE up vs PV	0.0331469	3.51958	0.0220503	0.451084	1	18649300	38603500	cg04457979	KCNQ1DN	cg04457979	18649300	CTATTACAAAACATTCTACACCTAAATAAACAAAAACTACTATATCAACA	38603500	CTATTACGAAACATTCTACGCCTAAATAAACGAAAACTACTATATCGACG	I	C	Grn	CGTGATTGTTCCCTGTTGCGGGACATTCTGCGCCTGAATGAGCGGGGGCTGCTGTGTCGA[CG]CGGATTTGCCATATGGTTGCGCGGAGCCAGGAAGAATGGGCCCCTGTGTGTGCGACCGGG	37	11	2890650	CTGTTGCGGGACATTCTGCGCCTGAATGAGCGGGGGCTGCTGTGTCGACG	11	2847223	R				TRUE	KCNQ1DN	NR_024627	TSS1500	chr11:2890388-2891337	Island				11:2847136-2848075				89384
17231	cg26647111		0.032232	0.0090334	1.22468	1.22468	VE up vs PV	0.0222934	3.51804	0.00984516	0.20149	1	23706400	23706400	cg26647111		cg26647111	23706400	AAAAACTAAATACTCTTTCTATAAAACTATCACATCTACTTTCAATCCCC	?		II			ATGGGCTTTTAACCAGCAGGGGGGGCCACAGGCTTGTGATTGAGCTCTGACCCTTTGGCA[CG]GGGACTGAAAGCAGATGTGACAGTCTTACAGAAAGAGCATTTAGCTTCTACACATGGTAA	37	11	31128800	CGGGGACTGAAAGCAGATGTGACAGTCTTACAGAAAGAGCATTTAGCTTC	11	31085334	F														11:31128566-31128833	Promoter_Associated		464867
26356	cg06227920	CLPX	0.0322934	0.0366558	0.819686	-1.21998	VE down vs PV	-0.00706366	3.51605	0.00155539	0.0318506	1	46793300	70741300	cg06227920	CLPX	cg06227920	46793300	AAAAATAACCAAAAAAACTCAACTATAACAACTCAAAACTACAAATCCCA	70741300	AAAAATAACCGAAAAAACTCGACTATAACGACTCGAAACTACAAATCCCG	I	A	Red	CCAAAAGCCCTTTTATCCTAAAGTTGAAAGGTTTTGCGATAGACGCGGAGAGATGCATGC[CG]GGACTTGTAGTCCCGAGTCGTCATAGTCGAGCTCTTCCGGTCACTTTTAGTGGGCGGCAG	37	15	65478000	CGGGACTTGTAGTCCCGAGTCGTCATAGTCGAGCTCTTCCGGTCACTTTT	15	63265051	F					CLPX	NM_006660	TSS1500	chr15:65476794-65478055	Island				15:63263761-63265091	15:65476595-65478400	Promoter_Associated		122283
148225	cg10098021	KIAA1949	0.0323382	0.00910916	1.21223	1.21223	VE up vs PV	0.00933293	3.51459	0.00172765	0.0353926	1	35748400	32622400	cg10098021	KIAA1949	cg10098021	35748400	AAACTAAAAACTACAACTACTAACCCAACACCAACAAAAAAAAACATCCA	32622400	AAACTAAAAACTACAACTACTAACCCGACGCCGACAAAAAAAAACGTCCG	I	T	Red	CTCGTTTCCAGGCTGGCATCTGGGACAGGCGCTCCCGTTCTGCTTTCTCTCGGCCTCGAA[CG]GACGCCTCCTCCTGCCGGCGCCGGGCTAGCAGCTGTAGCTTCCAGTCTGGGATGGTGGCC	37	6	30653700	CGGACGCCTCCTCCTGCCGGCGCCGGGCTAGCAGCTGTAGCTTCCAGTCT	6	30761711	F					KIAA1949;KIAA1949	NM_001134870;NM_133471	Body;1stExon	chr6:30654392-30654934	N_Shore				6:30761632-30761729	6:30652289-30655443	Promoter_Associated		192361
10172	cg08134631		0.0329412	0.0288266	1.33	1.33	VE up vs PV	0.0109743	3.49522	0.0034057	0.0701559	1	51658500	27804400	cg08134631		cg08134631	51658500	AACCAACATAAACAAATCCTCTCAAATCCACAATAATTTATCTACTCACA	27804400	AACCGACGTAAACGAATCCTCTCAAATCCGCGATAATTTATCTACTCACG	I	C	Grn	CCCCGAGTATCCGGCCCGGGGCAGAGATGCGCGTGCGCGGAGGGGGTGCCGCGGAGCCCG[CG]TGAGCAGACAAATTACCGCGGACCTGAGAGGACCCGTCCACGCCGGCCCAGAGGGAGGAG	37	11	61355300	GGCCGGCGTGGACGGGTCCTCTCAGGTCCGCGGTAATTTGTCTGCTCACG	11	61111893	F								chr11:61355038-61355363	Island			TRUE	11:61111644-61111980	11:61354803-61356497	Unclassified	TRUE	157914
53311	cg19577958	SERPINB9	0.0330803	0.0176897	1.29359	1.29359	VE up vs PV	0.154594	3.4908	0.571464	11.7868	1	67671400	67671400	cg19577958	SERPINB9	cg19577958	67671400	TTCACTTTATTTTCATTCCTCCTCTAAAACTTTTTAACAAACTATCACTC	?		II			TCTAAGTGTACTTCACTTTGTTTTCATTCCTCCTCTAAAGCTTTTTAACAAACTGTCACT[CG]TGTTCTAAAAACAAACAAATGTCTTTCATCTCATTTTTTACTCAGCATTATCTATCAAAG	37	6	2888210	CGAGTGACAGTTTGTTAAAAAGCTTTAGAGGAGGAATGAAAACAAAGTGA	6	2833211	R					SERPINB9	NM_004155	3'UTR	chr6:2891929-2892182	N_Shelf								352915
54827	cg05352500	WTIP	0.0340092	0.0101616	0.805543	-1.2414	VE down vs PV	-0.0268632	3.46177	0.014524	0.302078	1	22777500	61752300	cg05352500	WTIP	cg05352500	22777500	ACAAACAAAACACCATAAATTCCAAACTAAACTAAATCAACCCTACAACA	61752300	ACGAACGAAACGCCGTAAATTCCAAACTAAACTAAATCGACCCTACAACG	I	C	Grn	CCTGGGCGCGGGACGGGCGAAGCGCCGTGGGTTCCAAGCTGAGCTGGGTCGGCCCTGCAG[CG]CCGGAGAGCAAGGCGGCGCAGGGAAGGGAGATGGGGCGGGATGTGGGGAAAGCTGTCGAC	37	19	34972300	ACGGGCGAAGCGCCGTGGGTTCCAAGCTGAGCTGGGTCGGCCCTGCAGCG	19	39664117	R					WTIP	NM_001080436	TSS1500	chr19:34972054-34973645	Island		DMR		19:39663412-39665575				106431
8407	cg09765089		0.034082	0.0453108	1.26288	1.26288	VE up vs PV	0.0205531	3.45953	0.0141363	0.294205	1	15793400	42806400	cg09765089		cg09765089	15793400	AAAAAACAAAAACCCAAACACAAACTAAAACATCCTACAATCAACATCCA	42806400	AAAAAACGAAAACCCGAACACAAACTAAAACGTCCTACAATCAACGTCCG	I	A	Red	CTCGCGCAGGCAGCGGGCGCGTGTGGCCCGGGCTGGGCAAGCCGAGGAACAGCGAGCCCC[CG]GACGCTGACTGCAGGACGTCCCAGTTTGTGCCCGGGTCTCCGTCCCTCCCCGTACGGGGC	37	7	27291300	GAGGGACGGAGACCCGGGCACAAACTGGGACGTCCTGCAGTCAGCGTCCG	7	27257871	F								chr7:27291119-27292197	Island		DMR	TRUE	7:27257645-27258722	7:27291174-27291848	Unclassified_Cell_type_specific		186573
101527	cg07592963	KCNQ1DN	0.0341711	0.0166909	1.22319	1.22319	VE up vs PV	0.0374773	3.45679	0.0326538	0.68013	1	23653300	38646400	cg07592963	KCNQ1DN	cg07592963	23653300	ATTACAAAACATTCTACACCTAAATAAACAAAAACTACTATATCAACACA	38646400	ATTACGAAACATTCTACGCCTAAATAAACGAAAACTACTATATCGACGCG	I	A	Red	TGATTGTTCCCTGTTGCGGGACATTCTGCGCCTGAATGAGCGGGGGCTGCTGTGTCGACG[CG]GATTTGCCATATGGTTGCGCGGAGCCAGGAAGAATGGGCCCCTGTGTGTGCGACCGGGAC	37	11	2890650	CGCGTCGACACAGCAGCCCCCGCTCATTCAGGCGCAGAATGTCCCGCAAC	11	2847225	R					KCNQ1DN	NR_024627	TSS1500	chr11:2890388-2891337	Island				11:2847136-2848075				148101
22434	cg04470971	GRM5	0.0344057	0.0210911	1.23581	1.23581	VE up vs PV	0.0538524	3.44962	0.0725645	1.51455	1	33710400	33710400	cg04470971	GRM5	cg04470971	33710400	TAACAAAAAAACTAAAAACACTCCCAAAACTTACTTTTCACATATTTACC	?		II			AGATGCTCACATGGCAAGGGAGCTGGAGGCACTCCCAGGACTTACTTTTCACATGTTTAC[CG]TCATATCTCAGCACCTGGGATACAAATCCCTAAATTCTAAGAATAAACCTGTATTGAGTG	37	11	88797100	CGGTAAACATGTGAAAAGTAAGTCCTGGGAGTGCCTCCAGCTCCCTTGCC	11	88436733	R					GRM5	NM_000842	TSS1500										89623
75309	cg18442075	DNAJC7	0.0344442	0.0117545	1.37022	1.37022	VE up vs PV	0.0492213	3.44845	0.0506002	1.05648	1	10648500	47782300	cg18442075	DNAJC7	cg18442075	10648500	CAAACAAAACCTCTCTCTAATAAACAAACCCAAAAAAACCCTTCTAAACA	47782300	CAAACGAAACCTCTCTCTAATAAACGAACCCGAAAAAACCCTTCTAAACG	I	C	Grn	GTGGGAGGCCGGCGGTGAAGAGCACTTCCGGTTGGAGCATAGAGCAGCTCCGCGGCGCCG[CG]CCCAGAAGGGCTCCCTCGGGCTCGTCTACCAGAGAGAGGCTCCGCTTGGGGCCAGAGCGG	37	17	40169500	CAAGCGGAGCCTCTCTCTGGTAGACGAGCCCGAGGGAGCCCTTCTGGGCG	17	37423046	F					DNAJC7;DNAJC7;DNAJC7;DNAJC7;NKIRAS2	NM_001144766;NM_003315;NR_029431;NM_003315;NM_001001349	TSS1500;5'UTR;Body;1stExon;TSS200	chr17:40168999-40169694	Island	high-CpG:37422550-37423123			17:37422166-37423332	17:40168609-40170183	Unclassified		335228
43460	cg07428323	C11orf87	0.0347057	0.0274209	1.20946	1.20946	VE up vs PV	0.0142782	3.44053	0.00557254	0.116617	1	35672400	51626300	cg07428323	C11orf87	cg07428323	35672400	TTAATCACCTTACTTACCAACAATTACTCCCTTAATCCTTAACTCACTCA	51626300	TTAATCGCCTTACTTACCAACAATTACTCCCTTAATCCTTAACTCGCTCG	I	C	Grn	GCCGCTCACTCCTTGGTCGCCTTGCTTGCCAGCAGTTGCTCCCTTAGTCCTTGGCTCGCT[CG]CACACCCCCTCCCGCTACAGGGAGCAGTTTTGGGTGGCGTGGGCTCCGTCCTCTTCTTGG	37	11	109294000	TTGGTCGCCTTGCTTGCCAGCAGTTGCTCCCTTAGTCCTTGGCTCGCTCG	11	108799443	R					C11orf87	NM_207645	5'UTR	chr11:109293519-109294983	Island			TRUE	11:108798730-108800318				144919
1829	cg18375494	GLB1L3	0.0348727	0.0236059	0.825423	-1.2115	VE down vs PV	-0.00587377	3.4355	0.000893221	0.0187198	1	21621500	37753500	cg18375494	GLB1L3	cg18375494	21621500	CCTATACCAACCAACTATCAACCCAAATTAAAAAACCCAAAATCAAAACA	37753500	CCTATACCAACCGACTATCGACCCAAATTAAAAAACCCGAAATCGAAACG	I	T	Red	CGCGCAGGCCTCCCTGTGCCAGCCGGCTGTCGACCCAGGTTAGGAAGCCCGAGGTCGGGG[CG]TTACCCCAAGGGCCCTCCCGCTTCCCCTCCGAGGGCAGAGAGGCGTCCGCGCCCGGACGC	37	11	134146000	CGCCCCGACCTCGGGCTTCCTAACCTGGGTCGACAGCCGGCTGGCACAGG	11	133651534	R					GLB1L3;GLB1L3	NM_001080407;NM_001080407	5'UTR;1stExon	chr11:134145559-134147180	Island		DMR	TRUE	11:133650782-133652625	11:134145462-134146359	Promoter_Associated	TRUE	334099
3481	cg10582608		0.0352407	0.0125682	0.7735	-1.29283	VE down vs PV	-0.0889472	3.4245	0.167286	3.51717	1	18735300	48610400	cg10582608		cg10582608	18735300	ATCCAAAAACAACCACAAACTTTCCTTAATCTTCACACCATACTAAATCA	48610400	ATCCAAAAACAACCGCGAACTTTCCTTAATCTTCACACCATACTAAATCG	I	A	Red	AAGTGTTTTTCAGTCCAGAGGCAGCCGCGGGCTTTCCTTGATCTTCACACCATGCTGGGT[CG]GAGGCTCTGCCAACATCCATTTTCCAGCTCTTTTCGTGAGTCCCAGGTTCTGAGATTGTC	37	6	28664200	GTCCAGAGGCAGCCGCGGGCTTTCCTTGATCTTCACACCATGCTGGGTCG	6	28772169	R													6:28772134-28772206				200935
239969	cg14388237	MYOZ3	0.0364429	0.0254278	0.803573	-1.24444	VE down vs PV	-0.0208449	3.38937	0.0113897	0.241949	1	21625500	21625500	cg14388237	MYOZ3	cg14388237	21625500	ATAAAAAAAAATCTCCTATACTAAAACAACTATAACTTCCCATTCCCRCC	?		II			TGTTTCCTGGGATGGGGAGGGGTCTCCTGTGCTGGAGCAACTGTGGCTTCCCATTCCCGC[CG]TCCTCTCCCCTAACTCCGATCTTCCCTCCTCCAACCGCGTCCGCGGAATGGGGGTGGGGC	37	5	150052000	CGGCGGGAATGGGAAGCCACAGTTGCTCCAGCACAGGAGACCCCTCCCCA	5	150031971	R					MYOZ3;MYOZ3	NM_133371;NM_001122853	Body;Body	chr5:150051116-150052107	Island				5:150031204-150032417	5:150050499-150052271	Promoter_Associated		267438
31393	cg25514328	RPTOR	0.0371592	0.0169857	1.33618	1.33618	VE up vs PV	0.0169641	3.36899	0.00655642	0.14012	1	31721300	62739500	cg25514328	RPTOR	cg25514328	31721300	CACACATCTATAAAAAAAACCATCCACACCATTACCATATACAAATAACA	62739500	CGCACGTCTATAAAAAAAACCATCCACACCGTTACCATATACGAATAACG	I	C	Grn	TAGCAGGTGCACCGCACGTCTGTAGGGGGAGCCATCCACACCGTTGCCATGTGCGAATGG[CG]CCCCCTCGTGTTGTGGATGGTGTAGGTTGCACCGCTGTGTGCACACGTGTGCATACATGC	37	17	78549300	CGCACGTCTGTAGGGGGAGCCATCCACACCGTTGCCATGTGCGAATGGCG	17	76163919	R					RPTOR;RPTOR	NM_001163034;NM_020761	Body;Body						17:76163900-76163989	17:78547512-78549660	Unclassified		446425
58839	cg07136054	RASSF6	0.0378628	0.0253352	0.82144	-1.21737	VE down vs PV	-0.00925782	3.34936	0.00221725	0.0476635	1	40755400	32715300	cg07136054	RASSF6	cg07136054	40755400	CAAACTAAAACTCCACAAATCACTCACCTATAAAAAAAATCCAAAACCCA	32715300	CGAACTAAAACTCCGCGAATCACTCACCTATAAAAAAAATCCGAAACCCG	I	C	Grn	CCCTGTCTCTGCCGGGCTGGGACTCCGCGAGTCACTCACCTGTAGGGGAGGTCCGAGGCC[CG]CGCGGGCGCAGGGGCGGCGCCTGTCTCCTCCCAGAGCATGGCTCAGCTGGGCGCTTGCAG	37	4	74486200	CGGGCTGGGACTCCGCGAGTCACTCACCTGTAGGGGAGGTCCGAGGCCCG	4	74705041	R					RASSF6;RASSF6	NM_201431;NM_177532	1stExon;TSS200	chr4:74486044-74486258	Island			TRUE	4:74704993-74705122				139452
26170	cg15227302	CNOT4	0.0380756	0.0331379	1.42105	1.42105	VE up vs PV	0.0247561	3.34349	0.017467	0.37614	1	53705300	53705300	cg15227302	CNOT4	cg15227302	53705300	AAAAAAATAAATTAAACAAACRCCTATTTCCTCCTTATTCRCAAACAAAC	?		II			AGGTTGTGGGTACGAAGAGCGCGGGATTTGATCCAGGGTGAGAATTTGATACAGACTTGG[CG]TCTGTTTGCGAACAAGGAGGAAACAGGCGCCTGTTTAATTCATTTCCCTGTCCTTGCGCA	37	7	135195000	GGGAAATGAATTAAACAGGCGCCTGTTTCCTCCTTGTTCGCAAACAGACG	7	134845887	F					CNOT4;CNOT4	NM_001008225;NM_013316	TSS1500;TSS1500	chr7:135194567-135195309	S_Shore				7:134844896-134845946	7:135194053-135195556	Promoter_Associated		282375
22661	cg15020726	MTMR15	0.0381963	0.0114548	0.766298	-1.30498	VE down vs PV	-0.0211278	3.34018	0.00896406	0.193227	1	61627300	61627300	cg15020726	MTMR15	cg15020726	61627300	AAACCACTATATAAATAACTTTTTCTAAATAAAATAAAAACRATCAACRC	?		II			TGCCCGCGGCTGGGGCGTTTCATCTGCGCCGGCCTATGGTGCGGGCATCGCCCTGGGCCA[CG]CGCTGATCGTCTCCATCTCACTCAGAAAAAGTTACTCATACAGTGGTCTTGTAAAGGGTC	37	15	31196400	CGCGCTGATCGTCTCCATCTCACTCAGAAAAAGTTACTCATACAGTGGTC	15	28983674	F					MTMR15;MTMR15;MTMR15;MTMR15	NM_001146094;NM_001146095;NM_014967;NM_001146096	5'UTR;5'UTR;5'UTR;5'UTR	chr15:31195673-31196392	Island				15:28982974-28983677	15:31195397-31196735	Promoter_Associated		279011
43895	cg01847719	CAT	0.0387198	0.0109349	1.86438	1.86438	VE up vs PV	0.0607337	3.32594	0.072796	1.57589	1	46744400	28632300	cg01847719	CAT	cg01847719	46744400	TCCAATACTACATCTAATCACTAACAAAATCCCAACTATCAACCATAACA	28632300	TCCAATACTACATCTAATCGCTAACGAAATCCCGACTATCAACCATAACG	I	T	Red	TGCTGAGGGTGGAGACCCACGAGCCGAGGCCTCCTGCAGTGTTCTGCACAGCAAACCGCA[CG]CTATGGCTGACAGCCGGGATCCCGCCAGCGACCAGATGCAGCACTGGAAGGAGCAGCGGG	37	11	34460600	CGCTATGGCTGACAGCCGGGATCCCGCCAGCGACCAGATGCAGCACTGGA	11	34417133	F					CAT;CAT	NM_001752;NM_001752	1stExon;5'UTR	chr11:34460165-34460857	Island	high-CpG:34416997-34417142			11:34416742-34417400	11:34459913-34461105	Promoter_Associated		37904
5983	cg10750306		0.0392105	0.0225388	1.26182	1.26182	VE up vs PV	0.138723	3.31276	0.472873	10.2775	1	47659400	47659400	cg10750306		cg10750306	47659400	AATATACTACTTAAAATAAAACRTAAATACAACCAAACAAACTAAAAAAC	?		II			GAGGACGGAGGGGTGTGCTGCTTAAGGTGAGACGTGGATGCAGCCAAGCAAACTGGAAAA[CG]TCGAGTTTTGAAAACTGCTTTAAGTAAAAATATTCTGAATAAAATTAGGTAAATGGCTTC	37	7	47990700	GTGTGCTGCTTAAGGTGAGACGTGGATGCAGCCAAGCAAACTGGAAAACG	7	47957205	R												TRUE					203682
5801	cg21072629	URB1	0.0393471	0.0339109	1.26247	1.26247	VE up vs PV	0.0476641	3.30912	0.0646548	1.40676	1	62767300	62767300	cg21072629	URB1	cg21072629	62767300	TACAAAATTTAAAATCCACCRAAACRCATTTCTAATCCCAATAACTCTTC	?		II			CCGCCCCCGGCTGCAGGGTTTGGGGTCCACCGGGGCGCATTTCTGATCCCAGTGGCTCTT[CG]GGTGCTCTTGGCCGGAAGAACTCCCAGACCTTTCACTCCTGGCCTGGCCGATCCACGAAG	37	21	33765600	GCAGGGTTTGGGGTCCACCGGGGCGCATTTCTGATCCCAGTGGCTCTTCG	21	32687493	R					URB1;C21orf119	NM_014825;NR_026845	TSS1500;Body	chr21:33765512-33765752	Island				21:32686554-32687902	21:33764663-33766068	Promoter_Associated		376359
1221	cg10947831		0.039658	0.0294982	0.819854	-1.21973	VE down vs PV	-0.0409007	3.30089	0.0450555	0.982763	1	17677500	49727500	cg10947831		cg10947831	17677500	ACCTAACCATCCACTAACACAACAAAAATCTAACAAAACCTTAAAAATCA	49727500	ACCTAACCGTCCGCTAACGCAACGAAAATCTAACGAAACCTTAAAAATCG	I	C	Grn	CTAGGCCCGCAGACCTGGCCGTCCGCTGACGCAGCGAAGGTCTAGCGGAACCTTGGGGAT[CG]CTCTCCCAGTGCCGACCGAAGGCCCGGACCTCCAGGCTGGACGCGGCGAAGGCCGCATAA	37	10	101288000	ACCTGGCCGTCCGCTGACGCAGCGAAGGTCTAGCGGAACCTTGGGGATCG	10	101277599	R								chr10:101287162-101287920	Island			TRUE	10:101276885-101277648				206964
8899	cg15471402		0.0400006	0.0271295	1.27252	1.27252	VE up vs PV	0.0208536	3.2919	0.0113297	0.247801	1	73657300	45728400	cg15471402		cg15471402	73657300	AAATAAACAAACAACTATCTAACAACAACTACTCTCCAATAAAAACTCCA	45728400	GAATAAACGAACGACTATCTAACGACGACTACTCTCCGATAAAAACTCCG	I	C	Grn	GGACGGGCGAACGGGTGGGCGGGCGGCTGTCTGGCGGCGGCTGCTCTCCGGTGGGGACTC[CG]CGTTTTCTCCCTGGTCGCCGCTGCCTCTTCTCGCTCCCCTCAGGCGACGGCGGCAGCTAC	37	4	170713000	GGGTGGGCGGGCGGCTGTCTGGCGGCGGCTGCTCTCCGGTGGGGACTCCG	4	170949505	R											DMR		4:170949437-170949583	4:170712783-170713529	Unclassified_Cell_type_specific		286046
153235	cg18240331	TFAP2A	0.0400935	0.0131349	1.28465	1.28465	VE up vs PV	0.00698448	3.28947	0.00100366	0.0219682	1	50666400	25668300	cg18240331	TFAP2A	cg18240331	50666400	TCCCAACACCACACAAAACTAACCTAAAAAATAATAAATTTATAACCACA	25668300	TCCCAACGCCGCACAAAACTAACCTAAAAAATAATAAATTTATAACCGCG	I	A	Red	CGCCAGCTGCAGTCCCAGCGCCGCACAGAGCTGACCTGGGAAGTGATGGATTTATAGCCG[CG]GCAATCTTGCCATCAGCTCCAGCTTTTCCCAACAGCCCCAACCCGCTTTCCCGGTCAGTC	37	6	10419900	CGCGGCTATAAATCCATCACTTCCCAGGTCAGCTCTGTGCGGCGCTGGGA	6	10527913	R					TFAP2A	NM_001042425	TSS200	chr6:10419399-10420323	Island		DMR		6:10526628-10528309			TRUE	331983
10102	cg24301192	HRK	0.0407203	0.0119372	0.826441	-1.21001	VE down vs PV	-0.0367124	3.27325	0.0268376	0.590333	1	12725400	26799400	cg24301192	HRK	cg24301192	12725400	CAAAACCAAAAACCTTTCTTAAAAATACAATAAATTTTAAATATTTAACA	26799400	CGAAACCGAAAACCTTTCTTAAAAATACGATAAATTTTAAATATTTAACG	I	T	Red	AGAGGATTGGAACGGGACCGGGGACCTTTCTTGGAAGTGCGATAGATTTTAAGTATTTGG[CG]TGGCTTACAACTACATTCCCATAGCAAGCACACTTTTTACTTGCATTGTGTGTTTATTTG	37	12	117318000	CGCCAAATACTTAAAATCTATCGCACTTCCAAGAAAGGTCCCCGGTCCCG	12	115802799	R					HRK	NM_003806	3'UTR	chr12:117318708-117319521	N_Shore		CDMR			12:117317564-117319805	Unclassified		426688
134487	cg00570635	RAB1A	0.041491	0.0302756	0.716048	-1.39655	VE down vs PV	-0.098813	3.25365	0.261722	5.79164	1	17775300	17775300	cg00570635	RAB1A	cg00570635	17775300	TAAAATACCTTTCATAAAAATAATACATACCACCTAAAAAATACTCACAC	?		II			CCTGGTACTAATAGAATGCCTTTCATGAAAATGATGCATACCACCTGAAGAATGCTCACA[CG]GTTTTTCAAATTCTTTTATATACATTTGAATTTCACCACTACCCTGACAGGAATAATGAC	37	2	65355300	AGAATGCCTTTCATGAAAATGATGCATACCACCTGAAGAATGCTCACACG	2	65208773	R					RAB1A;RAB1A	NM_004161;NM_015543	Body;Body	chr2:65356735-65357614	N_Shore								12123
8410	cg26590664	ZNF833	0.0417066	0.0364475	1.30211	1.30211	VE up vs PV	0.0353382	3.24824	0.0358824	0.795365	1	29737400	29737400	cg26590664	ZNF833	cg26590664	29737400	AAACTATATCTAAAACCTATTCATCRCRCTCCACTCAACACAATAAAATC	?		II			CCGCCTGCCAAGGGCTGTGTCTGGAACCTGTTCATCGCGCTCCACTCAGCACAGTGAGAT[CG]CCTCTTCTGTTACTCGGTCTCCAGGGGGCGGGACCTGGAGCCGTATCCAATCAGGGCCAT	37	19	11784700	GGCTGTGTCTGGAACCTGTTCATCGCGCTCCACTCAGCACAGTGAGATCG	19	11645731	R					ZNF833	NR_028594	TSS200	chr19:11785042-11785282	N_Shore							TRUE	464026
62970	cg00056578	KSR2	0.0420967	0.0119816	1.30038	1.30038	VE up vs PV	0.0407285	3.23851	0.0327149	0.727332	1	68611400	68611400	cg00056578	KSR2	cg00056578	68611400	AATTCRCACTACTATAAAACTTTTTACAAACTCAAAAACTACTACTCCTC	?		II			TGTTTTGGACCAGTTCGCACTGCTGTAAGGCTTTTTGCAAACTCAGAGGCTGCTGCTCCT[CG]CTTTTCGTCATGTTTTCCTCATCCATCGCTTGCTCTGCAACCCCCTTCCCCTCCTCCTCC	37	12	118406000	GTTCGCACTGCTGTAAGGCTTTTTGCAAACTCAGAGGCTGCTGCTCCTCG	12	116890416	R					KSR2	NM_173598	TSS200	chr12:118406590-118407364	N_Shore								1348
20963	cg02683873	TTC23L	0.0424234	0.0474228	1.30639	1.30639	VE up vs PV	0.0294754	3.23043	0.0276858	0.617062	1	33726400	33726400	cg02683873	TTC23L	cg02683873	33726400	CRAAATATATCTTCTCTTCCTACRCCTTCACCTCCRAAAAATAAAATCTC	?		II			CCATCCTTGGACGGAATGTATCTTCTCTTCCTACGCCTTCACCTCCGAGGGGTAAGGTCT[CG]TGAGATACAATATGCAGAGGCCAGTTTTGGGGCGAGCCGGAGGCCGGGCGCGTCTAACCT	37	5	34839100	CGAGACCTTACCCCTCGGAGGTGAAGGCGTAGGAAGAGAAGATACATTCC	5	34874820	R					TTC23L	NM_144725	TSS1500	chr5:34838921-34839624	Island				5:34874691-34875399	5:34838851-34839851	Promoter_Associated		54662
42338	cg16592586	GLRA3	0.0426925	0.0239907	1.20536	1.20536	VE up vs PV	0.0445805	3.22382	0.048554	1.08439	1	10677400	10677400	cg16592586	GLRA3	cg16592586	10677400	ATATAATCTAACTATTCTTCTCACTTAAACTTACTATAAAAATATAAAAC	?		II			AAAGAGATGGCTGCTAGAGACGCAAGGCTTCCCACCATTTTTTTTTTTTTTGGTCTTTCC[CG]TTTTACATCTTCACAGTAAGTTTAAGTGAGAAGAACAGCTAGATCACATGGTACTATAAG	37	4	175751000	TGTGATCTAGCTGTTCTTCTCACTTAAACTTACTGTGAAGATGTAAAACG	4	175987576	F					GLRA3;GLRA3	NM_006529;NM_001042543	TSS1500;TSS1500	chr4:175750330-175750584	S_Shore			TRUE					305119
8308	cg10960055		0.0427794	0.0135784	0.767023	-1.30374	VE down vs PV	-0.0794982	3.2217	0.128601	2.87404	1	69771300	69771300	cg10960055		cg10960055	69771300	CACCATACTAAATCRAAAACTCTACCAACATCCATTTTCCAACTCTTTTC	?		II			CTTGATCTTCACACCATGCTGGGTCGGAGGCTCTGCCAACATCCATTTTCCAGCTCTTTT[CG]TGAGTCCCAGGTTCTGAGATTGTCCTGCTCTGATTCCACACCCCATCTCTATTTCTCGCT	37	6	28664200	ACCATGCTGGGTCGGAGGCTCTGCCAACATCCATTTTCCAGCTCTTTTCG	6	28772205	R													6:28772134-28772206				207189
17103	cg08102564	SLC47A2	0.0437774	0.0155868	0.765398	-1.30651	VE down vs PV	-0.145392	3.19761	0.445058	10.0213	1	29676400	29676400	cg08102564	SLC47A2	cg08102564	29676400	AAACAAAACAACCTAACTAAAACAACTAAACCACTAAACRTCCTATACCC	?		II			TGCTGAGGCCAGGACAGGGCAGCCTGGCTGGGGCAGCTGAGCCACTGGGCGTCCTGTACC[CG]GGCGTGATGGTGCCCACAGTGACTCCCGTTTTTCAGAAGAATTGGTGGCCTGCCCGAAGT	37	17	19620300	GACAGGGCAGCCTGGCTGGGGCAGCTGAGCCACTGGGCGTCCTGTACCCG	17	19560855	R					SLC47A2;SLC47A2	NM_001099646;NM_152908	TSS1500;TSS1500	chr17:19617083-19617424	S_Shelf							TRUE	157230
2224	cg13974464	MAMSTR	0.0438855	0.0144426	0.765311	-1.30666	VE down vs PV	-0.0692617	3.19503	0.0986072	2.22211	1	14784400	25623400	cg13974464	MAMSTR	cg13974464	14784400	AATCCCAAAAAAAACAACAAAACCTACAAAATTCACAATACAAAACATCA	25623400	AATCCCAAAAAAAACGACGAAACCTACGAAATTCACGATACAAAACATCG	I	T	Red	CCTGCTGCTCAAGATCCCAGAGGAGGCGGCGGAGCCTACGGAGTTCACGGTGCAAGGCAT[CG]TCCGTCACTGGACCAGTGAGGCGCAGGCGCGAGCTCCCCAGGGGGAGGATGAGGGGCGGG	37	19	49224200	GATCCCAGAGGAGGCGGCGGAGCCTACGGAGTTCACGGTGCAAGGCATCG	19	53915977	R					MAMSTR;RASIP1	NM_001130915;NM_017805	TSS1500;Body	chr19:49223833-49224276	Island				19:53915405-53916143	19:49223589-49224780	Promoter_Associated		258769
57865	cg22078781		0.0441164	0.0168489	1.21736	1.21736	VE up vs PV	0.0723089	3.18955	0.112491	2.53933	1	44784300	44784300	cg22078781		cg22078781	44784300	CAACTAAAAATACCTTATAAACTTTACTTTTCAAAACAAAACRTCTAAAC	?		II			CCTCCGTGCAGGAGAGCAGCTCCCTCCAGCGGCTTCCCTCGCGCTTTGTGCCTTGCCCAC[CG]CTCAGACGCTCTGCTCTGAAAAGTAAAGTTCACAAGGTATCTTCAGCTGCAAGGATAAAA	37	4	184643000	AGCTGAAGATACCTTGTGAACTTTACTTTTCAGAGCAGAGCGTCTGAGCG	4	184879688	F								chr4:184643914-184644414	N_Shore				4:184879598-184879697	4:184642366-184643157	Unclassified	TRUE	391591
26890	cg14007688	DBH	0.0449495	0.0246765	0.819431	-1.22036	VE down vs PV	-0.138704	3.17002	0.466725	10.6006	1	11602400	11602400	cg14007688	DBH	cg14007688	11602400	AACCCACTAAACTATAATCAAAAAACCAAAACCTATACAAAATTAATCRC	?		II			AATTTATCCTGGGCCCACTGGGCTGTGGTCAGGAGGCCAGGGCCTATGCAGAGTTAGTCG[CG]TAAGGTGCCGCAGCCTGGAGATCCAGGAAGATCCTTCCCAGAAGCATTTGGGAGCCAGAT	37	9	136523000	CGCGACTAACTCTGCATAGGCCCTGGCCTCCTGACCACAGCCCAGTGGGC	9	135512748	R					DBH	NM_000787	Body					TRUE					259516
16789	cg22330492	TTLL6	0.0455103	0.0138488	1.20255	1.20255	VE up vs PV	0.00440364	3.15707	0.000388953	0.00887043	1	24701500	60605400	cg22330492	TTLL6	cg22330492	24701500	ACCCCATATACAAATATAAAAACCAAACAAACCCAAAATTAAAACAAACA	60605400	ACCCCGTATACAAATATAAAAACCGAACGAACCCAAAATTAAAACGAACG	I	C	Grn	CCTCGAAGGATGAAGGAGTAACGCTCCCATTGGCTGCCAGACAGCCCCAACCCCAACCCG[CG]CTCGCCCTAACTTTGGGTCCGCCCGGCCCTCATATTTGCATACGGGGCCTTCTAGGCCTT	37	17	46894500	GCCCCGTATGCAAATATGAGGGCCGGGCGGACCCAAAGTTAGGGCGAGCG	17	44249464	F					TTLL6;TTLL6	NM_001130918;NM_001130918	1stExon;5'UTR	chr17:46894293-46894809	Island			TRUE	17:44249103-44249774	17:46894109-46895052	Unclassified_Cell_type_specific		395187
42196	cg08381274	GDF6	0.0458916	0.0242498	1.25233	1.25233	VE up vs PV	0.044285	3.14837	0.0469657	1.07406	1	62635400	62635400	cg08381274	GDF6	cg08381274	62635400	CTATTCTCCCACTCTCAACCATAAACTTCAAATATAACTTTAAAATTTCC	?		II			AGAGTTTATGCCTGTTCTCCCACTCTCAACCATAGGCTTCAGGTGTAACTTTGGGGTTTC[CG]GGGTAAGGAAGGCTTTTTACAGATACTGTACAGGAGCAAGTCGCCCATGCCTCCTGGACT	37	8	97169600	TGTTCTCCCACTCTCAACCATAGGCTTCAGGTGTAACTTTGGGGTTTCCG	8	97238797	R					GDF6	NM_001001557	Body	chr8:97169731-97170432	N_Shore		CDMR			8:97169583-97169726	Unclassified_Cell_type_specific		162496
19549	cg17041152	EIF4G2	0.0460218	0.0259122	0.77766	-1.28591	VE down vs PV	-0.0172349	3.14541	0.00727425	0.166511	1	38697500	38697500	cg17041152	EIF4G2	cg17041152	38697500	CAAAACCATATTCRCRAAATCTCTAAAACTAAACCAATAACRTAAAAAAC	?		II			GCCGCAGTGCGCAAAGCCATATTCGCGAAGTCTCTGAGGCTGAGCCAGTGGCGTAAGGGG[CG]CCGAGCGCTGTCGAGATGAGGGTTGCGTGCGTAAAGCCGGAGAGCCCTTTTGAGTCTGCG	37	11	10830700	CGCCCCTTACGCCACTGGCTCAGCCTCAGAGACTTCGCGAATATGGCTTT	11	10787282	R					EIF4G2;EIF4G2	NM_001418;NM_001042559	TSS200;TSS200	chr11:10829361-10831121	Island				11:10785873-10787873	11:10830311-10830852	Promoter_Associated		312506
2493	cg26394940	C22orf26	0.0463073	0.0135908	1.31822	1.31822	VE up vs PV	0.0404477	3.13895	0.0324441	0.744188	1	53662300	53662300	cg26394940	C22orf26	cg26394940	53662300	AAACTTTTATTTATTTACCRACTCCTACACATAACTACTAAAACTCAAAC	?		II			TAAATAAATAAGGGCTTTTGTTTGTTTGCCGGCTCCTGCACATGGCTGCTGGGACTCAAG[CG]CTCGTGTTGTCTGCGCCTCTGTGGGACTCTGGGGACGGGAGGCAGGGGAGGCCCCCGCAG	37	22	46449500	GGCTTTTGTTTGTTTGCCGGCTCCTGCACATGGCTGCTGGGACTCAAGCG	22	44828125	R				TRUE	C22orf26;LOC150381	NM_018280;NR_027034	Body;TSS1500	chr22:46449632-46450115	N_Shore				22:44828094-44829040	22:46449447-46449565	Promoter_Associated		460642
49861	cg00214530		0.0467785	0.0277117	1.23572	1.23572	VE up vs PV	0.0305527	3.12839	0.0232893	0.536005	1	29609500	29609500	cg00214530		cg00214530	29609500	ACCCRCTTTATTACTATAACCRATTCCTAACTAAAAACAAACTCCTTTTC	?		II			CGAAAACGGCAGCCCGCTTTGTTACTGTGGCCGGTTCCTGGCTGGGAACAGGCTCCTTTT[CG]GCACTACCTACTTGATACGTGTGATGTTGTCACAAACATCTAGAAAAAACATTAGTTCTC	37	6	133891000	CCCGCTTTGTTACTGTGGCCGGTTCCTGGCTGGGAACAGGCTCCTTTTCG	6	133932225	R													6:133932165-133932226	6:133889332-133891035	Unclassified	TRUE	4615
12741	cg02100397		0.0469226	0.0150184	1.3125	1.3125	VE up vs PV	0.166784	3.12518	0.565933	13.0383	1	65627400	65627400	cg02100397		cg02100397	65627400	AACAAATAAAATCCRAATTACCTAACCAAAAAAACTAACRCAAACACRTC	?		II			CGCACGGTCCGGACAGGTGGGATCCGAGTTACCTGGCCAAGGGGGCTGACGCAGACACGT[CG]CGGGACACAGTGAAGAGTGTGGTGCAGAGCGGAGGGCGGGAGTCTTTGGAGAACAGGTAG	37	19	646890	ACAGGTGGGATCCGAGTTACCTGGCCAAGGGGGCTGACGCAGACACGTCG	19	597890	R								chr19:645890-648623	Island				19:596804-598501				43130
59507	cg22012530	GSDMD	0.0471393	0.0297574	1.2392	1.2392	VE up vs PV	0.0251954	3.12037	0.0162147	0.37414	1	52781300	52781300	cg22012530	GSDMD	cg22012530	52781300	CRAAAACTACTACCAAACCAAAACAATATCTAACAAACACCTAAAATCCC	?		II			CCAGACCCCCTCGGGAGCTGCTGCCAGGCCAGGACAGTGTCTGGCAGGCACCTGAAGTCC[CG]CCCTGCGCGGGGCTGGTTCCCGAGGCCGGGTTGTCCAGGTCGCGGTCTGGCGTGAGTCCT	37	8	144635000	GGGAGCTGCTGCCAGGCCAGGACAGTGTCTGGCAGGCACCTGAAGTCCCG	8	144706452	R					GSDMD	NM_001166237	TSS1500	chr8:144635308-144636026	Island			TRUE		8:144635072-144636483	Promoter_Associated		390556
20138	cg02723399	HIRA	0.0472438	0.0472334	0.600494	-1.66529	VE down vs PV	-0.0274201	3.11806	0.0230859	0.533083	1	12798300	69766400	cg02723399	HIRA	cg02723399	12798300	AACTAACAAATAAATACAAACACTAACCAAATAACAAAATACCCAAAACA	69766400	GACTAACGAATAAATACGAACGCTAACCGAATAACGAAATACCCAAAACG	I	C	Grn	AGCCCTGCGCCCGACTAGCGGGTGAGTGCGGACGCTGGCCGGATAGCGGAGTGCCCAGGG[CG]CGTGCGGGGTCTTCGCGACTGTCCGCCAGGACTCGCCTGTGCTCCCTGCTCGCCTCCCAG	37	22	19420200	CGCCCTGGGCACTCCGCTATCCGGCCAGCGTCCGCACTCACCCGCTAGTC	22	17800170	R					HIRA;MRPL40	NM_003325;NM_003776	TSS1500;Body	chr22:19418745-19420237	Island				22:17798670-17800337	22:19419691-19420174	Promoter_Associated		55463
22865	cg19815565	LOC100130522	0.0486356	0.0141436	1.22296	1.22296	VE up vs PV	0.0920707	3.08778	0.167344	3.90208	1	74602300	74602300	cg19815565	LOC100130522	cg19815565	74602300	CAACAAAAAATAAACRAATACAATCTACAAATCCTATCCCTATCCTTACC	?		II			GGTCACAAAAACAACAAAAAATGAGCGGATGCAGTCTGCAGGTCCTGTCCCTGTCCTTAC[CG]GGGAACTGGAGCTAGGATTTGGGGGCCTCTCGGGAGTCTAGAGCGTGACCGCGGGCCCGT	37	18	77917600	AACAAAAAATGAGCGGATGCAGTCTGCAGGTCCTGTCCCTGTCCTTACCG	18	76018606	R					LOC100130522;LOC100130522;PARD6G	NR_028340;NR_028339;NM_032510	Body;Body;3'UTR	chr18:77917646-77918589	N_Shore				18:76018606-76019518	18:77917528-77917977	Unclassified		357073
52767	cg08793459	PTRH2	0.0486963	0.0448998	0.73872	-1.35369	VE down vs PV	-0.0194488	3.08648	0.0112494	0.26242	1	51741400	51741400	cg08793459	PTRH2	cg08793459	51741400	CCAATATCATTATTCATTTTCTCRCCAATAAAAACRTTTCTTTTCACCTC	?		II			AGCGGCCCCTGGGCGGAAGACAGTTTATAAAGGAGAAAATGAAGAAGGTGGGTAATGCAA[CG]AGGTGAAAAGAAACGTTCCTACTGGCGAGAAAATGAATAATGATATTGGTCTCCTTCGCC	37	17	57784600	CGAGGTGAAAAGAAACGTTCCTACTGGCGAGAAAATGAATAATGATATTG	17	55139429	F				TRUE	PTRH2;TMEM49	NM_016077;NM_030938	5'UTR;TSS1500	chr17:57784754-57785108	N_Shore					17:57784436-57785841	Promoter_Associated		169681
151569	cg15191021	NBR1	0.0490655	0.0152091	1.20863	1.20863	VE up vs PV	0.0634154	3.0786	0.0809087	1.89223	1	55700500	17673300	cg15191021	NBR1	cg15191021	55700500	CTTCTCATATATACCAACCAATATTTATTTCTTTATTTATTTTTAAAACA	17673300	CTTCTCATATATACCAACCGATATTTATTTCTTTATTTATTTTTAAAACG	I	A	Red	GCAAGGGCCCATCTTCTCATATATACCAGCCGGTGTTTATTTCTTTGTTTGTTTTTGAGA[CG]GAGTGTCGTTCTGCCACCCAGGCTGGAGTGCAATGGCGCGATCTCGGCTCACTGCAACCT	37	17	41321200	CTTCTCATATATACCAGCCGGTGTTTATTTCTTTGTTTGTTTTTGAGACG	17	38574744	R					NBR1;NBR1	NM_031862;NM_031858	TSS1500;TSS1500	chr17:41322972-41323363	N_Shore					17:41320674-41321865	Promoter_Associated	TRUE	281848
26575	ch.13.100003653F		0.0493449	0.0296791	1.23454	1.23454	VE up vs PV	0.0110934	3.07268	0.00309229	0.0724595	1	55633300	55633300	ch.13.100003653F		ch.13.100003653F	55633300	GTTACCATAAAATATCCCAAATATACCACAATTAACTAACCCATTTAACT	?		II			TGTGCTGGTCAGCACCAGGTGTCATATCCCCAAAGCAGACACAACTGAAATGTCCACCAA[CA]GTCAAATGGGCCAGTCAACTGTGGTATACCTGGGATACTCTATGGCAACAAGAATGAATA	36	13	101206000	CAGTCAAATGGGCCAGTCAACTGTGGTATACCTGGGATACTCTATGGCAA	13	100003653	F																	483182
57788	cg24519413		0.0504654	0.0147431	1.21308	1.21308	VE up vs PV	0.0372422	3.04927	0.0273787	0.646472	1	74735500	74735500	cg24519413		cg24519413	74735500	CCTATATAACCRCRTACTTTTATCCAAACATCCAAAAAAACTACTTTTAC	?		II			GCCTTGTATGTTTGATGAGGTGAGGACCCCTCCAGCTGGACCCCGCCCGAGGTCGACCCC[CG]CAAAAGCAGTCTTTCTGGATGTCTGGACAAAAGCACGCGGTCACACAGGCTGTCGGGCCA	37	1	26490500	CTGTGTGACCGCGTGCTTTTGTCCAGACATCCAGAAAGACTGCTTTTGCG	1	26363127	F								chr1:26490522-26491015	Island				1:26363045-26363602	1:26490163-26491290	Unclassified	TRUE	430313
61909	cg07907315	SOX5	0.0504686	0.028458	1.2166	1.2166	VE up vs PV	0.0240814	3.0492	0.0142391	0.336223	1	32618500	32618500	cg07907315	SOX5	cg07907315	32618500	AACRTATTTACTACTAATTAAAAACCTAATCTATATAATAACAAAAACTC	?		II			TGATTTTGTAAAACGTATTTGCTGCTGATTAAAAACCTAGTCTATATAATAACAGAAGCT[CG]ATTAAACTGCATTTATTAACTAATTAAGCAAAAAATTTAATGTTAGTAATAGCATTTTTA	37	12	24103100	CGAGCTTCTGTTATTATATAGACTAGGTTTTTAATCAGCAGCAAATACGT	12	23994336	R					SOX5;SOX5	NM_152989;NM_006940	5'UTR;TSS1500					TRUE		12:24102757-24103876	Unclassified_Cell_type_specific		153722
33164	cg07791065		0.0505565	0.0223136	1.20278	1.20278	VE up vs PV	0.123481	3.04739	0.343479	8.11531	1	70730300	70730300	cg07791065		cg07791065	70730300	AATCAAAAAATTCTCRAAAACTCCTAAAAACACTACATATCTAAATCAAC	?		II			CCTTGAACTAGAATCAAGAGATTCTCGGAGGCTCCTGGGAGCACTGCATGTCTGGATCAA[CG]GTGGCTCAACAAGTGTTCCTTCACAATACAGACTTTATATTTAATACACACTTTCATATG	37	6	113786000	ATCAAGAGATTCTCGGAGGCTCCTGGGAGCACTGCATGTCTGGATCAACG	6	113892744	R												TRUE					151617
206921	cg11510586		0.0508378	0.0195982	1.21884	1.21884	VE up vs PV	0.0719641	3.04161	0.111519	2.63984	1	29790400	29707300	cg11510586		cg11510586	29790400	AATCCCAACTATTAAAAAACACTACACTAAAAAAAACATTTTAAAACACA	29707300	AATCCCGACTATTAAAAAACGCTACGCTAAAAAAAACGTTTTAAAACGCG	I	A	Red	TGGGACCCCCAGGATCCCGGCTATTGGGAGACGCTGCGCTGGAGGGAACGTTTTGGAACG[CG]GGGTGGGGTCGGTGGGCGCTTCCCTCCTGCCTCTGGGCTCCAGCCTGATGTCTCCTCCCT	37	9	72027400	GATCCCGGCTATTGGGAGACGCTGCGCTGGAGGGAACGTTTTGGAACGCG	9	71217229	R								chr9:72026903-72027428	Island			TRUE	9:71216706-71217744	9:72027094-72028500	Unclassified		216175
29176	cg01954188	APBB2	0.0508539	0.0446171	1.43069	1.43069	VE up vs PV	0.0297721	3.04128	0.0259054	0.613292	1	60758400	60758400	cg01954188	APBB2	cg01954188	60758400	ACCTTTAAATCTTACTAAAAAACCCATTACCTCCCTACRTATTCCCAAAC	?		II			CTCCCAGGGCGACCCCTGCAGGTGGAGGCGGCAGGGCCTGCGGGAGGCACCCTCCCCAAT[CG]CCTGGGAACACGCAGGGAGGCAATGGGTCCCCCAGTAAGACCCAAAGGCAGGACGTGCAG	37	4	41216800	CGCCTGGGAACACGCAGGGAGGCAATGGGTCCCCCAGTAAGACCCAAAGG	4	40911557	F					APBB2;APBB2;APBB2	NM_004307;NM_001166050;NM_173075	TSS200;TSS200;TSS200	chr4:41215871-41216813	Island				4:40910339-40911640	4:41216390-41217066	Unclassified		40066
23282	cg10065825	CDH11	0.0522097	0.0367923	1.26631	1.26631	VE up vs PV	0.0408723	3.01386	0.0447039	1.06796	1	40767400	40767400	cg10065825	CDH11	cg10065825	40767400	AAAACTAACAAAACCRAAACTTAAAAATCACRCCAAAAACTAAACRAAAC	?		II			CGCCGGGAGAAAGGGCTGGCAGGGCCGGGGCTTAGGAATCACGCCAAGGACTGGGCGGGG[CG]CTCGCGGTACCGGGAACGGCGTGGGGATCCGCACACCCAGCAGGGAACAACCATGCCTGT	37	16	65157000	CGCCCCGCCCAGTCCTTGGCGTGATTCCTAAGCCCCGGCCCTGCCAGCCC	16	63714551	R				TRUE	CDH11	NM_001797	TSS1500	chr16:65154656-65157664	Island				16:63712158-63715368			TRUE	191751
4658	cg20176706	KIF15	0.0534522	0.0193027	1.52324	1.52324	VE up vs PV	0.0559005	2.98936	0.0658069	1.58499	1	35694400	71724400	cg20176706	KIF15	cg20176706	35694400	TTCCACTTACTCATAATAACTCTAAATAAAAACAAAAAACAAATTCCACA	71724400	TTCCGCTTACTCATAATAACTCTAAATAAAAACAAAAAACAAATTCCGCG	I	A	Red	TACGATACCTGGTTCCGCTTGCTCATGGTAGCTCTGGGTAAAGACAGAAGACAGGTTCCG[CG]ACGGATTCGCGACGATACAGAGGCGCTTAGCTGTGACGTCACTGGGCCACGCCCCCGATG	37	3	44803100	CGCGGAACCTGTCTTCTGTCTTTACCCAGAGCTACCATGAGCAAGCGGAA	3	44778133	R					KIF15;KIAA1143;KIAA1143	NM_020242;NM_020696;NM_020696	TSS200;5'UTR;1stExon	chr3:44802852-44803618	Island	high-CpG:44778099-44778167			3:44777786-44778702	3:44802688-44803529	Promoter_Associated		362909
92035	cg06975979	LRRC61	0.0538153	0.0159857	1.22107	1.22107	VE up vs PV	0.0587193	2.98231	0.0682352	1.64736	1	22680400	58647400	cg06975979	LRRC61	cg06975979	22680400	AAAAACCTAAATCCTTATCATCTTTATAACCCCTTCCATCTACACATACA	58647400	AAAAACCTAAATCCTTATCGTCTTTATAACCCCTTCCATCTACACGTACG	I	A	Red	GCCTTCCACGCGGGAGACCTGGATCCTTATCGTCTTTGTGGCCCCTTCCATCTGCACGTG[CG]GACGAGGTCCGGGTCGCACTCGGGCGGTCAGCCTGGCACGCACAGCGCCGGCGTGCAGGG	37	7	150020000	GGAGACCTGGATCCTTATCGTCTTTGTGGCCCCTTCCATCTGCACGTGCG	7	149650958	R					LRRC61;ACTR3C;LRRC61	NM_001142928;NM_001164458;NM_023942	TSS1500;5'UTR;TSS1500	chr7:150019950-150020752	Island				7:149650928-149651752	7:150019859-150021604	Promoter_Associated	TRUE	136307
8484	cg10440639	RPH3AL	0.0548826	0.0172719	1.24436	1.24436	VE up vs PV	0.0815024	2.96186	0.133751	3.25135	1	70608500	70608500	cg10440639	RPH3AL	cg10440639	70608500	CCACAAAAAAACCAATAAACCTAACTAAACTCCTACAAACCTTAAAAAAC	?		II			CCAGCCGGAGGCCACAGGAGAACCAATGAGCCTGGCTGGACTCCTGCAAACCTTGAGGGA[CG]CCGAGATTCACATTCACTGAATTTTCATGCCACGTGACACTCTTCTTCTTTTGTTCCCTC	37	17	154499	CACAGGAGAACCAATGAGCCTGGCTGGACTCCTGCAAACCTTGAGGGACG	17	154499	R					RPH3AL	NM_006987	Body	chr17:156962-157220	N_Shelf			TRUE	17:154420-154534			TRUE	198391
23227	cg15412446		0.0552524	0.0351447	0.797307	-1.25422	VE down vs PV	-0.0261801	2.95487	0.017661	0.430338	1	32681400	32681400	cg15412446		cg15412446	32681400	TAAATATTAAAAAATATTCCACACCCTAATCACACTCCCTAACCCAACTC	?		II			TCCCCGTTTTCTGAATATTGGGAGATATTCCACACCCTGGTCACACTCCCTAACCCAGCT[CG]CTCCAGGCGTCCCACGCTCAGCGTTCAGGGTCACCTCCCTGCACCCTGGCCGGCCCCGCC	37	2	106887000	GAATATTGGGAGATATTCCACACCCTGGTCACACTCCCTAACCCAGCTCG	2	106253025	R								chr2:106886118-106886738	Island				2:106252563-106253140	2:106886379-106886770	Unclassified_Cell_type_specific		285067
11830	cg09193347	RASGRF1	0.0553203	0.0164287	1.22832	1.22832	VE up vs PV	0.0101724	2.95359	0.00204538	0.0498605	1	13697500	58699400	cg09193347	RASGRF1	cg09193347	13697500	ACCAAAACTAAAACCAAAACTACTACAAAAACAACAAAACAAAATAAACA	58699400	GCCGAAACTAAAACCAAAACTACTACGAAAACAACGAAACGAAATAAACG	I	C	Grn	CAGCGCTATAGCCGCGACTGCGGCGGCGGCGGCGGCGCAGGGGGCGGGGGAGGAGAGAAG[CG]CCCACTTCGTCCCGCTGCCTCCGCAGCAGCCCTGGCCCTAGCCCCGGCGCATCAGAGCGG	37	15	79381900	CGCCCACTTCGTCCCGCTGCCTCCGCAGCAGCCCTGGCCCTAGCCCCGGC	15	77168922	F					RASGRF1;RASGRF1	NM_001145648;NM_002891	Body;Body	chr15:79381804-79384209	Island				15:77168865-77170703	15:79381754-79381965	Unclassified_Cell_type_specific	TRUE	176719
60239	cg04926329	ARHGEF10	0.0553618	0.0417084	1.41229	1.41229	VE up vs PV	0.0323344	2.95281	0.0288407	0.70324	1	73737400	40753400	cg04926329	ARHGEF10	cg04926329	73737400	TACAAACAAAAAAACAAAAACTCAAAAACAAATCAAATAAAATCCCAACA	40753400	TACGAACGAAAAAACGAAAACTCAAAAACGAATCGAATAAAATCCCGACG	I	C	Grn	GGCAGGGCCAGCTGCGGACGGAGGGACGGGGGCTCAAGGGCGGGTCGGGTGGGGTCCCGA[CG]CCCCCTCCTCGGCTGGGCGCACCCCGGGTGTCCGCAGGGAGGGGCGATGTTCTGGGGGGG	37	8	1771560	TGCGGACGGAGGGACGGGGGCTCAAGGGCGGGTCGGGTGGGGTCCCGACG	8	1758968	R					ARHGEF10	NM_014629	TSS1500	chr8:1771361-1772760	Island		DMR		8:1758769-1760116	8:1771551-1772977	Unclassified_Cell_type_specific		98332
68629	ch.14.83549112R		0.055396	0.0190315	1.23373	1.23373	VE up vs PV	0.0209031	2.95216	0.00904545	0.220608	1	34713400	34713400	ch.14.83549112R		ch.14.83549112R	34713400	GCCTTCTTTCAACTAAACAAAACCATATTACTACTTCTAACCATTAAACT	?		II			TGAGTGCCCATGTTTTTGGTTGTGCTTTGTTTCATGGATGAAATATGTAACTTCAACTTA[CA]GCCCAATGGCCAGAAGTAGTAACATGGTCTTGCCTAGCTGAAAGAAGGCTGACAAATGTC	36	14	84479400	CAGCCCAATGGCCAGAAGTAGTAACATGGTCTTGCCTAGCTGAAAGAAGG	14	83549112	F																	483371
29126	cg15282819	SHISA9	0.0555707	0.0163931	1.2082	1.2082	VE up vs PV	0.0216507	2.94889	0.00924457	0.225715	1	48722400	48722400	cg15282819	SHISA9	cg15282819	48722400	AAATAATTAAAACATAAACTTTAACTATCCCCTTTCAAAATCTAAACAAC	?		II			TGCGAACAGCTGGATGGTTGGGGCATAAGCTTTAACTGTCCCCTTTCAGAGTCTGGGCAA[CG]AAGTCGCTGTATTTTTCTCTACCCTCTCCCCACCCCTTCTTCCGCGCCCCCTCTGCCGGG	37	16	12997600	CGTTGCCCAGACTCTGAAAGGGGACAGTTAAAGCTTATGCCCCAACCATC	16	12905093	R					SHISA9;SHISA9	NM_001145204;NM_001145205	Body;Body	chr16:12994574-12997690	Island				16:12904931-12905191				283191
11982	cg24200960	SPRED2	0.0557862	0.0186633	1.22102	1.22102	VE up vs PV	0.0914157	2.94486	0.171487	4.19275	1	51622500	51622500	cg24200960	SPRED2	cg24200960	51622500	CTTCCATCAAAACACAAATCCTAAACAACTCCCTAAATAACTATCAAAAC	?		II			GTTGGCTGGTCCTTCCATCAGAACACAAGTCCTGGGCAACTCCCTAGGTAACTGTCAAAG[CG]GCAGTCCTCAGCAGAGACCAAAGAGGAGCCCGGGGGCAGTCCCAGCACTTCTCAGACACA	37	2	65604900	TTCCATCAGAACACAAGTCCTGGGCAACTCCCTAGGTAACTGTCAAAGCG	2	65458414	R					SPRED2	NM_181784	Body					TRUE					425396
5539	cg13930892	ASCL2	0.0565419	0.0188031	0.825714	-1.21107	VE down vs PV	-0.0235575	2.93085	0.0113611	0.279099	1	31696400	60691300	cg13930892	ASCL2	cg13930892	31696400	CTCACAAATTTCACCAATTAAACACACTAAAAATCTATAAACTACATCCA	60691300	CTCGCAAATTTCGCCAATTAAACGCACTAAAAATCTATAAACTACGTCCG	I	A	Red	CCTCGCGCGATCACATTCTGTAAGGCCCAAAGCGTGCGCATGTCCCCCTAGCCCATCCCC[CG]GACGCAGTCCACAGATCCCCAGTGCGCCCAACTGGCGAAATCTGCGAGTTCCCGGTGCGC	37	11	2292000	CTCGCAGATTTCGCCAGTTGGGCGCACTGGGGATCTGTGGACTGCGTCCG	11	2248576	F					ASCL2;ASCL2	NM_005170;NM_005170	1stExon;5'UTR	chr11:2290104-2292932	Island	high-CpG:2248385-2248841			11:2246715-2249758				257925
9042	cg18671949	LOC728392	0.0568384	0.0373658	1.31492	1.31492	VE up vs PV	0.0117812	2.92541	0.00362745	0.0892784	1	39652400	63795400	cg18671949	LOC728392	cg18671949	39652400	TTCTTAAATACCAAACCTACTAATACCCCAAAATCCCAACCAACAACTCA	63795400	TTCTTAAATACCAAACCTACTAATACCCCGAAATCCCAACCAACGACTCG	I	C	Grn	TCTGCGCAGCAAGGTTTGTCTCCATGGCAACCAGACTGGCGGCGCAAGGGGGAGGAAACG[CG]AGCCGCTGGCTGGGACCCCGGGGCACTAGTAGGCTTGGCACCTAAGAAGCCGAAATGCAA	37	17	5404580	TTCTTAGGTGCCAAGCCTACTAGTGCCCCGGGGTCCCAGCCAGCGGCTCG	17	5345305	F					LOC728392	NM_001162371	TSS200	chr17:5403131-5404602	Island				17:5344554-5345311	17:5402865-5404850	Unclassified		338921
76773	ch.2.1786654R	CTNNA2	0.0571174	0.0214179	1.20414	1.20414	VE up vs PV	0.0187413	2.92032	0.00747834	0.184377	1	15646400	15646400	ch.2.1786654R	CTNNA2	ch.2.1786654R	15646400	ATAACTAAAAACTATATACACCCACTTAAAAACACTTTAAAATAAATACT	?		II			AACATTGAAAACAACGTAAGAATTACTGGTGTCACTGTATTCTGGGCATTTTCCACTTAA[CA]GTACTTATCTCAAAGTGCTTTTAAGTGGGTGCATATAGCTTTTAGCCATTTAGACATGGT	36	2	80214900	CAGTACTTATCTCAAAGTGCTTTTAAGTGGGTGCATATAGCTTTTAGCCA	2	80068447	F					CTNNA2;CTNNA2	NM_004389;NM_001164883	Body;Body										483897
2695	cg13428516	MAMSTR	0.0571194	0.0254841	0.831033	-1.20332	VE down vs PV	-0.0459121	2.92028	0.0476444	1.17468	1	52617400	39656300	cg13428516	MAMSTR	cg13428516	52617400	ACTCAAACAAACTCCTATCCATAAAAACCCATAACATTTCAAAATTCACA	39656300	GCTCAAACGAACTCCTATCCGTAAAAACCCGTAACATTTCAAAATTCGCG	I	C	Grn	AGAAAGCTTTGCGCTCAGGCGGGCTCCTGTCCGTAGAAGCCCGTGACATTTCAAGGTTCG[CG]CGCTCGTTTGGTATTGGTTCTCAAGGAGACGTGGCCACGGGAGGCCCATGGCGATAATTG	37	19	49224000	GCTCAGGCGGGCTCCTGTCCGTAGAAGCCCGTGACATTTCAAGGTTCGCG	19	53915845	R					MAMSTR;RASIP1	NM_001130915;NM_017805	TSS1500;3'UTR	chr19:49223833-49224276	Island				19:53915405-53916143	19:49223589-49224780	Promoter_Associated		247446
65825	cg07768201	CAT	0.0577906	0.0173456	1.41464	1.41464	VE up vs PV	0.0410933	2.90812	0.0334296	0.827657	1	56655300	56655300	cg07768201	CAT	cg07768201	56655300	RCTAAACAAACCAAAATTAAAAACCCAATAAACTCRAAACAAAACTCTCC	?		II			CCAGAGCGGGACCCTTCCTTTCCGCACCCTCCTGGGTATCTCCGGTCTTCAGGCCTCCTT[CG]GAGAGCCCTGCTCCGAGCCCATTGGGCTTCCAATCTTGGCCTGCCTAGCGCCGAGCAGCC	37	11	34460300	CGGAGAGCCCTGCTCCGAGCCCATTGGGCTTCCAATCTTGGCCTGCCTAG	11	34416912	F					CAT	NM_001752	TSS200	chr11:34460165-34460857	Island				11:34416742-34417400	11:34459913-34461105	Promoter_Associated		151234
14666	cg11881202	PAPLN	0.0581217	0.0285943	1.24567	1.24567	VE up vs PV	0.0208295	2.90218	0.0101572	0.251989	1	22681400	22681400	cg11881202	PAPLN	cg11881202	22681400	CTTATATACCTACRTTAATACCACAATTCCTATTACCRTATTATAAAAAC	?		II			TCTCGGGGCCTCTTGTATACCTACGTTGATGCCACAGTTCCTATTGCCGTATTATAGAGG[CG]TTGTCATATATATATATATTAGAGACAGTCTCACTGTGTTGCCCAGGCTGGTCTTGAACT	37	14	73713000	CGCCTCTATAATACGGCAATAGGAACTGTGGCATCAACGTAGGTATACAA	14	72782720	R					PAPLN	NM_173462	Body	chr14:73712288-73712911	S_Shore					14:73712117-73713096	Unclassified	TRUE	222661
67061	cg06027906	CAT	0.0581752	0.0292429	1.23005	1.23005	VE up vs PV	0.0152573	2.90122	0.00549288	0.136317	1	26766300	39696300	cg06027906	CAT	cg06027906	26766300	AAAACCCAATAAACTCAAAACAAAACTCTCCAAAAAAAACCTAAAAACCA	39696300	AAAACCCAATAAACTCGAAACAAAACTCTCCGAAAAAAACCTAAAAACCG	I	A	Red	GGCTCTCCAATTGCTGGGCCAGAGCGGGACCCTTCCTTTCCGCACCCTCCTGGGTATCTC[CG]GTCTTCAGGCCTCCTTCGGAGAGCCCTGCTCCGAGCCCATTGGGCTTCCAATCTTGGCCT	37	11	34460300	CGGTCTTCAGGCCTCCTTCGGAGAGCCCTGCTCCGAGCCCATTGGGCTTC	11	34416894	F					CAT	NM_001752	TSS200	chr11:34460165-34460857	Island				11:34416742-34417400	11:34459913-34461105	Promoter_Associated		118796
34068	cg20300784		0.058192	0.0193708	0.760005	-1.31578	VE down vs PV	-0.156542	2.90092	0.501367	12.4438	1	58697400	58697400	cg20300784		cg20300784	58697400	CTAAAACCCRAAACCACACACCTAACACCAAATAAACTAAAATTCAAACC	?		II			AGATGCAGAAACTGAGGCCCGGGACCACACACCTGACACCAAGTGGACTAGGATTCAGGC[CG]TTGACCATATTCTTTCAACTTCAGGAGCAACAGCACCTGGAGGACCCAAATTTGCTGTCA	37	2	64840000	CGGCCTGAATCCTAGTCCACTTGGTGTCAGGTGTGTGGTCCCGGGCCTCA	2	64693462	R								chr2:64836206-64836765	S_Shelf								364688
62337	ch.8.2102814R	AZIN1	0.0592365	0.0176549	1.20234	1.20234	VE up vs PV	0.0129169	2.88242	0.00329213	0.0822342	1	14647400	14647400	ch.8.2102814R	AZIN1	ch.8.2102814R	14647400	ACATTACTAAAAAAAAACACCAAAAAAATCTCAAAATTTAAATATCTACT	?		II			TAATTGAAAACTTTAATTTGTTCCTCATTCTTAGGCTAGAGCTACTTCTAGACCAAACTA[CA]GCAGATATCTAAACTCTGAGATTTCTTTGGTGCTTCTTTTTAGTAATGTTTAGGCCAGGA	36	8	103852000	CAGCAGATATCTAAACTCTGAGATTTCTTTGGTGCTTCTTTTTAGTAATG	8	103920770	F					AZIN1;AZIN1	NM_015878;NM_148174	Body;Body										485199
51767	cg22889570	ZNF596	0.059246	0.0254304	1.22571	1.22571	VE up vs PV	0.00522745	2.88225	0.000609146	0.0152167	1	25679500	49770400	cg22889570	ZNF596	cg22889570	25679500	TAAAAACAATAAAAAACAAACCACATACCAAATCAAAACCTAAAACCACA	49770400	TAAAAACGATAAAAAACAAACCACATACCGAATCGAAACCTAAAACCGCG	I	C	Grn	GGTCGCCCCTGTCCGGCCCTTCCACCCTAGTTCTCTTCACCGTCCGCCCATCCTATCGCG[CG]CGGCCTCAGGTCCCGATTCGGCATGTGGCTTGTCTTCCATCGTCCCCACCCTCGCCCCTC	37	8	182684	CGCGGCCTCAGGTCCCGATTCGGCATGTGGCTTGTCTTCCATCGTCCCCA	8	172684	F				TRUE	ZNF596;ZNF596;ZNF596;RPL23AP53;ZNF596	NM_001042415;NM_001042416;NM_001042416;NR_003572;NM_173539	5'UTR;1stExon;5'UTR;TSS1500;5'UTR	chr8:181838-182862	Island				8:171839-172956				403819
22515	cg02169857	NCRNA00116	0.0611933	0.0218706	0.658228	-1.51923	VE down vs PV	-0.0682417	2.84863	0.0974012	2.46185	1	13758300	13758300	cg02169857	NCRNA00116	cg02169857	13758300	CRTTAATAAAACATTCTCATTAAACACCCAATAAACCAAACCAAAATACC	?		II			ACGACATAGCACGTTGGTAAGACATTCTCATTAAACACCCAGTGAACCAAACCAAGATAC[CG]AAGAGCAAGTTATCAGGGAAGACAAAACTTCCACCTTCTGGTGTCTGTGGGAACAAGTCC	37	2	110970000	CGGTATCTTGGTTTGGTTCACTGGGTGTTTAATGAGAATGTCTTACCAAC	2	110326930	R					NCRNA00116	NR_027063	Body	chr2:110969852-110970222	N_Shore					2:110969114-110970652	NonGene_Associated	TRUE	44460
15161	cg05940984	WT1	0.0615682	0.0188991	1.20749	1.20749	VE up vs PV	0.011419	2.84228	0.00259302	0.0656858	1	69615500	33653400	cg05940984	WT1	cg05940984	69615500	CCAACCCACACAAAACTAAAAATTAAAACAAAAACCAAAAAACAACAACA	33653400	CCAACCCGCACGAAACTAAAAATTAAAACGAAAACCGAAAAACAACAACG	I	C	Grn	CACCAGGGAGGAGGGGGCTATGAGGTCATGCGCGCCCAATCCCGGGCCGCACAGGCCTCG[CG]CTGCTGCTCCCCGGCCCCCGCCCCAACTTCCAGCCCCGTGCGGGCTGGTGTGCGCCGCAG	37	11	32448700	CCAGCCCGCACGGGGCTGGAAGTTGGGGCGGGGGCCGGGGAGCAGCAGCG	11	32405254	F					WT1;WT1;WT1;WT1	NM_024425;NM_024426;NM_000378;NM_024424	Body;Body;Body;Body	chr11:32448261-32449744	Island		DMR	TRUE	11:32404838-32405740	11:32448457-32448950	Gene_Associated_Cell_type_specific		117108
7099	cg18954700	HTRA1	0.0624502	0.03128	0.817423	-1.22336	VE down vs PV	-0.0114015	2.82749	0.00306527	0.0780547	1	53692400	26810400	cg18954700	HTRA1	cg18954700	53692400	CCTACAAAAAACAAATATATAAAACACACAAACAAAAAAACTAAATCCCA	26810400	CCTACGAAAAACGAATATATAAAACGCGCAAACGAAAAAACTAAATCCCG	I	C	Grn	TCAGCGAGAGAACCTGCGGAAAGCGAATATGTGGGGCGCGCAGACGGGGAAACTGAGTCC[CG]CGAGAGGGCCGGCCTGTGCGCTGCCCCGCCCGCGCCCCGCCAGCACCGCCGTGCCCGGGC	37	10	124221000	CCTGCGGAAAGCGAATATGTGGGGCGCGCAGACGGGGAAACTGAGTCCCG	10	124210844	R					HTRA1	NM_002775	TSS200	chr10:124220338-124222240	Island				10:124210494-124212042				343484
52919	cg09001953	UFSP2	0.0629175	0.0228264	1.26142	1.26142	VE up vs PV	0.0405681	2.81974	0.0345711	0.882745	1	45651400	45651400	cg09001953	UFSP2	cg09001953	45651400	AAACATAACCRAATTATAACACRTTCCCTTACAAAAAATACRAATAAAAC	?		II			CTGGGAAACAGACTCCTCATCACCTCCTCCAGTTTTCTGCCCCTTCTTCACCTCTCCTGA[CG]CTCCATCCGTACCTTTTGCAAGGGAACGTGCCATAATTCGGCTATGCTCTATTTTCTTGT	37	4	186348000	CGCTCCATCCGTACCTTTTGCAAGGGAACGTGCCATAATTCGGCTATGCT	4	186584676	F				TRUE	UFSP2;UFSP2	NM_018359;NR_028085	TSS1500;TSS1500	chr4:186346794-186347571	S_Shore					4:186346478-186347836	Promoter_Associated		173459
13415	cg16700924		0.0637927	0.0220939	1.25886	1.25886	VE up vs PV	0.016368	2.80539	0.00553741	0.142117	1	72679500	72679500	cg16700924		cg16700924	72679500	ACAAAAAAAACTCCCRCCTCAAAATCTCTATCTTCCTATAATTAAAAAAC	?		II			CCCCAGCCCGTAGGAAAGACCTAGCCTCCTCTCCAGCACTTGTAGAGGGAGTCGGATGCA[CG]TCTCTTAACCACAGGAAGACAGAGACCCTGAGGCGGGAGCTTCCCTTGCTGCTTCTCTTG	37	1	146552000	CAAGGGAAGCTCCCGCCTCAGGGTCTCTGTCTTCCTGTGGTTAAGAGACG	1	145018726	F								chr1:146552328-146552577	N_Shore		DMR		1:145015270-145019201	1:146551058-146552550	Unclassified_Cell_type_specific		307108
38590	cg02676167		0.0640812	0.0450751	1.24359	1.24359	VE up vs PV	0.0177117	2.8007	0.00847988	0.217999	1	10719500	10719500	cg02676167		cg02676167	10719500	AAATACTAACTAACTTCRTCTTAACAAATTCCRAATCTACCTAAATAATC	?		II			GTCACCGGCTGGCCTTTAAGGGGGCGGCCTCCCAGAACTGCTCTCCCCACCTGCACTCTG[CG]ACCACTCAGGCAGATCCGGAACCTGCCAAGACGAAGTCAGTCAGCATCCTCTTCCGATCT	37	2	66810600	GATGCTGACTGACTTCGTCTTGGCAGGTTCCGGATCTGCCTGAGTGGTCG	2	66664110	F								chr2:66808568-66809404	S_Shore		RDMR	TRUE	2:66663975-66664144	2:66809206-66810655	Unclassified_Cell_type_specific		54545
30499	cg00493019		0.0651473	0.0405162	0.654121	-1.52877	VE down vs PV	-0.0201378	2.78356	0.0104202	0.26953	1	10659500	10659500	cg00493019		cg00493019	10659500	CAATACCCTACAACCTCAATCAATTCCRAAAATACTCACAAAACTAAAAC	?		II			AGGGCCTCTCACAGTGCCCTGCAGCCTCAGTCAATTCCGGGGGTGCTCACAAGGCTAAAA[CG]CTGGCTGTAAAATCAAGGGCAAGCTGGAGGGCTGGTTTCCTGTCTTCTAAATATACTCCT	37	2	8655700	AGTGCCCTGCAGCCTCAGTCAATTCCGGGGGTGCTCACAAGGCTAAAACG	2	8573148	R												TRUE		2:8655116-8655985	Unclassified		10443
10907	cg02298956	ZNF772	0.0660258	0.0211782	1.20236	1.20236	VE up vs PV	0.0137482	2.76965	0.00380239	0.0988471	1	43718300	27641300	cg02298956	ZNF772	cg02298956	43718300	CATTCACCAAAAATACAAATATAACTCCTTCAAAAAAAAACTAAACTCCA	27641300	CGTTCACCAAAAATACAAATATAACTCCTTCAAAAAAAAACTAAACTCCG	I	T	Red	AGCCCAGAGAAGACCGCCAGGGGCGCGTGGAAATGGTGTCCCTCGTCTCCAAGGCCCAGA[CG]GAGCTTAGCTTCCTCTTGAAGGAGCCATATCTGTATTTCTGGTGAACGTCGTGTTTGACA	37	19	57989100	CGGAGCTTAGCTTCCTCTTGAAGGAGCCATATCTGTATTTCTGGTGAACG	19	62680946	F					ZNF772;ZNF772	NM_001144068;NM_001024596	TSS200;TSS200				DMR		19:62680725-62680947	19:57988342-57989640	Promoter_Associated		46919
94522	cg03720043	CAT	0.0680814	0.0217113	1.4377	1.4377	VE up vs PV	0.0423086	2.73782	0.035894	0.943951	1	40689400	40689400	cg03720043	CAT	cg03720043	40689400	AATTAACTACTCRACRCTAAACAAACCAAAATTAAAAACCCAATAAACTC	?		II			TCCTTTCCGCACCCTCCTGGGTATCTCCGGTCTTCAGGCCTCCTTCGGAGAGCCCTGCTC[CG]AGCCCATTGGGCTTCCAATCTTGGCCTGCCTAGCGCCGAGCAGCCAATCAGAAGGCAGTC	37	11	34460400	ATTGGCTGCTCGGCGCTAGGCAGGCCAAGATTGGAAGCCCAATGGGCTCG	11	34416927	F					CAT	NM_001752	TSS200	chr11:34460165-34460857	Island				11:34416742-34417400	11:34459913-34461105	Promoter_Associated		75153
15398	cg26922678		0.0684573	0.0217691	0.816661	-1.2245	VE down vs PV	-0.0360187	2.73211	0.0259839	0.684761	1	59699500	59699500	cg26922678		cg26922678	59699500	AAAAAACRAAACCTAAAAAATATAAACAACAAATCCTATCTACTTAAATC	?		II			ATGGAGATGGCAGGGGACGAGGCCTAAGAGATGTAGACAGCAGGTCCTGTCTGCTTAGGT[CG]CAAAGGGGAAGAAGGGGCGGGACTCGGGGTCCTGGACTGGGGCTGGGAAGGGTCCGCTCC	37	6	30421000	GGGGACGAGGCCTAAGAGATGTAGACAGCAGGTCCTGTCTGCTTAGGTCG	6	30528960	R								chr6:30418844-30419630	S_Shore				6:30528709-30529646	6:30420915-30421864	Unclassified		469792
105327	cg04010471		0.0695435	0.0471737	0.62413	-1.60223	VE down vs PV	-0.0105249	2.71577	0.00296083	0.078497	1	22713400	66713500	cg04010471		cg04010471	22713400	CTCTCAAAAACACACAAACCTCTCTCAACAATATACAAAACTAAATAACA	66713500	CTCTCAAAAACACGCGAACCTCTCTCGACGATATACGAAACTAAATAACG	I	C	Grn	AGAAGGGGACGAAGACGGGGCCGGAGGCGCCTGAGGGGGGCTCCGTGCGGGAATCGGCGG[CG]CCACCCAGCCCCGCACATCGCCGAGAGAGGCCCGCGTGCTTCTGAGAGCGCCGCCCCTGA	37	13	107570000	CTCTCAGAAGCACGCGGGCCTCTCTCGGCGATGTGCGGGGCTGGGTGGCG	13	106368210	F								chr13:107570191-107570671	Island				13:106367566-106368606	13:107569777-107571029	Promoter_Associated		80647
81753	cg15427448	BACE1	0.0697795	0.0259143	0.778796	-1.28403	VE down vs PV	-0.00710682	2.71225	0.00106656	0.0283131	1	65796500	59743500	cg15427448	BACE1	cg15427448	65796500	CCAAAAACTACAAACCACAAACTAAATTATAATAACCTAAACAACCAACA	59743500	CCGAAAACTACGAACCGCGAACTAAATTATAATAACCTAAACAACCAACG	I	C	Grn	CTGGTCCCCCCGGCGGGCGGCGGCGCGGGCAGGGGCAAGGGCTCCGGGCTCCTGCGGCTG[CG]TTGGCTGCTCAGGCCACCATAATCCAGCTCGCGGCTCGCAGCTCCCGGGCGGGCTGGGGA	37	11	117187000	CCGGGAGCTGCGAGCCGCGAGCTGGATTATGGTGGCCTGAGCAGCCAACG	11	116692106	F				TRUE	BACE1;BACE1;BACE1;BACE1;BACE1;BACE1;BACE1;BACE1	NM_138971;NM_012104;NM_138973;NM_012104;NM_138972;NM_138971;NM_138973;NM_138972	1stExon;1stExon;1stExon;5'UTR;5'UTR;5'UTR;5'UTR;1stExon	chr11:117186344-117186979	Island	high-CpG:116691574-116692252			11:116691555-116692497	11:117186143-117187598	Unclassified		285291
44199	cg02067846	PLCD1	0.0699812	0.0261744	1.22539	1.22539	VE up vs PV	0.00594283	2.70926	0.00074762	0.0198684	1	52663300	28695400	cg02067846	PLCD1	cg02067846	52663300	TAAAAAAAATCCAACATCATCCCAAAAAAAAAATCATATAAAATCCAACA	28695400	TAAAAAAAATCCGACGTCATCCCGAAAAAAAAATCGTATAAAATCCGACG	I	C	Grn	TCGGGGTGATGCTGGAAAGAATCCGGCGTCATCCCGGGGAAGGGATCGTGTAAGGTCCGA[CG]CCCAGCCGGGCTGCTGCGCTAGGGAGACGCGGCGTCCAGGCTTCCAGCCGCAGCTCCCAG	37	3	38071500	TGGAAAGAATCCGGCGTCATCCCGGGGAAGGGATCGTGTAAGGTCCGACG	3	38046502	R					PLCD1	NM_006225	TSS1500	chr3:38070394-38071598	Island				3:38045450-38046583	3:38070301-38072091	Unclassified	TRUE	42437
81150	cg02912127	ZNF257	0.0714838	0.0392556	1.20072	1.20072	VE up vs PV	0.0210019	2.68722	0.0108012	0.289403	1	44721400	51656500	cg02912127	ZNF257	cg02912127	44721400	TCCAATCAAACACAAAACTAAAACAAACAAAATAACTTCCAAATTTAACA	51656500	TCCAATCAAACACGAAACTAAAACGAACAAAATAACTTCCGAATTTAACG	I	A	Red	GGCTGGAAACCGTCCAATCAGACACGAAGCTGGAGCGGACAGGGTGGCTTCCGGGTTTGG[CG]GGTACTTTGTCTCTCGCTCTAGCCCGAGCTGCAGGTCTCGTCTTCCCTGGTCTGTGTCCT	37	19	22235300	TCCAATCAGACACGAAGCTGGAGCGGACAGGGTGGCTTCCGGGTTTGGCG	19	22027121	R					ZNF257;ZNF257	NM_033468;NM_033468	5'UTR;1stExon						19:22027027-22027162	19:22234990-22235741	Promoter_Associated_Cell_type_specific	TRUE	59231
182536	cg10714492		0.072082	0.0423017	1.20054	1.20054	VE up vs PV	0.016273	2.67857	0.00666543	0.179167	1	16729400	16729400	cg10714492		cg10714492	16729400	TTCAAAAACTACCCTCTACTTCACATACCCACTAAACTTAAATAAAACAC	?		II			CGGGTGGGGCCTAGGGTGGGACTCGGAGTACAGCGGCCCACCTAGCCATCTCCCAGGAGC[CG]TGTCCTACCTAAGCCCAGTGGGCATGTGAAGCAGAGGGCAGCCCTTGAATGCGCGGCGGC	37	19	51321400	TCAAGGGCTGCCCTCTGCTTCACATGCCCACTGGGCTTAGGTAGGACACG	19	56013207	F								chr19:51321267-51321781	Island				19:56013086-56013552	19:51321341-51322396	Unclassified	TRUE	203168
28386	cg07105272		0.0723537	0.0309679	1.23771	1.23771	VE up vs PV	0.0247025	2.67467	0.01356	0.365025	1	34643400	34643400	cg07105272		cg07105272	34643400	ATCATAACAACTAACCCAACCAAACAAATATTCAAACCCCACRTACTTAC	?		II			GCCCGGGCATTGTCATAGCAGCTGACCCAGCCAAGCAGATGTTCAGGCCCCACGTGCTTA[CG]ACCCGGAAGTCCGTGGGCTCAGCGGCGGCTTTTGCAGGGACCCCAGAGCAGGCAGCCTGG	37	3	186491000	TCATAGCAGCTGACCCAGCCAAGCAGATGTTCAGGCCCCACGTGCTTACG	3	187973479	R								chr3:186490602-186490813	Island			TRUE	3:187972936-187973485	3:186490064-186491366	Promoter_Associated	TRUE	138817
60288	cg01273287	SNAPC1	0.0726266	0.0458746	1.28245	1.28245	VE up vs PV	0.0208738	2.67077	0.0113162	0.305068	1	29720300	29720300	cg01273287	SNAPC1	cg01273287	29720300	CRAAAAATAAAAACCTAAAACCRCTCRTAAACAAACACAACACTTTAAAC	?		II			ACATAACCTAGCGGAAAATGAAGACCTAAAACCGCTCGTGAGCAAACACAACACTTTAGA[CG]TAAACCTCTTCCAAAGAAGGGTGGATCTCAGCACTCTGGGTGAAAGCAATCTCAGCCAGT	37	14	62228900	CGTCTAAAGTGTTGTGTTTGCTCACGAGCGGTTTTAGGTCTTCATTTTCC	14	61298654	R					SNAPC1	NM_003082	TSS200	chr14:62228974-62229268	N_Shore					14:62228356-62229621	Promoter_Associated		26605
72647	cg22617773		0.0729016	0.0252194	1.21154	1.21154	VE up vs PV	0.0123862	2.66685	0.00315507	0.085181	1	21750500	33708300	cg22617773		cg22617773	21750500	CCTAATTATAACACTACACAAACTACAAATAAATATAAATAACCAAACCA	33708300	CCTAATTATAACGCTACGCGAACTACAAATAAATATAAATAACCGAACCG	I	T	Red	AGGCCGGAGGAGGGCGGTGGGCACGTGTGGGTCCCACCTGACAGCCGTCTGCCTGTTCTA[CG]GCTCGGCCATCTACACCTACCTGCAGCCCGCGCAGCGCTACAACCAGGCACGGGGCAAGT	37	6	29521800	CGGCTCGGCCATCTACACCTACCTGCAGCCCGCGCAGCGCTACAACCAGG	6	29629730	F								chr6:29521110-29521833	Island			TRUE	6:29629090-29629799	6:29521646-29521884	Unclassified_Cell_type_specific		399320
87989	cg04041942	INTS9	0.0729689	0.0405187	0.833314	-1.20003	VE down vs PV	-0.0143158	2.66589	0.00504357	0.136216	1	73757300	41644500	cg04041942	INTS9	cg04041942	73757300	AACATCATAAAAACTATAATCACCTTTCCTTTTCCTCCCTTTCCTCTCCA	41644500	AACATCATAAAAACTATAATCGCCTTTCCTTTTCCTCCCTTTCCTCTCCG	I	A	Red	GTCTCCCCTCCAGGCATCATGGGAACTGTGGTCGCCTTTCCTTTTCCTCCCTTTCCTCTC[CG]AACGCCTCCTTCCGTCAGCTCAAATTCATCCCAGCCGCCAATGCATCCTCCCTCTCCACC	37	8	28747600	CGGAGAGGAAAGGGAGGAAAAGGAAAGGCGACCACAGTTCCCATGATGCC	8	28803532	R					INTS9;HMBOX1;INTS9;HMBOX1;INTS9;INTS9;INTS9	NM_001145159;NM_024567;NM_001145159;NM_001135726;NR_026826;NM_018250;NM_018250	1stExon;TSS1500;5'UTR;TSS1500;Body;1stExon;5'UTR	chr8:28748070-28748431	N_Shore				8:28803218-28804138	8:28747290-28748133	Promoter_Associated		81226
168257	cg02779037	RADIL	0.0734504	0.0226017	1.43332	1.43332	VE up vs PV	0.0498034	2.65907	0.0489683	1.32592	1	22728300	22660400	cg02779037	RADIL	cg02779037	22728300	CCTAAACAAAACATCTACAAAAAACACAAAAAAACAATAACATTAAAACA	22660400	CCTAAACAAAACGTCTACAAAAAACGCGAAAAAACAATAACATTAAAACG	I	A	Red	CCCGCGTCCCCTTCCGACGCCACTGCCCCCCCTTGTCCCCTTCCGACGCCACTGCCCCCC[CG]TTCCAATGCCACTGCCCCTCCGCGTCTCCTGTAGACGCTCTGCTCAGGATGCGGGGCGCA	37	7	4848680	CCTGAGCAGAGCGTCTACAGGAGACGCGGAGGGGCAGTGGCATTGGAACG	7	4815209	F					RADIL	NM_018059	Body	chr7:4848251-4849204	Island				7:4814778-4815730	7:4848669-4849368	Unclassified_Cell_type_specific		56638
105646	cg01788773		0.0745065	0.0230626	0.744321	-1.34351	VE down vs PV	-0.0514833	2.64427	0.0523962	1.42668	1	38651500	12759400	cg01788773		cg01788773	38651500	AATATACCCAATCATTACAAACAACTCCTAAAACATTTTCTCAATCCCCA	12759400	AATATACCCAATCATTACAAACAACTCCTAAAACGTTTTCTCGATCCCCG	I	A	Red	GTAACTGACCCCGGAAGCGCAGGGCCCGGGAGAGGCTGCAGGCGGCCGCCTGGGGAGGGC[CG]GGGATCGAGAAAACGCTTCAGGAGCTGCTTGTAATGACTGGGCACATTCGGTGGTAATTG	37	8	1113660	AATGTGCCCAGTCATTACAAGCAGCTCCTGAAGCGTTTTCTCGATCCCCG	8	1101069	F								chr8:1113058-1114073	Island			TRUE	8:1100442-1101830				36617
12108	cg23246911	RPH3AL	0.0746141	0.0264035	1.20644	1.20644	VE up vs PV	0.0862633	2.64277	0.154136	4.1993	1	21728300	21728300	cg23246911	RPH3AL	cg23246911	21728300	TTTAAAACCTATTTCTATACCAAATAATACAAAAATAAAAACCAACCCCC	?		II			TTTTTAAATGATTTAAAACCTGTTTCTGTACCAAGTGGTACAGAAATAGGGGCCAGCCCC[CG]GTCCAGCGCCACGAGCTCCTAGGGCCAGAGTGCAAGAGAGGCACAGGGCGAGAGGGGGAC	37	17	154671	CGGGGGCTGGCCCCTATTTCTGTACCACTTGGTACAGAAACAGGTTTTAA	17	154671	R					RPH3AL	NM_006987	Body	chr17:156962-157220	N_Shelf			TRUE	17:154671-155090			TRUE	409843
131252	cg01727145	SPEG	0.0758802	0.025256	1.41382	1.41382	VE up vs PV	0.0248184	2.62533	0.0124764	0.342166	1	25795300	29704300	cg01727145	SPEG	cg01727145	25795300	CAAACTCTCAAAAAAATAAAACACACTACAACATAACACACAAAAACTCA	29704300	CGAACTCTCGAAAAAATAAAACACGCTACAACGTAACGCGCAAAAACTCG	I	T	Red	CGCCCAGGAGCTGGGCCGCATCCGCCGCTCCACGTCGCGGGAGGAGCTGGTGCGCTCGCA[CG]AGTCCCTGCGCGCCACGCTGCAGCGTGCCCCATCCCCTCGAGAGCCCGGCGAGCCCCCGC	37	2	220313000	CGGGCTCTCGAGGGGATGGGGCACGCTGCAGCGTGGCGCGCAGGGACTCG	2	220021666	F					SPEG	NM_005876	Body	chr2:220312698-220314094	Island				2:220021010-220022217	2:220313036-220314556	Unclassified		35427
132879	cg06655810		0.0765491	0.0273752	1.20647	1.20647	VE up vs PV	0.0246059	2.61623	0.0125769	0.346123	1	29623400	57710500	cg06655810		cg06655810	29623400	ACACCAAATCAATCTAACAACAATATATCCCTCAATTCATACATCCTACA	57710500	ACACCAAATCAATCTAACGACGATATATCCCTCGATTCGTACATCCTACG	I	C	Grn	GTCCCCCCTCCTCCCCGGGGTGAGTGAGAGGGCACCATCCCTGGGGCAAGGGCCCCCAGG[CG]CAGGATGCACGAACCGAGGGACACACCGCCGCCAGACTGACCTGGTGTGGCGGTCGGGCG	37	7	27260100	ACACCAGGTCAGTCTGGCGGCGGTGTGTCCCTCGGTTCGTGCATCCTGCG	7	27226627	F								chr7:27260101-27260467	Island								129849
91251	cg05053978	DCBLD1	0.0769586	0.0243168	1.20806	1.20806	VE up vs PV	0.052304	2.61071	0.0543785	1.49969	1	29736300	29736300	cg05053978	DCBLD1	cg05053978	29736300	CCATCTATCTTATAATTTCAAATTACCAACAACCCCTCATAATTAACACC	?		II			CCCGCTAGCTGCCATCTGTCTTGTGGTTTCAGATTACCAGCAGCCCCTCATGATTGGCAC[CG]GGACAGTCACGAGGAAGGGCTCCACCTTCCGGCCCATGGACACGGATGCCGAGGAGGCAG	37	6	117869000	CATCTGTCTTGTGGTTTCAGATTACCAGCAGCCCCTCATGATTGGCACCG	6	117975791	R					DCBLD1	NM_173674	Body	chr6:117869097-117869530	Island				6:117975518-117976223	6:117868633-117869633	Promoter_Associated		100782
213113	cg00035449		0.0782271	0.026087	0.792636	-1.26161	VE down vs PV	-0.135973	2.59377	0.374255	10.3889	1	51625400	51625400	cg00035449		cg00035449	51625400	CTCCRATAAAAACCRTCAATAAACTTAAATTTTAAAAAAACTCCTACRAC	?		II			GTGCTGAGCAGCTCCGGTGGAGGCCGTCAGTGGACTTGAGTTTTAAAAAGGCTCCTGCGG[CG]TGGTCCTGGCCAGCTTCTCTGCTGCTCCGTGGAAAGGCCTCCGGGACAGTGGCCTGAGCT	37	6	169540000	CGCCGCAGGAGCCTTTTTAAAACTCAAGTCCACTGACGGCCTCCACCGGA	6	169281571	R								chr6:169539501-169540033	Island				6:169281427-169282428				882
26173	cg14989642	HIST1H3E	0.0795339	0.0473794	0.667884	-1.49727	VE down vs PV	-0.0270869	2.5766	0.018641	0.520901	1	16605500	16605500	cg14989642	HIST1H3E	cg14989642	16605500	AATACACAAAACATCCTTTATCTCCTCTCCACTCCAACTTACAAACATCC	?		II			GAATGAGCAGGAATGCACAAAGCATCCTTTGTCTCCTCTCCACTCCAGCTTGCAGACATC[CG]CGGGCATTTGCGGGCAGTGATAAATTTGGTTTAGCCGTTTCCCCTCCCTGGAGGACGGGG	37	6	26224000	ATGCACAAAGCATCCTTTGTCTCCTCTCCACTCCAGCTTGCAGACATCCG	6	26331992	R					HIST1H3E	NM_003532	TSS1500	chr6:26225386-26225790	N_Shore				6:26331992-26332080				278467
50361	cg11660815	COL20A1	0.0796818	0.0247669	1.20124	1.20124	VE up vs PV	0.0345217	2.57468	0.0235118	0.657499	1	22797400	22797400	cg11660815	COL20A1	cg11660815	22797400	AAATCCTTCRTACTAAAATCTTTATAATCCCCRTTCTTAAAAAAATACCC	?		II			GCTGTGCAGTGGGGTCCTTCGTGCTGGGATCTTTGTGGTCCCCGTTCTTGGAGAGATGCC[CG]GGGCGGCAGACAGGAAGGGTGGAGGGCAAAGGGAGGGGAGGAGAGAGAGGCAGGCCGAGG	37	20	61924400	GGTCCTTCGTGCTGGGATCTTTGTGGTCCCCGTTCTTGGAGAGATGCCCG	20	61394868	R					COL20A1	NM_020882	TSS200	chr20:61927194-61927482	N_Shelf					20:61924317-61924927	Unclassified_Cell_type_specific		218630
198117	cg25643595		0.0806685	0.0270632	1.25386	1.25386	VE up vs PV	0.0225134	2.56193	0.0102678	0.288565	1	40645400	67637500	cg25643595		cg25643595	40645400	ACAAAACAAATTCTCATATCCATATAAACACAAACATATATATACATACA	67637500	ACGAAACGAATTCTCGTATCCGTATAAACGCGAACGTATATATACGTACG	I	C	Grn	GCCAGGCGCGCAGCGGGGCGAGTTCTCGTGTCCGTGTGAGCGCGGGCGTGTGTATGCGTG[CG]CGTGCACGAGCGTGAGTGTGCGTGAGCGTGAGTTTGAGTGTGCATGCGGGTGTGAATGTG	37	7	155175000	GCGGGGCGAGTTCTCGTGTCCGTGTGAGCGCGGGCGTGTGTATGCGTGCG	7	154867487	R								chr7:155174128-155175248	Island		DMR	TRUE	7:154866714-154867982				448480
72139	cg05045161	SELS	0.0819778	0.0316757	1.31114	1.31114	VE up vs PV	0.0393871	2.54526	0.0330858	0.935927	1	35673400	35673400	cg05045161	SELS	cg05045161	35673400	AACRTTCTATACTATCTCTTAACTTAAATCRAAAATAAAAAACRAACCTC	?		II			GCGCGTGTGGGAACGTTCTGTGCTATCTCTTGGCTTGAGTCGGGGGTGGAGGACGGACCT[CG]TTCACGGATTTCTTACCGAATTTCTACTTTCTTTTTTTTTTCTAATTGGACACTGAAGCC	37	15	101818000	CGAGGTCCGTCCTCCACCCCCGACTCAAGCCAAGAGATAGCACAGAACGT	15	99635419	R					SELS;SELS	NM_203472;NM_018445	TSS200;TSS200	chr15:101817246-101817915	Island				15:99634733-99635426	15:101816662-101818272	Promoter_Associated		100597
98413	cg15406319	DNAJC7	0.0820901	0.0300814	1.32425	1.32425	VE up vs PV	0.0453134	2.54385	0.0429285	1.21503	1	48798400	15669400	cg15406319	DNAJC7	cg15406319	48798400	AACAATAAAAAACACTTCCAATTAAAACATAAAACAACTCCACAACACCA	15669400	GACGATAAAAAACACTTCCGATTAAAACATAAAACAACTCCGCGACGCCG	I	C	Grn	GGGTGGGAGGCCGGCGGTGAAGAGCACTTCCGGTTGGAGCATAGAGCAGCTCCGCGGCGC[CG]CGCCCAGAAGGGCTCCCTCGGGCTCGTCTACCAGAGAGAGGCTCCGCTTGGGGCCAGAGC	37	17	40169500	CGGCGCCGCGGAGCTGCTCTATGCTCCAACCGGAAGTGCTCTTCACCGCC	17	37423044	R					DNAJC7;DNAJC7;DNAJC7;DNAJC7;NKIRAS2	NM_001144766;NM_003315;NR_029431;NM_003315;NM_001001349	TSS1500;5'UTR;Body;1stExon;TSS200	chr17:40168999-40169694	Island	high-CpG:37422550-37423123			17:37422166-37423332	17:40168609-40170183	Unclassified		284970
131485	cg16134686	PCSK2	0.0830998	0.0263328	1.26359	1.26359	VE up vs PV	0.0281712	2.53119	0.0157295	0.447427	1	35708400	32769400	cg16134686	PCSK2	cg16134686	35708400	ATAAAAAACACCAAAAAAACACCAAAAATCACAAATCCAACAAAAACCCA	32769400	GTAAAAAACACCAAAAAAACGCCGAAAATCGCAAATCCGACAAAAACCCG	I	A	Red	CCCTCCAGAGGGGGCCTCCCTCCTGCGCGGAAAGCGTCCCGGTGCACAGCGCCCAGCTCC[CG]GGTCTCTGTCGGACCTGCGACTCCCGGCGCCTTTCTGGTGCCCTCCACGCCCTCCACGGG	37	20	17296200	GTGGAGGGCACCAGAAAGGCGCCGGGAGTCGCAGGTCCGACAGAGACCCG	20	17244161	F					PCSK2	NM_002594	Body	chr20:17296125-17296531	Island				20:17244126-17244687				296915
48683	cg09537551		0.0852815	0.0366429	0.825859	-1.21086	VE down vs PV	-0.023688	2.50437	0.0124571	0.35814	1	48721400	48721400	cg09537551		cg09537551	48721400	CAACCTCAAAATAATCCAAAAACACAAAAACTCTAAACCCTAACCCACCC	?		II			ACCCTCCTGCCCAGCCTCAGGGTAATCCAGGGGCACAGAGACTCTGAGCCCTGGCCCACC[CG]TGGTCCCTCGGATTTTGACACTCCCTCACCCCCAGTGTCATGCACTCTGACCTACTGCAG	37	8	99950900	CGGGTGGGCCAGGGCTCAGAGTCTCTGTGCCCCTGGATTACCCTGAGGCT	8	100020093	R								chr8:99952020-99954686	N_Shore		RDMR			8:99950776-99950945	Unclassified_Cell_type_specific		182754
74234	cg15642758	HDGFRP3	0.0856365	0.0413826	1.40123	1.40123	VE up vs PV	0.0105428	2.50007	0.0025876	0.0745208	1	17774400	17738400	cg15642758	HDGFRP3	cg15642758	17774400	AAATTCCTTCTCAAACAACAACCACAAACACAATCTTATTATTATTCTCA	17738400	GAATTCCTTCTCGAACAACGACCGCAAACACGATCTTATTATTATTCTCG	I	C	Grn	CGCGTCTGCTCCGAATTCCTTCTCGGGCAGCGACCGCAAACACGATCTTATTATTGTTCT[CG]CGCGCGCTCAGCATCCCCCCCCCGCCCCGCTTCCCGCTTCCCGCTCCCCTCCCCTTCCCT	37	15	83876600	GAATTCCTTCTCGGGCAGCGACCGCAAACACGATCTTATTATTGTTCTCG	15	81667616	R					HDGFRP3	NM_016073	TSS1500	chr15:83875648-83877079	Island	high-CpG:81667234-81667865	DMR		15:81666526-81668214	15:83875248-83877070	Promoter_Associated		288825
58754	cg19661369	GSDMD	0.0857255	0.0328951	1.34998	1.34998	VE up vs PV	0.0259033	2.49899	0.014253	0.410652	1	58612400	58612400	cg19661369	GSDMD	cg19661369	58612400	AACRACAAACACRACAACCCCTATAAAACTTAATCTAAAACCAAACAAAC	?		II			GGTGGGCCACACCTTGCTCAGCCGTCCGGGCCCTCACCTGCCCCTCCTGCCCGCAGACGG[CG]CCTGCTTGGCCTCAGACCAAGTCCCACAGGGGCTGCCGTGCCTGCCGCCTCCACCCCATT	37	8	144636000	GCGGCAGGCACGGCAGCCCCTGTGGGACTTGGTCTGAGGCCAAGCAGGCG	8	144707168	F					GSDMD	NM_001166237	5'UTR	chr8:144635308-144636026	Island			TRUE	8:144706474-144708111	8:144635072-144636483	Promoter_Associated		354343
40824	cg21834248	TAF1A	0.0861329	0.0323905	1.20163	1.20163	VE up vs PV	0.0383609	2.49409	0.0310144	0.895331	1	20721400	20721400	cg21834248	TAF1A	cg21834248	20721400	CAAATATTAAAAAAACACACTACRTTTCCATAAACCTACAATCCTTTTCC	?		II			GTAAGATGGTTAAACCGTGTGAAATGAGAGACAGTTGAGGGGTTCTAGGGAAGATGATCC[CG]GAAAAGGACTGCAGGCCCATGGAAACGCAGTGTGCTTCTCCAATATTTGGAGGGCTGATC	37	1	222764000	AAATATTGGAGAAGCACACTGCGTTTCCATGGGCCTGCAGTCCTTTTCCG	1	220830433	F					TAF1A;TAF1A	NM_005681;NM_139352	TSS1500;TSS1500	chr1:222763021-222763270	S_Shore					1:222763800-222763990	Promoter_Associated		387949
107879	cg10776919	DMRTA2	0.0880171	0.0407183	1.21103	1.21103	VE up vs PV	0.00934366	2.4717	0.00199604	0.058144	1	37615500	55610300	cg10776919	DMRTA2	cg10776919	37615500	AAAAACATATAAATTACTCCTAATTACCATATCCAATACACCTCTCTACA	55610300	GAAAACGTATAAATTACTCCTAATTACCGTATCCGATACGCCTCTCTACG	I	T	Red	TTCCGTGCGCCCGAGAGCGTGTGAATTGCTCCTAATTACCGTGTCCGGTGCGCCTCTCTG[CG]TAGACTTGTGTAACCTCTCGGCTTCTGGGGCGCCGGCTCGGCTGCACCGCTCTTACTGGC	37	1	50889400	CGCAGAGAGGCGCACCGGACACGGTAATTAGGAGCAATTCACACGCTCTC	1	50662030	R					DMRTA2	NM_032110	TSS1500	chr1:50884228-50891471	Island				1:50660703-50662299	1:50889420-50890080	Unclassified_Cell_type_specific		204139
55069	cg01499815		0.0883315	0.0467404	0.679933	-1.47073	VE down vs PV	-0.0262363	2.46802	0.0166535	0.485837	1	57646400	43678300	cg01499815		cg01499815	57646400	CAACACACCAACAATAACAAAAATTACATAACCCAAAACTAAAACCTACA	43678300	CAACACGCCAACGATAACAAAAATTACATAACCCGAAACTAAAACCTACG	I	C	Grn	CGCGGGTATGAACAGCACGCCAACGATGGCAAGGATTACATAGCCCGGAACTAGGACCTG[CG]CTCCTGGACCGCGGCGGACATGGCGGCTCAGATCACCAAGCGCAAGTGGGAGGCAGAAGA	37	6	29895100	CAGCACGCCAACGATGGCAAGGATTACATAGCCCGGAACTAGGACCTGCG	6	30003053	R								chr6:29894140-29895117	Island				6:30001657-30003167	6:29894087-29895332	Promoter_Associated		31096
56054	cg01336390		0.0889692	0.0366824	0.665014	-1.50373	VE down vs PV	-0.0274547	2.46058	0.0164483	0.481302	1	41780400	47718500	cg01336390		cg01336390	41780400	CTCCACAAATATAAACAACACACCAACAATAACAAAAATTACATAACCCA	47718500	CTCCGCGAATATAAACAACACGCCAACGATAACAAAAATTACATAACCCG	I	A	Red	GAAGGGCGCCTCCTCCGCGGGTATGAACAGCACGCCAACGATGGCAAGGATTACATAGCC[CG]GAACTAGGACCTGCGCTCCTGGACCGCGGCGGACATGGCGGCTCAGATCACCAAGCGCAA	37	6	29895100	CGGGCTATGTAATCCTTGCCATCGTTGGCGTGCTGTTCATACCCGCGGAG	6	30003038	R								chr6:29894140-29895117	Island				6:30001657-30003167	6:29894087-29895332	Promoter_Associated		27847
51199	cg00417742	C7orf60	0.0890794	0.0306411	1.2364	1.2364	VE up vs PV	0.0207912	2.4593	0.00879743	0.25756	1	18710300	18710300	cg00417742	C7orf60	cg00417742	18710300	CTTATTATCCTCCTACATCTCCTATTACTTTTCTTAACCCTCTCCTTTTC	?		II			CTCAGGTCGACAATGGTTTATGCCTGCAGTACTACTGCTGGGCAAAGGACATAGAAAATG[CG]AAAAGGAGAGGGCCAAGAAAAGCAACAGGAGATGCAGGAGGACAATAAGGAACGATGGAA	37	7	112581000	TTATTGTCCTCCTGCATCTCCTGTTGCTTTTCTTGGCCCTCTCCTTTTCG	7	112367764	F					C7orf60	NM_152556	TSS1500	chr7:112579633-112580217	S_Shore					7:112579244-112581028	Promoter_Associated		8833
11104	cg09611472	GNG13	0.0896088	0.0283553	1.21905	1.21905	VE up vs PV	0.0081143	2.45317	0.00129894	0.0381236	1	22791300	21790300	cg09611472	GNG13	cg09611472	22791300	CATCCACAAAATACACAAAATAAATAACCAAACTTAACAACAACTACACA	21790300	CGTCCACGAAATACACGAAATAAATAACCAAACTTAACGACAACTACGCG	I	A	Red	CCAGGCCCGGGGTGTTGGCGCCCCGCCCACAGCCCAGTCCTTGCTGCCCAGCCCTACCTT[CG]CGCAGCTGCCGCCAAGCCTGGCCACCCACCCCGTGCACCCCGTGGACGCCCCCAGCCACG	37	16	850371	CGCGCAGCTGCCGCCAAGCCTGGCCACCCACCCCGTGCACCCCGTGGACG	16	790372	F					GNG13	NM_016541	5'UTR	chr16:850227-850806	Island			TRUE	16:790279-790715				184039
74272	cg18760837	FLOT1	0.0900695	0.0369593	0.792316	-1.26212	VE down vs PV	-0.0158233	2.44787	0.00545167	0.160352	1	35629400	10733400	cg18760837	FLOT1	cg18760837	35629400	ATAAAACAAACCCAACAAATAACAATACAAAAACAAAAAATCACCCAACA	10733400	ATAAAACGAACCCAACAAATAACAATACAAAAACAAAAAATCGCCCGACG	I	A	Red	TCCAGCTTGTAGCGCTCCGCTTCCGCTGGCTTCCGCACCCGGGCCTCCAGCTCCTTCTCC[CG]CCGGGCGATCTCCTGCTCCTGCACTGCCACCTGCTGGGCCCGCTCCACCACCTGCACCTG	37	6	30698800	CGCCGGGCGATCTCCTGCTCCTGCACTGCCACCTGCTGGGCCCGCTCCAC	6	30806756	F					FLOT1	NM_005803	Body							6:30698505-30699531	Promoter_Associated	TRUE	340332
231788	cg13944084	NKX6-1	0.0907748	0.0287684	0.75566	-1.32335	VE down vs PV	-0.0103952	2.4398	0.00213144	0.0629002	1	55630500	25686400	cg13944084	NKX6-1	cg13944084	55630500	CTCCAACATAACCATAAAATATTAACAATAAAAACAATAAAAAACACCCA	25686400	CTCCGACGTAACCGTAAAATATTAACGATAAAAACAATAAAAAACACCCG	I	A	Red	ATCTCGGCCATGCTGTGCAGGGCGGCCAGGGGAGGGCTGCTGAGCAGGAATGCGCTCTGC[CG]GGTGCCCTCCATTGCCCCCACCGCTAACATCCCACGGCCACGCCGGAGACCGTAGCCTTG	37	4	85419400	CGGGTGCCCTCCATTGCCCCCACCGCTAACATCCCACGGCCACGCCGGAG	4	85638374	F					NKX6-1	NM_006168	1stExon	chr4:85417659-85420799	Island		DMR	TRUE	4:85636504-85639129	4:85419292-85420166	Unclassified_Cell_type_specific	TRUE	258203
167948	cg24117376	MAD2L2	0.0913588	0.03339	1.23649	1.23649	VE up vs PV	0.00599459	2.43317	0.000747496	0.0221192	1	72734300	21807400	cg24117376	MAD2L2	cg24117376	72734300	AACCTCTAAAAAACTAACCCAAAACTCAAAACACAACTAACAAAAACACA	21807400	AACCTCTAAAAAACTAACCCAAAACTCAAAACGCAACTAACGAAAACGCG	I	C	Grn	CGGCGGCGCCTAGGCCTCTGGGGAGCTGGCCCAGAACTCAGAGCGCAGCTGGCGAGGGCG[CG]CTGGCCGGGTGCGCGCCGGGCCCGGCCCCGGGGCTGCCCCTCGGCTGGGGGCAGTCGAGC	37	1	11751600	CGCGCCCTCGCCAGCTGCGCTCTGAGTTCTGGGCCAGCTCCCCAGAGGCC	1	11674211	R					MAD2L2;C1orf187;MAD2L2	NM_001127325;NM_198545;NM_001127325	5'UTR;TSS200;1stExon	chr1:11750701-11752651	Island				1:11673250-11675232	1:11751248-11752031	Unclassified_Cell_type_specific		423943
44420	cg00129273		0.0916567	0.0291511	0.80446	-1.24307	VE down vs PV	-0.0663979	2.42981	0.0870243	2.5787	1	71791400	71791400	cg00129273		cg00129273	71791400	ATAAACCTCRAAATAACTATAACCACTATAACAACTAAAAAACTACRAAC	?		II			ACGGGCGGGCAAGGCGCTGCAGGGAGGGACTCCAAAGACACACGCGCGCAGCCCTCCTCC[CG]CCCGCAGCCCTTCAGCTGCTACAGTGGCCACAGCTATTCCGAGGTCTATTCCGGCCTCGC	37	8	70907000	CGCCCGCAGCCCTTCAGCTGCTACAGTGGCCACAGCTATTCCGAGGTCTA	8	71069550	F											DMR		8:71069470-71069723			TRUE	2960
168595	cg08567382	DAXX	0.0920246	0.03718	1.20551	1.20551	VE up vs PV	0.00763892	2.42566	0.00126203	0.0374603	1	59627400	64631300	cg08567382	DAXX	cg08567382	59627400	CACTTTTATAACACATTATACTCATTTATACACATATATTATAACAATCA	64631300	CACTTTTATAACGCGTTATACTCATTTATACGCATATATTATAACGATCG	I	C	Grn	GGGCGGCGCGCTCCTTGCCGCTGTCCAGCAGCTGTTTCTACTGCCAGGTGCTGCGTCCCG[CG]ATCGTTATAACACATGCGTACAAATGAGCACAACGCGCCATAAAAGTGTTATTGTTATTA	37	6	33291400	CACTTTTATGGCGCGTTGTGCTCATTTGTACGCATGTGTTATAACGATCG	6	33399341	F					DAXX;DAXX;DAXX;DAXX	NM_001141970;NR_024517;NM_001350;NM_001141969	TSS1500;TSS1500;TSS1500;TSS1500	chr6:33290370-33291087	S_Shore				6:33398379-33399346	6:33290313-33291433	Promoter_Associated		165753
90187	cg20823859	OVGP1	0.0925483	0.029759	0.812039	-1.23147	VE down vs PV	-0.134393	2.4198	0.357765	10.6451	1	43756300	43756300	cg20823859	OVGP1	cg20823859	43756300	ATCCACATAAACTACTCACRAAATATTAACCAAATATCAATATAATCCAC	?		II			CTGCTCATCTAATCCACATGAACTACTCACGAGGTATTAACCAGATGTCAATATAATCCA[CG]ACACAGGGAAATAATGACTAGTGGTCAAATTCATATAACATCTATCCTTCATTTCCAGTA	37	1	111972000	CGTGGATTATATTGACATCTGGTTAATACCTCGTGAGTAGTTCATGTGGA	1	111773147	R					OVGP1	NM_002557	TSS1500										372771
116417	cg13422850	NTNG2	0.0931887	0.0319423	0.799051	-1.25148	VE down vs PV	-0.00563691	2.41267	0.000644401	0.0192305	1	33711400	63695500	cg13422850	NTNG2	cg13422850	33711400	ACTCACAATAACAACCCTAACACCAATAATACATAAAAAAACAATCATCA	63695500	ACTCACGATAACAACCCTAACGCCAATAATACGTAAAAAAACAATCGTCG	I	C	Grn	CGACCGGTGCAACGAGACCGGCTTCTGCGAGTGCCGCGAGGGCGCGGCGGGCCCCAAGTG[CG]ACGACTGCCTCCCCACGCACTACTGGCGCCAGGGCTGCTACCGTGAGTGCGCGCCGTCCC	37	9	135116000	ACTCACGGTAGCAGCCCTGGCGCCAGTAGTGCGTGGGGAGGCAGTCGTCG	9	134106209	F					NTNG2	NM_032536	Body	chr9:135116147-135117929	Island		DMR		9:134106060-134107531	9:135116330-135116928	Promoter_Associated		247328
187240	cg14537332	SHANK2	0.0937872	0.0305989	1.20951	1.20951	VE up vs PV	0.0538581	2.40606	0.0577255	1.72741	1	25719400	25719400	cg14537332	SHANK2	cg14537332	25719400	ACCTAAAAAATAACTAAACTAAAAACTCAAAAAAAACTAACCAAAACRCC	?		II			GTGGGGCGGCTGCCTGAGGGATGGCTGAGCTGGAGGCTCAAGGGGGGCTGGCCAGGACGC[CG]CCCAGGGCAAAGAAAGTAAGTGGCCCGAACGGCGGCGGCGGCAGCGGCGGCCTCAGCAGC	37	11	70508100	CCTGAGGGATGGCTGAGCTGGAGGCTCAAGGGGGGCTGGCCAGGACGCCG	11	70185761	R					SHANK2;SHANK2	NM_012309;NM_133266	Body;TSS200	chr11:70508328-70508617	N_Shore			TRUE	11:70185447-70185885			TRUE	270512
4160	cg10290724	FUZ	0.0938908	0.0323773	1.29315	1.29315	VE up vs PV	0.0358722	2.40491	0.0261469	0.782805	1	60666400	60666400	cg10290724	FUZ	cg10290724	60666400	AATCAAAAACCRATATAAAACCTAAAACAAAACACAAACTAAAACTCATC	?		II			AGCAGAGTCAGGGTCAGGAGCCGGTGTGGGACCTGAAGCAGGGCACAGGCTGGGGCTCAT[CG]CGGCCCGGCCCCTTTCCATCGCAGATCCCGCCTCCTCGCGACTCGGCCCCCAGGTCACAT	37	19	50312500	GTCAGGAGCCGGTGTGGGACCTGAAGCAGGGCACAGGCTGGGGCTCATCG	19	55004356	R					FUZ	NM_025129	Body	chr19:50312011-50312821	Island		DMR		19:55003524-55004757	19:50311273-50313174	Promoter_Associated		195875
73619	cg27423959		0.094275	0.0340444	1.28339	1.28339	VE up vs PV	0.0833689	2.40069	0.143718	4.31029	1	30689500	30689500	cg27423959		cg27423959	30689500	AATAAAATTAATCTTCTTCCRTTTTTCTTAAATAAAACATCCTACCTCCC	?		II			AGGTCTGATTAGGGAACCCCAGATGCTGAAGGAGGCAGATGAACAAGGTCAGCTTTGGTC[CG]GGAGGCAGGATGTCCCATCCAAGAAAAACGGAAGAAGACTAACCCCACTGACAAAAGCTG	37	3	126946000	CGGGAGGCAGGATGTCCCATCCAAGAAAAACGGAAGAAGACTAACCCCAC	3	128428560	F												TRUE					478319
294456	cg08539210	CENPBD1	0.0943644	0.0371412	1.20998	1.20998	VE up vs PV	0.0300171	2.39972	0.0192704	0.578181	1	38673400	38673400	cg08539210	CENPBD1	cg08539210	38673400	ACAACTAAACTAAACAATAAAACTAAACCTACCCATAAAAACCCRTCCAC	?		II			TGCAGAACTCGGTCAACAGAAAACGAGGCTGCGAAGAGGCTCAGGCTGATGTCCTGGAGA[CG]TGGACGGGTCCCCATGGGCAGGCCCAGCCCCACTGCCTAGCCCAGCTGCTGCTTCACTGT	37	16	90038500	CGTGGACGGGTCCCCATGGGCAGGCCCAGCCCCACTGCCTAGCCCAGCTG	16	88565964	F					CENPBD1;AFG3L1;CENPBD1;AFG3L1;AFG3L1	NM_145039;NR_003228;NM_145039;NR_003227;NR_003226	5'UTR;TSS1500;1stExon;TSS1500;TSS1500	chr16:90038530-90039583	N_Shore				16:88565702-88567217	16:90038065-90039768	Promoter_Associated		165278
66155	cg02640497		0.0944931	0.0314378	0.774854	-1.29057	VE down vs PV	-0.0440305	2.39831	0.0388488	1.16629	1	59641500	59641500	cg02640497		cg02640497	59641500	CTTTCCTACCTTCTATTTTCTAAATAACAACRATAAAAAAACAACTACCC	?		II			CGGGTGCAGGACTTTCCTGCCTTCTGTTTTCTAAATGGCAGCGGTGAGGAAGCAGCTGCC[CG]CGGGGTGTGCTTGGGTACGGAGGCTCAGGAGCTCTGCTCAGCACTGCGGCTGCCGACACG	37	8	1113810	TTTCCTGCCTTCTGTTTTCTAAATGGCAGCGGTGAGGAAGCAGCTGCCCG	8	1101218	R								chr8:1113058-1114073	Island			TRUE	8:1100442-1101830				53860
30372	cg12137286	SHISA7	0.0985714	0.0316843	1.25134	1.25134	VE up vs PV	0.00549671	2.35466	0.00059618	0.0182298	1	41714400	51615300	cg12137286	SHISA7	cg12137286	41714400	TAACATCATACTAACCCATAACATCATAATAACCATAACAAAACTCAACA	51615300	TAACGTCGTACTAACCCATAACATCGTAATAACCGTAACAAAACTCGACG	I	A	Red	TGCAGTTGAAGGTGGCGTCGTACTGGCCCATGACATCGTAGTAGCCGTGGCAGAGCTCGG[CG]GGAGGGGGCGCCCGGGCCGCCGCGCCCGCCCCGCCCGCGGGGCCGGTCCTGGTGCCGTTG	37	19	55954000	CGCCGAGCTCTGCCACGGCTACTACGATGTCATGGGCCAGTACGACGCCA	19	60645808	R					SHISA7	NM_001145176	1stExon	chr19:55953371-55954641	Island				19:60645140-60646541	19:55953180-55954097	Unclassified		226984
177321	cg19022814		0.0990908	0.041087	1.27272	1.27272	VE up vs PV	0.0231501	2.34923	0.0116891	0.358252	1	63705300	45680300	cg19022814		cg19022814	63705300	ACAATTTCACCTCAAACACACTCAATTAATTTAAATATTAAAAAAAACCA	45680300	ACGATTTCACCTCAAACGCACTCGATTAATTTAAATATTAAAAAAAACCG	I	C	Grn	TCTAAGTCTGGCACGATTTCACCTCAGACGCACTCGGTTGGTTTGGATGTTGAGGGAGAC[CG]CACATGAGAGAGGGAGAAGGAGGAAAAGAGAGCTGGAGAGCAAACCTACCGCTCGGCGGC	37	1	62107500	CGGTCTCCCTCAACATCCAAACCAACCGAGTGCGTCTGAGGTGAAATCGT	1	61880065	R												TRUE	1:61880018-61880131	1:62107064-62108518	Unclassified	TRUE	344484
190895	cg21335942	SETD6	0.09989	0.0337403	0.805317	-1.24175	VE down vs PV	-0.00789686	2.34094	0.00125302	0.0385391	1	33650400	12616500	cg21335942	SETD6	cg21335942	33650400	TAATAACCCAAAAAAACATACAAACCAAAAAACTATTATTCATAATACCA	12616500	TAATAACCCGAAAAAACGTACAAACCGAAAAACTATTATTCGTAATACCG	I	C	Grn	CCGGCTACGGCATGGTGGCCCGGGAGAGCGTGCAGGCCGGAGAGCTGTTGTTCGTGGTGC[CG]CGGGCCGCGCTCCTGTCGCAGCACACCTGCTCCATCGGCGGCCTGCTGGAGCGAGGTGGG	37	16	58549900	TGGTGGCCCGGGAGAGCGTGCAGGCCGGAGAGCTGTTGTTCGTGGTGCCG	16	57107446	R				TRUE	SETD6;SETD6	NM_001160305;NM_024860	Body;Body	chr16:58549027-58550016	Island				16:57106480-57107740				380608
45466	cg09969018	PURG	0.10292	0.0491145	2.48809	2.48809	VE up vs PV	0.0502962	2.31009	0.0585356	1.82442	1	55734300	10694400	cg09969018	PURG	cg09969018	55734300	ATCCTAACTAAACACACAAAATAAACATCAAACTAAAACCATCAAAAACA	10694400	ATCCTAACTAAACGCGCAAAATAAACATCAAACTAAAACCGTCAAAAACG	I	A	Red	CCTCTGGAGCAGCTGGGAAAGGCGTCTCTCGGAGCTTCCGCCATTCAGAAAGTGTTTCCC[CG]CCCCTGACGGCCCCAGCTTGATGTTTACCTTGCGCGCTTAGTTAGGATTGCTCTTTCTAG	37	8	30891700	CGCCCCTGACGGCCCCAGCTTGATGTTTACCTTGCGCGCTTAGTTAGGAT	8	31011251	F					PURG;PURG;WRN	NM_013357;NM_001015508;NM_000553	TSS1500;TSS1500;5'UTR						8:31009312-31011261				190076
54070	cg04028540		0.104035	0.0402924	0.830964	-1.20342	VE down vs PV	-0.127092	2.29897	0.342009	10.7111	1	15700400	15700400	cg04028540		cg04028540	15700400	TAAACTCAATATAAACRAAATCTTTACCTACACRATTCACCATTACACCC	?		II			TAAGTGGACCGTAGGCTCAATGTGGGCGGGGTCTTTGCCTACACGGTTCACCATTGCACC[CG]TCATGCGTGGAGTGTGGTATGTGCTCAATAAATCTTGTTGAATGAATGAATGAATGAATA	37	8	125936000	CGGGTGCAATGGTGAACCGTGTAGGCAAAGACCCCGCCCACATTGAGCCT	8	126004745	R																	81024
168851	cg05867499	RADIL	0.10507	0.0415161	1.3653	1.3653	VE up vs PV	0.0441448	2.28875	0.0415882	1.30829	1	26661400	16804500	cg05867499	RADIL	cg05867499	26661400	CCTACAAAAAATAAACAAACCCAAATCAACAATAACAACCCAAAAAAACA	16804500	CCTACGAAAAATAAACAAACCCGAATCGACAATAACAACCCGAAAAAACG	I	A	Red	CTTCCTGGCCTCAGCGTGGGGTGGCCCGGCCGCTTCTGGAAGACCCCTGGCGCTGTCCCC[CG]CCTCCCCGGGCTGTCACTGCCGACTCGGGCCTGCCCATCTCCCGCAGGGGCGCTCGGGCC	37	7	4848810	CCTGCGGGAGATGGGCAGGCCCGAGTCGGCAGTGACAGCCCGGGGAGGCG	7	4815340	F					RADIL	NM_018059	Body	chr7:4848251-4849204	Island				7:4814778-4815730	7:4848669-4849368	Unclassified_Cell_type_specific		115615
167869	cg05635807		0.105888	0.0350994	1.29226	1.29226	VE up vs PV	0.0103198	2.28075	0.00211705	0.0668324	1	67675500	63708500	cg05635807		cg05635807	67675500	ATCATTACCTATAACAAACTAAACATCACATACAAAACAAACACAAAACA	63708500	ATCGTTACCTATAACAAACTAAACATCGCGTACAAAACGAACACGAAACG	I	C	Grn	GAGCTGTTCCGTGTCGTTACCTGTGACAAGCTGGACATCGCGTGCAGGACGAGCACGGGG[CG]CAGGCGTGGCGCAGCCAGGGAGTCCCGCGTGGTCTGGGCTCCCGGCGGTTGAGCGGGGCC	37	8	11422200	CGCCCCGTGCTCGTCCTGCACGCGATGTCCAGCTTGTCACAGGTAACGAC	8	11459576	R								chr8:11421336-11422434	Island		DMR	TRUE	8:11458803-11459843	8:11421690-11422796	Unclassified		111544
58821	cg05283631	LRRC56	0.107728	0.0468745	0.812999	-1.23001	VE down vs PV	-0.00598167	2.26298	0.000794724	0.0252853	1	39788300	74719400	cg05283631	LRRC56	cg05283631	39788300	CCCCCAACAACTTATAAATATTTACATATTCAAATAAAACCTAACTCCCA	74719400	CCCCCGACGACTTATAAATATTTACGTATTCAAATAAAACCTAACTCCCG	I	T	Red	ACGGAACCCGAGCCCCCGGCGACTTATAAATATTTGCGTATTCAAATGAGGCCTGGCTCC[CG]TTGCTATGGCGCCCAGGCCGCAACCCCGCGGCGGCCGGAAGAACAGCCTGGAGTAGGAGA	37	11	537476	CGGGAGCCAGGCCTCATTTGAATACGCAAATATTTATAAGTCGCCGGGGG	11	527476	R					LRRC56	NM_198075	TSS200	chr11:534691-537718	Island			TRUE	11:526817-527695	11:536642-537963	Promoter_Associated		105092
30386	cg18753646		0.107829	0.0377771	0.829654	-1.20532	VE down vs PV	-0.0378507	2.26201	0.0290789	0.925584	1	41661400	41661400	cg18753646		cg18753646	41661400	AAAACCTCCTAAAAACAAACTTCRATCAACATTTAAATCAACCCTAACTC	?		II			CTGTGACACAGGAAGCCTCCTAGGGACAAACTTCGGTCAGCATTTGAATCAGCCCTGACT[CG]GTGACAGTGTCTCATAAACGGGTCAGCTGGTTAGGGACTTGGAAAGAGAGCGGGGAAACG	37	4	187220000	AAGCCTCCTAGGGACAAACTTCGGTCAGCATTTGAATCAGCCCTGACTCG	4	187456532	R								chr4:187219320-187219745	Island				4:187456297-187456700				340183
32024	cg00017157		0.107881	0.0408446	0.801187	-1.24815	VE down vs PV	-0.133255	2.26152	0.371926	11.841	1	53626400	53626400	cg00017157		cg00017157	53626400	AATACAATTTCTAAAACTATCCTTCCTTAAAAAACACTTTTTATTCCCTC	?		II			TTTTAAAAGAGAATGCAATTTCTGAGGCTGTCCTTCCTTGAAGGACACTTTTTATTCCCT[CG]GCAGAATGTGTACTGGGGATTGGGCTATAGAAAAAAATCTTCTGTGCCTCTGTTTTATTT	37	1	167127000	ATGCAATTTCTGAGGCTGTCCTTCCTTGAAGGACACTTTTTATTCCCTCG	1	165393977	R												TRUE					415
35165	cg22521269	KCNK10	0.108836	0.0376095	0.819305	-1.22055	VE down vs PV	-0.0235084	2.25243	0.0111497	0.356405	1	32628300	32628300	cg22521269	KCNK10	cg22521269	32628300	TAAAAAATCTCAAAATAACTAACAATAAACAACTCAACCAAAAAAAAATC	?		II			TGCCTGCCGCGTGGGGAGTCTCAGGGTGGCTGGCAATGAACAGCTCAGCCAGAGAAGAGT[CG]AACACGGATTCCGGGGCGAGTCAGGAGAATTTCCTGGGACAGCGAATGGCAGGGAGTGAT	37	14	88793300	CGACTCTTCTCTGGCTGAGCTGTTCATTGCCAGCCACCCTGAGACTCCCC	14	87863058	R					KCNK10	NM_021161	TSS200	chr14:88792904-88793324	Island								397964
132816	cg12822818	PTS	0.111538	0.0365443	1.26837	1.26837	VE up vs PV	0.0399946	2.22714	0.0315466	1.01985	1	20716500	20716500	cg12822818	PTS	cg12822818	20716500	TTCCTACTCCTTTTAATCTATAAAACRAACTATAACCCTAAAATTCATCC	?		II			GCCTGGCTCAATTCCTGCTCCTTTTGGTCTATAAAGCGGACTGTGGCCCTGGGGTTCATC[CG]ATTGAGTCACCAGTCACTGGAGCTTTACAGGAGAGAGTGGGAGAGGAGGCTCAGAGAGGT	37	11	112097000	CGGATGAACCCCAGGGCCACAGTCCGCTTTATAGACCAAAAGGAGCAGGA	11	111601991	R					PTS	NM_000317	TSS1500	chr11:112097022-112097547	N_Shore					11:112096624-112098186	Promoter_Associated		237812
33765	cg17074339	GALNTL4	0.111794	0.037945	1.20205	1.20205	VE up vs PV	0.0473876	2.22478	0.044908	1.45335	1	11762500	11762500	cg17074339	GALNTL4	cg17074339	11762500	CTACTCCCAAAACCTAAAAATAAAACTACAATAAAAATCRACCTTCACCC	?		II			CTCAGCCCCGGCTGCTCCCAGGGCCTGAGAGTGGAGCTACAGTAGGGATCGGCCTTCACC[CG]GTCCCGGGCGGCTCCGCGGGGAAGGCGCAGCCCAGGGCGTGTTCTTCCAGTCTTGGGCGG	37	11	11642100	CGGGTGAAGGCCGATCCCTACTGTAGCTCCACTCTCAGGCCCTGGGAGCA	11	11598709	R					GALNTL4	NM_198516	Body	chr11:11642121-11643819	Island		DMR		11:11598435-11600432				312991
19281	cg08770870	RPH3AL	0.111801	0.0412906	1.2007	1.2007	VE up vs PV	0.0444227	2.22472	0.0408432	1.32184	1	71717500	71717500	cg08770870	RPH3AL	cg08770870	71717500	CCCCTTCTCACTCTAAACAACTAATACCTAAAATTTTAAACTATCACRAC	?		II			AGGAAGTCAGGCCCCTTCTCACTCTGAGCAGCTGGTGCCTGGGATTTTAGGCTGTCACGA[CG]ATTCCACCCGGCCAGGGCAGGCCCGAACCAGCCGGAGGCCACAGGAGAACCAATGAGCCT	37	17	154410	CGTCGTGACAGCCTAAAATCCCAGGCACCAGCTGCTCAGAGTGAGAAGGG	17	154410	R					RPH3AL	NM_006987	Body	chr17:152117-152438	S_Shore			TRUE				TRUE	169340
176817	cg11073558	GDF6	0.11478	0.0386274	0.828347	-1.20722	VE down vs PV	-0.0171626	2.19761	0.00586054	0.192008	1	57703400	55788400	cg11073558	GDF6	cg11073558	57703400	TCTACAAAAACCACTCATATTAAAACCTCAAAACAACCAAAAACACCACA	55788400	TCTACAAAAACCACTCGTATTAAAACCTCGAAACAACCGAAAACACCACG	I	C	Grn	GCTGCCGCCGCATCTGCAGAAACCACTCGTGTTGAGGCCTCGGAGCAGCCGGGAGCACCA[CG]CTGGAGCAAAAAAGCCGGAGGGCGCAGGGCTCCAGCCCGGCTGACCATCCCACCCAGCGC	37	8	97171900	TCTGCAGAAACCACTCGTGTTGAGGCCTCGGAGCAGCCGGGAGCACCACG	8	97241077	R					GDF6	NM_001001557	Body	chr8:97171805-97172022	Island				8:97240706-97241431			TRUE	209081
128667	cg05528899		0.116216	0.0467592	1.21388	1.21388	VE up vs PV	0.123618	2.1848	0.327343	10.7876	1	54661500	54661500	cg05528899		cg05528899	54661500	ATAAAAATCCTCTAACCCRCTAAACCTATACRCCAAAACTAAACAACAAC	?		II			CGCTGTTTGGGGTGGAAATCCTCTAACCCGCTGGGCCTGTGCGCCAGGGCTGAGCAACAG[CG]CGGAGCCGTGCATCTGTCGGGGGCGGGACGCGGCAGCAGGGCTGTGAGGGCTGCGTTTTC	37	17	57120	TGGAAATCCTCTAACCCGCTGGGCCTGTGCGCCAGGGCTGAGCAACAGCG	17	57120	R								chr17:56119-57232	Island			TRUE	17:56145-57232				109667
114559	cg14771727	C10orf53	0.116719	0.0387619	0.814486	-1.22777	VE down vs PV	-0.0480999	2.18035	0.0457344	1.51025	1	11753400	11753400	cg14771727	C10orf53	cg14771727	11753400	RACCCCTTCTATCACCAATTAAACTATTTAATAAAACCAAAACTAAATTC	?		II			TGGATGTCTTTTATGTCCAAATTCCAATGAGCAGAACTGAGCAAATAAAAGGGAATTGGA[CG]AATTCAGTTTTGGCTCCACCAAATAGCCTAACTGGTGACAGAAGGGGCCGGGGGAAGAAG	37	10	50887200	GCCCCTTCTGTCACCAGTTAGGCTATTTGGTGGAGCCAAAACTGAATTCG	10	50557218	F					C10orf53;C10orf53	NM_001042427;NM_182554	TSS1500;TSS1500	chr10:50887565-50887862	N_Shore			TRUE					274785
25792	cg01026270	FAM189A1	0.118568	0.0403377	1.20439	1.20439	VE up vs PV	0.0266287	2.16416	0.0141402	0.470435	1	10602500	10602500	cg01026270	FAM189A1	cg01026270	10602500	TTACCAACATAAAATTTAAAATATCTAAATACTAACTCCCTTAAAATACC	?		II			TCCACTCCCTCTTGCCAACATAGAGTTTAAAATATCTAAGTACTGGCTCCCTTGGAATAC[CG]GGAAATCCTGCAAGTTTTGATTGCCATAATTCCTTTGTGGCCCTGTTGATGAGCCAACTT	37	15	29864000	TGCCAACATAGAGTTTAAAATATCTAAGTACTGGCTCCCTTGGAATACCG	15	27651256	R					FAM189A1	NM_015307	TSS1500	chr15:29862035-29863649	S_Shore								21632
213374	cg07501029	KIF26B	0.120257	0.0404633	0.7512	-1.3312	VE down vs PV	-0.134265	2.14959	0.35752	11.9751	1	48646400	48646400	cg07501029	KIF26B	cg07501029	48646400	TTTAATCTATCTTCCTAAATAATATCACATAAAAACCCAAAAAATCTACC	?		II			TCAATTCTGTCTTTGGTCTGTCTTCCTGGGTAATGTCACATGGAGACCCAGGGGATCTGC[CG]TCAGCTGTGTGCAGTGGGTTAACAAGACGACGGGGAACTTCAGAGTGCAGGCAGTCCTCA	37	1	245844000	CGGCAGATCCCCTGGGTCTCCATGTGACATTACCCAGGAAGACAGACCAA	1	243910552	R					KIF26B	NM_018012	Body						1:243910446-243910585				146302
17028	cg23258065	TBC1D20	0.120834	0.040811	1.27709	1.27709	VE up vs PV	0.00866413	2.14465	0.00149057	0.0500411	1	10683400	33703500	cg23258065	TBC1D20	cg23258065	10683400	CCAACAACAATAAATACAATTCAAAAAAACTAATACCCCTCAAAAAAACA	33703500	CCGACGACGATAAATACAATTCGAAAAAACTAATACCCCTCGAAAAAACG	I	A	Red	GCGTCAATCAAGCCGGCGACGGTGAATGCAGTTCGGGAGAGCTGATACCCCTCGGGGAGG[CG]GCTCCGGGAGCCTGCGGACGTGGCGGACGCCTGGGACGGGGTGGGCCTGGCCTCCGCGCT	37	20	442606	CGCCTCCCCGAGGGGTATCAGCTCTCCCGAACTGCATTCACCGTCGCCGG	20	390606	R					TBC1D20	NM_144628	Body	chr20:442530-443365	Island				20:390528-391342	20:442145-444064	Promoter_Associated		410070
31212	cg03423112	CTSF	0.121596	0.0406212	1.21508	1.21508	VE up vs PV	0.0146992	2.13819	0.00426921	0.143759	1	20740300	33644400	cg03423112	CTSF	cg03423112	20740300	ACAAACTCAATACCCAATAAATCAATAAAACATCTATTAAATCCAAACCA	33644400	GCGAACTCGATACCCGATAAATCGATAAAACGTCTATTAAATCCGAACCG	I	C	Grn	GGAGCAGCCCCAGCAGCGACAGGAGCTGCAGCCAGGGCGCCATGGCGAGGGCGAAGCCGG[CG]GCCCGGACCCAACAGACGCTCCACCGACCCACCGGGTACCGAGCCCGCGGCCAGCGGGGC	37	11	66336000	CGGCCCGGACCCAACAGACGCTCCACCGACCCACCGGGTACCGAGCCCGC	11	66092551	F					CTSF;CTSF	NM_003793;NM_003793	5'UTR;1stExon	chr11:66335575-66336151	Island			TRUE	11:66092115-66092774	11:66335645-66336403	Unclassified		69217
69921	cg06902219	HLA-H	0.122035	0.0479361	0.709826	-1.4088	VE down vs PV	-0.0237143	2.13447	0.0118965	0.401293	1	61718500	30742500	cg06902219	HLA-H	cg06902219	61718500	TCTCACACCATACAAATAATATATAACTACAACATAAAACCCAACAAACA	30742500	TCTCACACCATACAAATAATATATAACTACGACGTAAAACCCGACGAACG	I	C	Grn	GCGGGGCCAGGTTCTCACACCATGCAGGTGATGTATGGCTGCGACGTGGGGCCCGACGGG[CG]CTTCCTCCGCGGGTATGAACAGCACGCCTACGACGGCAAGGATTACATCGCCCTGAACGA	37	6	29856300	CGCCCGTCGGGCCCCACGTCGCAGCCATACATCACCTGCATGGTGTGAGA	6	29964273	R					HLA-H	NR_001434	Body	chr6:29855295-29856565	Island				6:29963281-29964497	6:29855507-29856505	Promoter_Associated_Cell_type_specific		134840
83979	cg04889884	MED18	0.123731	0.043848	1.27604	1.27604	VE up vs PV	0.0149981	2.12027	0.0045497	0.154498	1	61800500	61800500	cg04889884	MED18	cg04889884	61800500	CRATCTAAAAACTTCCCRAACTCRAATAACCRAAATACTAATATCTAATC	?		II			GCTGGTTGCACCGATCTGGGGGCTTCCCGGGCTCGGGTAACCGGAGTGCTGGTATCTAAT[CG]TCGCTCAAAAGCTCCTAGGTGCGCGGGTGGATATAATTCCCGGCTTCTCGAGAAGACACT	37	1	28655600	GATCTGGGGGCTTCCCGGGCTCGGGTAACCGGAGTGCTGGTATCTAATCG	1	28528203	R					MED18;MED18;MED18;MED18	NM_017638;NM_001127350;NM_017638;NM_001127350	5'UTR;1stExon;1stExon;5'UTR	chr1:28655365-28655667	Island				1:28527953-28528254	1:28655185-28655818	Promoter_Associated		97590
162916	cg18566515	FGFR2	0.124756	0.0443606	0.831633	-1.20245	VE down vs PV	-0.0682218	2.11177	0.0942209	3.21242	1	60765500	66795400	cg18566515	FGFR2	cg18566515	60765500	AAACCACAAAACCCTCCCAATTTAATACTTACATCCAATCAAAACTTACA	66795400	AAACCACAAAACCCTCCCGATTTAATACTTACGTCCAATCAAAACTTACG	I	A	Red	CACACTGACCCAGGACCACAAAGCCCTCCCGGTTTAATGCTTGCGTCCAATCAGAACTTG[CG]AGCAGCTTGGGGGTGCTCCCCACCACCACCCCCTTTCAGGGCAGCACTTCTTTCATTTGT	37	10	123356000	CGCAAGTTCTGATTGGACGCAAGCATTAAACCGGGAGGGCTTTGTGGTCC	10	123346226	R					FGFR2;FGFR2;FGFR2;FGFR2;FGFR2;FGFR2	NM_000141;NM_001144917;NM_022970;NM_001144918;NM_001144919;NM_001144915	5'UTR;5'UTR;5'UTR;5'UTR;5'UTR;TSS200	chr10:123356616-123358285	N_Shore								337321
22619	cg03840504	PARP15	0.125258	0.0420397	1.21267	1.21267	VE up vs PV	0.0126811	2.10764	0.00317668	0.10852	1	14616400	14616400	cg03840504	PARP15	cg03840504	14616400	TCRAATTTACRAACAACTACCTCAAAATTATATCRCCCTTTAAAACAAAC	?		II			CTACATAACTAATAAAATTGCAGACCTCAGGATTTTGACCCAGGATTTGTCTGGCAGTAA[CG]TCTGTCCCAAAGGGCGACACAATCCTGAGGCAGCTGTTCGCAAACTCGAGGCCTCAATCT	37	3	122296000	CGTCTGTCCCAAAGGGCGACACAATCCTGAGGCAGCTGTTCGCAAACTCG	3	123779059	F					PARP15	NM_001113523	TSS200	chr3:122296612-122296828	N_Shore					3:122295932-122297210	Unclassified		77406
326518	cg04170071	RPL23AP7	0.129175	0.0463311	1.20242	1.20242	VE up vs PV	0.00849489	2.07595	0.00146299	0.0507406	1	57780500	24661500	cg04170071	RPL23AP7	cg04170071	57780500	AATAAAATACACTACAATACAAACTAAACCAACAAAATAATTCAAAAACA	24661500	AATAAAATACGCTACGATACGAACTAAACCGACGAAATAATTCGAAAACG	I	C	Grn	GGGCGAGCCGGAAGTGGAGTGCGCTGCGGTGCGAGCTGGGCCGGCGGGGTGGTTCGAGAG[CG]CGCAGAGTCCAGACTGGCGGCAGGGCCCGAGGGGCCGACCCGCAGCGTCCCTGGTCTCTC	37	2	114385000	AGTGGAGTGCGCTGCGGTGCGAGCTGGGCCGGCGGGGTGGTTCGAGAGCG	2	114101364	R					RPL23AP7;RPL23AP7;RABL2A;RABL2A;RABL2A;RPL23AP7;RABL2A;RPL23AP7;RPL23AP7	NR_024528;NR_024529;NM_013412;NM_007082;NM_007082;NR_024530;NM_013412;NR_024531;NR_000029	TSS200;TSS200;5'UTR;1stExon;5'UTR;TSS200;1stExon;TSS200;TSS200	chr2:114384589-114385133	Island				2:114101060-114101603	2:114384574-114385021	Unclassified		83797
62324	cg08570243	NCRNA00116	0.132014	0.0486513	0.734088	-1.36223	VE down vs PV	-0.0718092	2.05359	0.105631	3.70348	1	44686400	44686400	cg08570243	NCRNA00116	cg08570243	44686400	AAAAACCRACCATAACAAACRAAAACTATATAACAAACCTAATTCTAAAC	?		II			AACACTCCAGGAAGAGCCGGCCATGGCAGGCGGGGACTGTGTGGCAAGCCTGGTTCTGGG[CG]CCGGCGGACCGGGGCTCCGGCGCGGACATGGCAAGGTGGCCATGAGGGGGACAGAATGGG	37	2	110970000	AGAGCCGGCCATGGCAGGCGGGGACTGTGTGGCAAGCCTGGTTCTGGGCG	2	110327142	R					NCRNA00116	NR_027063	Body	chr2:110969852-110970222	Island				2:110327031-110327572	2:110969114-110970652	NonGene_Associated	TRUE	165801
83685	cg19856499	FIGNL2	0.132218	0.0447018	1.24933	1.24933	VE up vs PV	0.0295818	2.052	0.0172699	0.605963	1	11734500	11734500	cg19856499	FIGNL2	cg19856499	11734500	ACRTAAACCCTAAAACCCTAAAACTAATAACRAACAAAATAATAAACTAC	?		II			CCTCCAGCGCCGCCTTGAGCGCGCCCTGGCCCGCCACATCCGCCCACTGCACCGGGGGCC[CG]CAGTCCACCATCTTGCTCGTCACCAGCTCCAGGGCCCCAGGGTCCACGCCTTTGGGAGTC	37	12	52215000	CGTGGACCCTGGGGCCCTGGAGCTGGTGACGAGCAAGATGGTGGACTGCG	12	50501309	F					FIGNL2	NM_001013690	1stExon	chr12:52214179-52216138	Island				12:50500242-50502385			TRUE	357770
58648	cg22996768		0.136322	0.046318	0.65992	-1.51534	VE down vs PV	-0.0880106	2.02057	0.152827	5.44574	1	43608400	43608400	cg22996768		cg22996768	43608400	TTCCATTATACCCTAAAACCAATCCCAAATAATATACATATAAAATATAC	?		II			TAATGTCACCCTTCCATTATACCCTAAAACCAGTCCCAGGTGATGTACATGTGAAATGTA[CG]TGTGAAAGGTGAAACATCAAAGCTGCTAGAAGAAAACTCAGGGGAGAGAATAGATACATT	37	19	33719700	TCCATTATACCCTAAAACCAGTCCCAGGTGATGTACATGTGAAATGTACG	19	38411589	R								chr19:33717512-33717930	S_Shore								405561
75501	cg15457005	GALNTL4	0.137109	0.0485532	0.829889	-1.20498	VE down vs PV	-0.0105847	2.01465	0.00224952	0.0803938	1	33651300	69802500	cg15457005	GALNTL4	cg15457005	33651300	ACTTCAAATCTAAAACAACCTATACAAACACAAATAAAAACCCAAACACA	69802500	ACTTCAAATCTAAAACAACCTATACAAACGCGAATAAAAACCCGAACGCG	I	T	Red	GGGCGGAGTCCAGCTCCCAGGCCCCACCTGCTGGCCGCCCCTGGCTCCCGCCCCCAGGGA[CG]CGCCCGGGCCTCCACCCGCGCCTGCACAGGCTGCCCCAGACCTGAAGCTCCCGGAGAGGG	37	11	11643800	CGCGCCCGGGCCTCCACCCGCGCCTGCACAGGCTGCCCCAGACCTGAAGC	11	11600330	F					GALNTL4	NM_198516	TSS200	chr11:11642121-11643819	Island				11:11598435-11600432	11:11643436-11644092	Unclassified		285791
45490	cg14548901	ROCK2	0.139142	0.0474796	0.813529	-1.22921	VE down vs PV	-0.123641	1.99952	0.301683	10.8632	1	45722300	45722300	cg14548901	ROCK2	cg14548901	45722300	CCATTTTTTAAAAACCAAACACTATCACAATTAAACACTATTATTTTTAC	?		II			TGTTTATAAAACCATTTTTTAAAGACCAAACACTATCACAATTAGGCACTATTATTTTTA[CG]TAGCATCAATTTTTAATGATACTATGATACTTTAATGTAGGTTGATAACATATACATTTA	37	2	11430100	CATTTTTTAAAGACCAAACACTATCACAATTAGGCACTATTATTTTTACG	2	11347544	R					ROCK2	NM_004850	Body					TRUE					270735
73631	cg20900524	PPT1	0.14078	0.0496837	0.796737	-1.25512	VE down vs PV	-0.0179879	1.98749	0.00647428	0.234541	1	53732500	53732500	cg20900524	PPT1	cg20900524	53732500	CACCAATTTACTATCTCTATAACCTTAAACACCTTACTCAATACCAATTC	?		II			CTCTTCATAACAATGCTGTATGCACTTCTCCCCCTGACAGGTGAGGACACTGAGGCACTG[CG]AATTGGCACTGAGTAAGGTGCCCAAGGTCACAGAGATAGCAAATTGGTGGTTCCAAAGTC	37	1	40563300	ACCAATTTGCTATCTCTGTGACCTTGGGCACCTTACTCAGTGCCAATTCG	1	40335858	F				TRUE	PPT1;PPT1	NM_000310;NM_001142604	TSS200;TSS200	chr1:40562666-40563128	S_Shore					1:40562350-40563599	Promoter_Associated		373715
27922	cg00830735	PPP1R3C	0.142183	0.0495839	1.21016	1.21016	VE up vs PV	0.0253062	1.9773	0.012737	0.463796	1	12733500	12733500	cg00830735	PPP1R3C	cg00830735	12733500	TTTATAAATCACTACRAATAAATCTACACACAAAAAATATAACTCAAACC	?		II			TTGGGAATAGCTTTGTGGGTCACTGCGGGTGAATCTGCACACAGAAGATGTGGCTCAAAC[CG]AATGTGTATCGCATTTGAAATGTTTATATCGTTCATTACCCGGTGTATCCGCATTTCTCC	37	10	93393200	CGGTTTGAGCCACATCTTCTGTGTGCAGATTCACCCGCAGTGACCCACAA	10	93383218	R					PPP1R3C	NM_005398	TSS1500	chr10:93392667-93393147	S_Shore		RDMR	TRUE		10:93392476-93393525	Unclassified	TRUE	17515
23475	cg01003448	FBXL16	0.143489	0.0493362	0.791447	-1.26351	VE down vs PV	-0.0256702	1.96791	0.0130151	0.476183	1	68774400	46629300	cg01003448	FBXL16	cg01003448	68774400	ATCTCCCAACAAAAAAACAAACACAACATATACATACTATAACCCTAACA	46629300	ATCTCCCAACAAAAAAACAAACGCAACGTATACGTACTATAACCCTAACG	I	C	Grn	CCGTGGTTGGTGATCTCCCAGCAGGAGAGCAGGCGCAGCGTGTGCGTGCTGTGGCCCTGG[CG]CGCCGTGAAGTAGGCCAGCGCCGTGTCCGTCACGTGGTAGGCCTGCAGGCTCAGCTCCGC	37	16	745685	ATCTCCCAGCAGGAGAGCAGGCGCAGCGTGTGCGTGCTGTGGCCCTGGCG	16	685686	R					FBXL16	NM_153350	Body	chr16:743924-745943	Island			TRUE	16:683511-685944	16:745310-745741	Promoter_Associated_Cell_type_specific	TRUE	21128
58325	cg19924008		0.144307	0.0497815	0.827562	-1.20837	VE down vs PV	-0.0564826	1.96207	0.0630735	2.31454	1	35613400	35613400	cg19924008		cg19924008	35613400	CRAAATAAACCTCRAAATAACTATAACCACTATAACAACTAAAAAACTAC	?		II			GCGGGCAAGGCGCTGCAGGGAGGGACTCCAAAGACACACGCGCGCAGCCCTCCTCCCGCC[CG]CAGCCCTTCAGCTGCTACAGTGGCCACAGCTATTCCGAGGTCTATTCCGGCCTCGCCGCC	37	8	70907000	GGAATAGACCTCGGAATAGCTGTGGCCACTGTAGCAGCTGAAGGGCTGCG	8	71069554	F											DMR		8:71069470-71069723			TRUE	358951
